# Supplementary material for: Dissecting the importance and origin of circulating myokines in gastric cancer cachexia
Source: Front Endocrinol (Lausanne). 2024 Oct 1;15:1437197. doi: 10.3389/fendo.2024.1437197 (PMC11473381; doi:10.3389/fendo.2024.1437197)
Supplement: Supplementary file 3 [file DataSheet3.xlsx]

## Sheet: Table S4
Table S4: List of proteins identified in peripheral serum of patients with cachexia
Row	Accession	Protein	MW [kDa]	pI	Scores	#Peptides	SC [%]
1	TITIN_HUMAN	Titin OS=Homo sapiens OX=9606 GN=TTN PE=1 SV=4	3813.7	6.0	447.5 (M.score:447.5)	117	5.5
2	TRFE_HUMAN	Serotransferrin OS=Homo sapiens OX=9606 GN=TF PE=1 SV=3	77.0	6.8	259.4 (M.score:259.4)	76	78.7
3	APOA1_HUMAN	Apolipoprotein A-I OS=Homo sapiens OX=9606 GN=APOA1 PE=1 SV=1	30.8	5.6	822.2 (M.score:822.2)	61	99.3
4	CO3_HUMAN	Complement C3 OS=Homo sapiens OX=9606 GN=C3 PE=1 SV=2	187.0	6.0	1086.4 (M.score:1086.4)	43	35.1
5	NEBU_HUMAN	Nebulin OS=Homo sapiens OX=9606 GN=NEB PE=1 SV=5	772.4	9.1	125.1 (M.score:125.1)	42	9.6
6	AHNK_HUMAN	Neuroblast differentiation-associated protein AHNAK OS=Homo sapiens OX=9606 GN=AHNAK PE=1 SV=2	628.7	5.8	119.0 (M.score:119.0)	38	10.9
7	MACF1_HUMAN	Microtubule-actin cross-linking factor 1, isoforms 1/2/3/5 OS=Homo sapiens OX=9606 GN=MACF1 PE=1 SV=4	837.8	5.3	109.1 (M.score:109.1)	36	8.3
8	SYNE1_HUMAN	Nesprin-1 OS=Homo sapiens OX=9606 GN=SYNE1 PE=1 SV=4	1010.5	5.4	117.2 (M.score:117.2)	35	6.5
9	SYNE2_HUMAN	Nesprin-2 OS=Homo sapiens OX=9606 GN=SYNE2 PE=1 SV=3	795.9	5.3	141.7 (M.score:141.7)	34	7.2
10	APOB_HUMAN	Apolipoprotein B-100 OS=Homo sapiens OX=9606 GN=APOB PE=1 SV=2	515.3	6.6	68.7 (M.score:68.7)	32	10.1
11	A2MG_HUMAN	Alpha-2-macroglobulin OS=Homo sapiens OX=9606 GN=A2M PE=1 SV=3	163.2	6.0	597.9 (M.score:597.9)	29	27.7
12	DYST_HUMAN	Dystonin OS=Homo sapiens OX=9606 GN=DST PE=1 SV=4	860.1	5.1	125.6 (M.score:125.6)	27	6.4
13	MUC16_HUMAN	Mucin-16 OS=Homo sapiens OX=9606 GN=MUC16 PE=1 SV=3	1518.2	5.1	132.4 (M.score:132.4)	25	3.7
14	HPT_HUMAN	Haptoglobin OS=Homo sapiens OX=9606 GN=HP PE=1 SV=1	45.2	6.1	61.9 (M.score:61.9)	25	44.3
15	VTDB_HUMAN	Vitamin D-binding protein OS=Homo sapiens OX=9606 GN=GC PE=1 SV=1	52.9	5.4	49.4 (M.score:49.4)	25	59.9
16	RYR2_HUMAN	Ryanodine receptor 2 OS=Homo sapiens OX=9606 GN=RYR2 PE=1 SV=3	564.2	5.7	134.4 (M.score:134.4)	24	9.4
17	DYH5_HUMAN	Dynein heavy chain 5, axonemal OS=Homo sapiens OX=9606 GN=DNAH5 PE=1 SV=3	528.7	5.8	80.5 (M.score:80.5)	24	9.2
18	FSIP2_HUMAN	Fibrous sheath-interacting protein 2 OS=Homo sapiens OX=9606 GN=FSIP2 PE=2 SV=4	780.1	6.3	114.7 (M.score:114.7)	22	5.1
19	ALBU_HUMAN	Serum albumin OS=Homo sapiens OX=9606 GN=ALB PE=1 SV=2	69.3	5.9	209.2 (M.score:209.2)	21	42.2
20	A1AT_HUMAN	Alpha-1-antitrypsin OS=Homo sapiens OX=9606 GN=SERPINA1 PE=1 SV=3	46.7	5.4	508.5 (M.score:508.5)	21	58.6
21	DYH10_HUMAN	Dynein heavy chain 10, axonemal OS=Homo sapiens OX=9606 GN=DNAH10 PE=1 SV=4	514.5	5.6	101.8 (M.score:101.8)	21	8.3
22	RN213_HUMAN	E3 ubiquitin-protein ligase RNF213 OS=Homo sapiens OX=9606 GN=RNF213 PE=1 SV=3	591.0	6.1	79.4 (M.score:79.4)	21	6.0
23	UBR4_HUMAN	E3 ubiquitin-protein ligase UBR4 OS=Homo sapiens OX=9606 GN=UBR4 PE=1 SV=1	573.5	5.7	64.3 (M.score:64.3)	21	6.5
24	APOA4_HUMAN	Apolipoprotein A-IV OS=Homo sapiens OX=9606 GN=APOA4 PE=1 SV=3	45.4	5.3	127.6 (M.score:127.6)	19	44.9
25	DYH2_HUMAN	Dynein heavy chain 2, axonemal OS=Homo sapiens OX=9606 GN=DNAH2 PE=2 SV=3	507.4	6.0	78.0 (M.score:78.0)	19	6.4
26	RTL9_HUMAN	Retrotransposon Gag-like protein 9 OS=Homo sapiens OX=9606 GN=RTL9 PE=1 SV=1	144.2	5.8	51.7 (M.score:51.7)	19	21.0
27	AHNK2_HUMAN	Protein AHNAK2 OS=Homo sapiens OX=9606 GN=AHNAK2 PE=1 SV=2	616.2	5.2	168.6 (M.score:168.6)	18	6.4
28	DYHC1_HUMAN	Cytoplasmic dynein 1 heavy chain 1 OS=Homo sapiens OX=9606 GN=DYNC1H1 PE=1 SV=5	532.1	6.0	120.7 (M.score:120.7)	18	6.0
29	DYH3_HUMAN	Dynein heavy chain 3, axonemal OS=Homo sapiens OX=9606 GN=DNAH3 PE=2 SV=1	470.5	6.0	57.9 (M.score:57.9)	18	9.1
30	DYH11_HUMAN	Dynein heavy chain 11, axonemal OS=Homo sapiens OX=9606 GN=DNAH11 PE=1 SV=4	520.0	6.0	56.9 (M.score:56.9)	18	5.7
31	DYH8_HUMAN	Dynein heavy chain 8, axonemal OS=Homo sapiens OX=9606 GN=DNAH8 PE=1 SV=2	514.3	5.9	86.6 (M.score:86.6)	17	6.2
32	HNRPM_HUMAN	Heterogeneous nuclear ribonucleoprotein M OS=Homo sapiens OX=9606 GN=HNRNPM PE=1 SV=3	77.5	8.8	83.2 (M.score:83.2)	17	35.2
33	HERC1_HUMAN	Probable E3 ubiquitin-protein ligase HERC1 OS=Homo sapiens OX=9606 GN=HERC1 PE=1 SV=2	531.9	5.7	62.8 (M.score:62.8)	17	5.3
34	PLEC_HUMAN	Plectin OS=Homo sapiens OX=9606 GN=PLEC PE=1 SV=3	531.5	5.7	80.7 (M.score:80.7)	16	4.6
35	ANK3_HUMAN	Ankyrin-3 OS=Homo sapiens OX=9606 GN=ANK3 PE=1 SV=3	480.1	6.1	79.4 (M.score:79.4)	16	6.7
36	UTRO_HUMAN	Utrophin OS=Homo sapiens OX=9606 GN=UTRN PE=1 SV=2	394.2	5.2	64.3 (M.score:64.3)	16	7.2
37	IGHA1_HUMAN	Immunoglobulin heavy constant alpha 1 OS=Homo sapiens OX=9606 GN=IGHA1 PE=1 SV=2	37.6	6.1	93.6 (M.score:93.6)	15	54.4
38	OBSCN_HUMAN	Obscurin OS=Homo sapiens OX=9606 GN=OBSCN PE=1 SV=3	867.9	5.7	112.3 (M.score:112.3)	15	3.4
39	SON_HUMAN	Protein SON OS=Homo sapiens OX=9606 GN=SON PE=1 SV=4	263.7	5.5	105.0 (M.score:105.0)	15	7.1
40	MYCB2_HUMAN	E3 ubiquitin-protein ligase MYCBP2 OS=Homo sapiens OX=9606 GN=MYCBP2 PE=1 SV=3	509.8	6.6	81.2 (M.score:81.2)	15	6.5
41	KI67_HUMAN	Proliferation marker protein Ki-67 OS=Homo sapiens OX=9606 GN=MKI67 PE=1 SV=2	358.5	9.5	71.6 (M.score:71.6)	15	7.5
42	DYH1_HUMAN	Dynein heavy chain 1, axonemal OS=Homo sapiens OX=9606 GN=DNAH1 PE=1 SV=4	493.6	5.7	72.7 (M.score:72.7)	15	6.1
43	APOH_HUMAN	Beta-2-glycoprotein 1 OS=Homo sapiens OX=9606 GN=APOH PE=1 SV=3	38.3	8.3	153.8 (M.score:153.8)	14	51.0
44	DYH17_HUMAN	Dynein heavy chain 17, axonemal OS=Homo sapiens OX=9606 GN=DNAH17 PE=1 SV=2	511.5	5.6	114.0 (M.score:114.0)	14	5.5
45	DYH7_HUMAN	Dynein heavy chain 7, axonemal OS=Homo sapiens OX=9606 GN=DNAH7 PE=1 SV=2	460.9	5.7	87.7 (M.score:87.7)	14	4.4
46	HERC2_HUMAN	E3 ubiquitin-protein ligase HERC2 OS=Homo sapiens OX=9606 GN=HERC2 PE=1 SV=2	526.9	5.9	128.3 (M.score:128.3)	14	5.6
47	PRKDC_HUMAN	DNA-dependent protein kinase catalytic subunit OS=Homo sapiens OX=9606 GN=PRKDC PE=1 SV=3	468.8	6.7	74.0 (M.score:74.0)	14	4.2
48	TTHY_HUMAN	Transthyretin OS=Homo sapiens OX=9606 GN=TTR PE=1 SV=1	15.9	5.5	45.1 (M.score:45.1)	14	76.2
49	DYHC2_HUMAN	Cytoplasmic dynein 2 heavy chain 1 OS=Homo sapiens OX=9606 GN=DYNC2H1 PE=1 SV=4	492.3	6.1	90.9 (M.score:90.9)	13	5.4
50	DESP_HUMAN	Desmoplakin OS=Homo sapiens OX=9606 GN=DSP PE=1 SV=3	331.6	6.4	82.8 (M.score:82.8)	13	7.3
51	VP13C_HUMAN	Vacuolar protein sorting-associated protein 13C OS=Homo sapiens OX=9606 GN=VPS13C PE=1 SV=1	422.1	6.4	78.3 (M.score:78.3)	13	6.2
52	VP13A_HUMAN	Vacuolar protein sorting-associated protein 13A OS=Homo sapiens OX=9606 GN=VPS13A PE=1 SV=2	360.0	5.9	47.7 (M.score:47.7)	13	6.8
53	AKAP9_HUMAN	A-kinase anchor protein 9 OS=Homo sapiens OX=9606 GN=AKAP9 PE=1 SV=3	453.4	4.9	124.3 (M.score:124.3)	12	5.0
54	RYR3_HUMAN	Ryanodine receptor 3 OS=Homo sapiens OX=9606 GN=RYR3 PE=1 SV=3	551.7	5.5	111.7 (M.score:111.7)	12	5.7
55	ATRX_HUMAN	Transcriptional regulator ATRX OS=Homo sapiens OX=9606 GN=ATRX PE=1 SV=5	282.4	6.2	101.6 (M.score:101.6)	12	5.7
56	KMT2A_HUMAN	Histone-lysine N-methyltransferase 2A OS=Homo sapiens OX=9606 GN=KMT2A PE=1 SV=5	431.5	9.2	84.0 (M.score:84.0)	12	4.8
57	NIPBL_HUMAN	Nipped-B-like protein OS=Homo sapiens OX=9606 GN=NIPBL PE=1 SV=2	315.9	8.1	77.4 (M.score:77.4)	12	7.7
58	RYR1_HUMAN	Ryanodine receptor 1 OS=Homo sapiens OX=9606 GN=RYR1 PE=1 SV=3	564.8	5.2	61.3 (M.score:61.3)	12	4.6
59	DYH9_HUMAN	Dynein heavy chain 9, axonemal OS=Homo sapiens OX=9606 GN=DNAH9 PE=1 SV=3	511.6	5.6	74.7 (M.score:74.7)	12	5.0
60	TRRAP_HUMAN	Transformation/transcription domain-associated protein OS=Homo sapiens OX=9606 GN=TRRAP PE=1 SV=3	437.3	8.5	84.0 (M.score:84.0)	12	5.8
61	CC168_HUMAN	Coiled-coil domain-containing protein 168 OS=Homo sapiens OX=9606 GN=CCDC168 PE=2 SV=2	277.8	9.4	70.2 (M.score:70.2)	12	9.1
62	SKT_HUMAN	Sickle tail protein homolog OS=Homo sapiens OX=9606 GN=KIAA1217 PE=1 SV=2	214.0	6.6	62.8 (M.score:62.8)	12	9.4
63	GOGB1_HUMAN	Golgin subfamily B member 1 OS=Homo sapiens OX=9606 GN=GOLGB1 PE=1 SV=2	375.8	5.0	44.2 (M.score:44.2)	12	5.4
64	APOA2_HUMAN	Apolipoprotein A-II OS=Homo sapiens OX=9606 GN=APOA2 PE=1 SV=1	11.2	6.3	119.6 (M.score:119.6)	11	74.0
65	THRB_HUMAN	Prothrombin OS=Homo sapiens OX=9606 GN=F2 PE=1 SV=2	70.0	5.6	109.6 (M.score:109.6)	11	19.8
66	CO4B_HUMAN	Complement C4-B OS=Homo sapiens OX=9606 GN=C4B PE=1 SV=2	192.6	6.9	46.4 (M.score:46.4)	11	10.8
67	XIRP2_HUMAN	Xin actin-binding repeat-containing protein 2 OS=Homo sapiens OX=9606 GN=XIRP2 PE=1 SV=2	382.1	6.0	94.4 (M.score:94.4)	11	5.0
68	SMG1_HUMAN	Serine/threonine-protein kinase SMG1 OS=Homo sapiens OX=9606 GN=SMG1 PE=1 SV=3	410.2	6.0	66.9 (M.score:66.9)	11	5.0
69	CO7A1_HUMAN	Collagen alpha-1(VII) chain OS=Homo sapiens OX=9606 GN=COL7A1 PE=1 SV=2	295.0	5.9	70.8 (M.score:70.8)	11	6.5
70	ASH1L_HUMAN	Histone-lysine N-methyltransferase ASH1L OS=Homo sapiens OX=9606 GN=ASH1L PE=1 SV=2	332.6	9.5	64.6 (M.score:64.6)	11	6.1
71	STAR9_HUMAN	StAR-related lipid transfer protein 9 OS=Homo sapiens OX=9606 GN=STARD9 PE=1 SV=3	516.0	5.9	64.1 (M.score:64.1)	11	4.3
72	CAC1B_HUMAN	Voltage-dependent N-type calcium channel subunit alpha-1B OS=Homo sapiens OX=9606 GN=CACNA1B PE=1 SV=1	262.3	8.8	49.3 (M.score:49.3)	11	8.3
73	PCLO_HUMAN	Protein piccolo OS=Homo sapiens OX=9606 GN=PCLO PE=1 SV=5	560.4	6.1	42.7 (M.score:42.7)	11	4.4
74	HUWE1_HUMAN	E3 ubiquitin-protein ligase HUWE1 OS=Homo sapiens OX=9606 GN=HUWE1 PE=1 SV=3	481.6	5.1	40.1 (M.score:40.1)	11	4.7
75	K1109_HUMAN	Uncharacterized protein KIAA1109 OS=Homo sapiens OX=9606 GN=KIAA1109 PE=1 SV=2	555.1	6.1	89.6 (M.score:89.6)	10	3.2
76	SPTN5_HUMAN	Spectrin beta chain, non-erythrocytic 5 OS=Homo sapiens OX=9606 GN=SPTBN5 PE=1 SV=2	416.5	6.2	86.0 (M.score:86.0)	10	4.9
77	VP13B_HUMAN	Vacuolar protein sorting-associated protein 13B OS=Homo sapiens OX=9606 GN=VPS13B PE=1 SV=2	448.4	6.0	75.6 (M.score:75.6)	10	4.4
78	DMD_HUMAN	Dystrophin OS=Homo sapiens OX=9606 GN=DMD PE=1 SV=3	426.5	5.6	64.1 (M.score:64.1)	10	3.6
79	REV3L_HUMAN	DNA polymerase zeta catalytic subunit OS=Homo sapiens OX=9606 GN=REV3L PE=1 SV=2	352.6	8.7	69.9 (M.score:69.9)	10	4.1
80	APC_HUMAN	Adenomatous polyposis coli protein OS=Homo sapiens OX=9606 GN=APC PE=1 SV=2	311.5	7.9	66.6 (M.score:66.6)	10	6.4
81	MINT_HUMAN	Msx2-interacting protein OS=Homo sapiens OX=9606 GN=SPEN PE=1 SV=1	402.0	7.3	61.7 (M.score:61.7)	10	4.5
82	MTOR_HUMAN	Serine/threonine-protein kinase mTOR OS=Homo sapiens OX=9606 GN=MTOR PE=1 SV=1	288.7	6.7	56.3 (M.score:56.3)	10	6.7
83	MDN1_HUMAN	Midasin OS=Homo sapiens OX=9606 GN=MDN1 PE=1 SV=2	632.4	5.5	55.1 (M.score:55.1)	10	3.6
84	KIF7_HUMAN	Kinesin-like protein KIF7 OS=Homo sapiens OX=9606 GN=KIF7 PE=1 SV=2	150.5	6.4	100.9 (M.score:100.9)	9	9.5
85	DYH6_HUMAN	Dynein heavy chain 6, axonemal OS=Homo sapiens OX=9606 GN=DNAH6 PE=2 SV=3	475.7	5.7	96.5 (M.score:96.5)	9	3.5
86	HECD4_HUMAN	Probable E3 ubiquitin-protein ligase HECTD4 OS=Homo sapiens OX=9606 GN=HECTD4 PE=1 SV=5	439.1	5.8	65.4 (M.score:65.4)	9	4.0
87	UTP20_HUMAN	Small subunit processome component 20 homolog OS=Homo sapiens OX=9606 GN=UTP20 PE=1 SV=3	318.2	7.1	73.6 (M.score:73.6)	9	4.8
88	PDZD2_HUMAN	PDZ domain-containing protein 2 OS=Homo sapiens OX=9606 GN=PDZD2 PE=1 SV=4	301.5	7.1	70.6 (M.score:70.6)	9	4.3
89	MYO9B_HUMAN	Unconventional myosin-IXb OS=Homo sapiens OX=9606 GN=MYO9B PE=1 SV=3	243.2	8.9	59.9 (M.score:59.9)	9	6.7
90	ASPM_HUMAN	Abnormal spindle-like microcephaly-associated protein OS=Homo sapiens OX=9606 GN=ASPM PE=1 SV=2	409.5	10.4	53.9 (M.score:53.9)	9	3.9
91	CMYA5_HUMAN	Cardiomyopathy-associated protein 5 OS=Homo sapiens OX=9606 GN=CMYA5 PE=1 SV=3	448.9	4.7	48.7 (M.score:48.7)	9	3.5
92	FRY_HUMAN	Protein furry homolog OS=Homo sapiens OX=9606 GN=FRY PE=1 SV=1	338.7	5.7	52.4 (M.score:52.4)	9	6.2
93	GOGA4_HUMAN	Golgin subfamily A member 4 OS=Homo sapiens OX=9606 GN=GOLGA4 PE=1 SV=1	261.0	5.3	56.3 (M.score:56.3)	8	3.8
94	ATR_HUMAN	Serine/threonine-protein kinase ATR OS=Homo sapiens OX=9606 GN=ATR PE=1 SV=3	301.2	7.2	93.9 (M.score:93.9)	8	4.2
95	LAMA2_HUMAN	Laminin subunit alpha-2 OS=Homo sapiens OX=9606 GN=LAMA2 PE=1 SV=4	343.7	6.0	89.9 (M.score:89.9)	8	4.3
96	APCL_HUMAN	Adenomatous polyposis coli protein 2 OS=Homo sapiens OX=9606 GN=APC2 PE=1 SV=1	243.8	9.1	84.4 (M.score:84.4)	8	5.5
97	HMCN1_HUMAN	Hemicentin-1 OS=Homo sapiens OX=9606 GN=HMCN1 PE=1 SV=2	613.0	6.1	80.9 (M.score:80.9)	8	2.3
98	CFAB_HUMAN	Complement factor B OS=Homo sapiens OX=9606 GN=CFB PE=1 SV=2	85.5	6.7	85.2 (M.score:85.2)	8	14.5
99	DOCK5_HUMAN	Dedicator of cytokinesis protein 5 OS=Homo sapiens OX=9606 GN=DOCK5 PE=1 SV=3	215.2	8.1	58.3 (M.score:58.3)	8	6.7
100	BCL9L_HUMAN	B-cell CLL/lymphoma 9-like protein OS=Homo sapiens OX=9606 GN=BCL9L PE=1 SV=1	157.0	8.8	62.0 (M.score:62.0)	8	8.7
101	FIBA_HUMAN	Fibrinogen alpha chain OS=Homo sapiens OX=9606 GN=FGA PE=1 SV=2	94.9	5.7	62.9 (M.score:62.9)	8	14.4
102	NCOR1_HUMAN	Nuclear receptor corepressor 1 OS=Homo sapiens OX=9606 GN=NCOR1 PE=1 SV=2	270.0	6.7	61.2 (M.score:61.2)	8	5.4
103	RBP2_HUMAN	E3 SUMO-protein ligase RanBP2 OS=Homo sapiens OX=9606 GN=RANBP2 PE=1 SV=2	358.0	5.9	59.7 (M.score:59.7)	8	4.1
104	ABCAD_HUMAN	ATP-binding cassette sub-family A member 13 OS=Homo sapiens OX=9606 GN=ABCA13 PE=2 SV=3	575.8	6.0	60.5 (M.score:60.5)	8	3.6
105	MY18B_HUMAN	Unconventional myosin-XVIIIb OS=Homo sapiens OX=9606 GN=MYO18B PE=1 SV=2	285.0	6.5	50.6 (M.score:50.6)	8	4.9
106	NBEA_HUMAN	Neurobeachin OS=Homo sapiens OX=9606 GN=NBEA PE=1 SV=3	327.6	5.8	60.0 (M.score:60.0)	8	4.1
107	PCNT_HUMAN	Pericentrin OS=Homo sapiens OX=9606 GN=PCNT PE=1 SV=4	377.8	5.4	50.9 (M.score:50.9)	8	4.8
108	ALMS1_HUMAN	Alstrom syndrome protein 1 OS=Homo sapiens OX=9606 GN=ALMS1 PE=1 SV=4	460.8	5.9	50.2 (M.score:50.2)	8	2.7
109	FLNA_HUMAN	Filamin-A OS=Homo sapiens OX=9606 GN=FLNA PE=1 SV=4	280.6	5.7	47.9 (M.score:47.9)	8	5.7
110	PYR1_HUMAN	CAD protein OS=Homo sapiens OX=9606 GN=CAD PE=1 SV=3	242.8	6.0	46.3 (M.score:46.3)	8	5.8
111	TRNK1_HUMAN	TPR and ankyrin repeat-containing protein 1 OS=Homo sapiens OX=9606 GN=TRANK1 PE=2 SV=4	336.0	6.3	45.1 (M.score:45.1)	8	3.5
112	NCOR2_HUMAN	Nuclear receptor corepressor 2 OS=Homo sapiens OX=9606 GN=NCOR2 PE=1 SV=2	274.6	7.2	43.1 (M.score:43.1)	8	5.2
113	ZA2G_HUMAN	Zinc-alpha-2-glycoprotein OS=Homo sapiens OX=9606 GN=AZGP1 PE=1 SV=2	34.2	5.7	40.9 (M.score:40.9)	8	28.5
114	IGHM_HUMAN	Immunoglobulin heavy constant mu OS=Homo sapiens OX=9606 GN=IGHM PE=1 SV=4	49.4	6.3	172.5 (M.score:172.5)	7	15.5
115	HEMO_HUMAN	Hemopexin OS=Homo sapiens OX=9606 GN=HPX PE=1 SV=2	51.6	6.5	89.2 (M.score:89.2)	7	19.0
116	LRP2_HUMAN	Low-density lipoprotein receptor-related protein 2 OS=Homo sapiens OX=9606 GN=LRP2 PE=1 SV=3	521.6	4.9	114.5 (M.score:114.5)	7	3.4
117	IGLC3_HUMAN	Immunoglobulin lambda constant 3 OS=Homo sapiens OX=9606 GN=IGLC3 PE=1 SV=1	11.3	6.9	195.3 (M.score:195.3)	7	66.0
118	CXCL7_HUMAN	Platelet basic protein OS=Homo sapiens OX=9606 GN=PPBP PE=1 SV=3	13.9	9.0	111.5 (M.score:111.5)	7	40.6
119	VP13D_HUMAN	Vacuolar protein sorting-associated protein 13D OS=Homo sapiens OX=9606 GN=VPS13D PE=1 SV=2	491.6	6.1	84.8 (M.score:84.8)	7	2.1
120	UNC80_HUMAN	Protein unc-80 homolog OS=Homo sapiens OX=9606 GN=UNC80 PE=1 SV=2	363.2	6.4	81.3 (M.score:81.3)	7	3.8
121	KMT2C_HUMAN	Histone-lysine N-methyltransferase 2C OS=Homo sapiens OX=9606 GN=KMT2C PE=1 SV=3	541.0	6.1	59.1 (M.score:59.1)	7	2.5
122	MRO2A_HUMAN	Maestro heat-like repeat-containing protein family member 2A OS=Homo sapiens OX=9606 GN=MROH2A PE=4 SV=4	189.4	6.2	75.4 (M.score:75.4)	7	9.2
123	BIRC6_HUMAN	Baculoviral IAP repeat-containing protein 6 OS=Homo sapiens OX=9606 GN=BIRC6 PE=1 SV=2	529.9	5.7	74.2 (M.score:74.2)	7	3.2
124	MYH10_HUMAN	Myosin-10 OS=Homo sapiens OX=9606 GN=MYH10 PE=1 SV=3	228.9	5.4	73.0 (M.score:73.0)	7	5.1
125	ASCC3_HUMAN	Activating signal cointegrator 1 complex subunit 3 OS=Homo sapiens OX=9606 GN=ASCC3 PE=1 SV=3	251.3	6.6	75.5 (M.score:75.5)	7	5.3
126	BPTF_HUMAN	Nucleosome-remodeling factor subunit BPTF OS=Homo sapiens OX=9606 GN=BPTF PE=1 SV=3	338.1	6.1	75.4 (M.score:75.4)	7	3.9
127	CFA54_HUMAN	Cilia- and flagella-associated protein 54 OS=Homo sapiens OX=9606 GN=CFAP54 PE=2 SV=3	351.7	8.4	77.0 (M.score:77.0)	7	3.4
128	HMCN2_HUMAN	Hemicentin-2 OS=Homo sapiens OX=9606 GN=HMCN2 PE=2 SV=3	541.6	5.6	72.8 (M.score:72.8)	7	1.7
129	FAT4_HUMAN	Protocadherin Fat 4 OS=Homo sapiens OX=9606 GN=FAT4 PE=1 SV=2	542.4	4.8	66.4 (M.score:66.4)	7	2.3
130	MUC19_HUMAN	Mucin-19 OS=Homo sapiens OX=9606 GN=MUC19 PE=1 SV=3	804.8	5.0	67.7 (M.score:67.7)	7	1.3
131	LYST_HUMAN	Lysosomal-trafficking regulator OS=Homo sapiens OX=9606 GN=LYST PE=1 SV=3	428.9	6.2	67.3 (M.score:67.3)	7	3.4
132	SACS_HUMAN	Sacsin OS=Homo sapiens OX=9606 GN=SACS PE=1 SV=2	520.8	6.6	58.9 (M.score:58.9)	7	3.3
133	COJA1_HUMAN	Collagen alpha-1(XIX) chain OS=Homo sapiens OX=9606 GN=COL19A1 PE=1 SV=3	115.1	8.6	62.4 (M.score:62.4)	7	9.6
134	MY18A_HUMAN	Unconventional myosin-XVIIIa OS=Homo sapiens OX=9606 GN=MYO18A PE=1 SV=3	233.0	6.0	63.8 (M.score:63.8)	7	5.8
135	MYH6_HUMAN	Myosin-6 OS=Homo sapiens OX=9606 GN=MYH6 PE=1 SV=5	223.6	5.6	59.4 (M.score:59.4)	7	5.5
136	NAV3_HUMAN	Neuron navigator 3 OS=Homo sapiens OX=9606 GN=NAV3 PE=1 SV=3	255.5	8.9	47.9 (M.score:47.9)	7	5.4
137	SVIL_HUMAN	Supervillin OS=Homo sapiens OX=9606 GN=SVIL PE=1 SV=2	247.6	6.5	54.7 (M.score:54.7)	7	6.1
138	CNTRL_HUMAN	Centriolin OS=Homo sapiens OX=9606 GN=CNTRL PE=1 SV=2	268.7	5.4	110.9 (M.score:110.9)	7	3.3
139	MICA3_HUMAN	[F-actin]-monooxygenase MICAL3 OS=Homo sapiens OX=9606 GN=MICAL3 PE=1 SV=2	224.2	5.4	62.7 (M.score:62.7)	7	4.9
140	CO6A5_HUMAN	Collagen alpha-5(VI) chain OS=Homo sapiens OX=9606 GN=COL6A5 PE=1 SV=1	289.7	6.5	59.7 (M.score:59.7)	7	5.9
141	IGKC_HUMAN	Immunoglobulin kappa constant OS=Homo sapiens OX=9606 GN=IGKC PE=1 SV=2	11.8	6.1	57.8 (M.score:57.8)	7	72.0
142	CFA47_HUMAN	Cilia- and flagella-associated protein 47 OS=Homo sapiens OX=9606 GN=CFAP47 PE=2 SV=5	361.4	7.6	63.1 (M.score:63.1)	7	4.3
143	TPR_HUMAN	Nucleoprotein TPR OS=Homo sapiens OX=9606 GN=TPR PE=1 SV=3	267.1	5.0	55.3 (M.score:55.3)	7	5.1
144	SRRM2_HUMAN	Serine/arginine repetitive matrix protein 2 OS=Homo sapiens OX=9606 GN=SRRM2 PE=1 SV=2	299.4	12.1	41.3 (M.score:41.3)	7	3.2
145	HEAT1_HUMAN	HEAT repeat-containing protein 1 OS=Homo sapiens OX=9606 GN=HEATR1 PE=1 SV=3	242.2	6.1	51.2 (M.score:51.2)	7	6.1
146	DOCK4_HUMAN	Dedicator of cytokinesis protein 4 OS=Homo sapiens OX=9606 GN=DOCK4 PE=1 SV=3	225.1	7.6	53.6 (M.score:53.6)	7	7.0
147	CAC1E_HUMAN	Voltage-dependent R-type calcium channel subunit alpha-1E OS=Homo sapiens OX=9606 GN=CACNA1E PE=1 SV=3	261.6	8.5	47.6 (M.score:47.6)	7	5.4
148	BSN_HUMAN	Protein bassoon OS=Homo sapiens OX=9606 GN=BSN PE=1 SV=4	416.2	7.3	45.3 (M.score:45.3)	7	3.2
149	ARI1B_HUMAN	AT-rich interactive domain-containing protein 1B OS=Homo sapiens OX=9606 GN=ARID1B PE=1 SV=2	236.0	6.3	47.3 (M.score:47.3)	7	6.4
150	WDR87_HUMAN	WD repeat-containing protein 87 OS=Homo sapiens OX=9606 GN=WDR87 PE=1 SV=3	333.0	6.9	46.7 (M.score:46.7)	7	5.5
151	CE290_HUMAN	Centrosomal protein of 290 kDa OS=Homo sapiens OX=9606 GN=CEP290 PE=1 SV=2	290.2	5.7	43.0 (M.score:43.0)	7	4.5
152	BRCA2_HUMAN	Breast cancer type 2 susceptibility protein OS=Homo sapiens OX=9606 GN=BRCA2 PE=1 SV=3	384.0	6.3	45.0 (M.score:45.0)	7	3.7
153	MYH15_HUMAN	Myosin-15 OS=Homo sapiens OX=9606 GN=MYH15 PE=1 SV=5	224.5	5.7	47.8 (M.score:47.8)	7	5.6
154	ANK2_HUMAN	Ankyrin-2 OS=Homo sapiens OX=9606 GN=ANK2 PE=1 SV=4	433.4	5.0	47.7 (M.score:47.7)	7	2.4
155	CO5A2_HUMAN	Collagen alpha-2(V) chain OS=Homo sapiens OX=9606 GN=COL5A2 PE=1 SV=3	144.8	6.1	81.0 (M.score:81.0)	6	6.7
156	CKAP5_HUMAN	Cytoskeleton-associated protein 5 OS=Homo sapiens OX=9606 GN=CKAP5 PE=1 SV=3	225.4	7.9	103.2 (M.score:103.2)	6	5.5
157	CHD7_HUMAN	Chromodomain-helicase-DNA-binding protein 7 OS=Homo sapiens OX=9606 GN=CHD7 PE=1 SV=3	335.7	6.0	89.9 (M.score:89.9)	6	3.7
158	A1BG_HUMAN	Alpha-1B-glycoprotein OS=Homo sapiens OX=9606 GN=A1BG PE=1 SV=4	54.2	5.6	96.2 (M.score:96.2)	6	17.6
159	SPTB2_HUMAN	Spectrin beta chain, non-erythrocytic 1 OS=Homo sapiens OX=9606 GN=SPTBN1 PE=1 SV=2	274.4	5.4	84.9 (M.score:84.9)	6	4.1
160	RIF1_HUMAN	Telomere-associated protein RIF1 OS=Homo sapiens OX=9606 GN=RIF1 PE=1 SV=2	274.3	5.4	78.0 (M.score:78.0)	6	5.2
161	IGHG3_HUMAN	Immunoglobulin heavy constant gamma 3 OS=Homo sapiens OX=9606 GN=IGHG3 PE=1 SV=2	41.3	8.2	82.0 (M.score:82.0)	6	18.6
162	APOE_HUMAN	Apolipoprotein E OS=Homo sapiens OX=9606 GN=APOE PE=1 SV=1	36.1	5.6	90.0 (M.score:90.0)	6	25.2
163	KMT2D_HUMAN	Histone-lysine N-methyltransferase 2D OS=Homo sapiens OX=9606 GN=KMT2D PE=1 SV=2	593.0	5.4	81.4 (M.score:81.4)	6	1.7
164	CLUS_HUMAN	Clusterin OS=Homo sapiens OX=9606 GN=CLU PE=1 SV=1	52.5	5.9	79.6 (M.score:79.6)	6	16.7
165	CO4A4_HUMAN	Collagen alpha-4(IV) chain OS=Homo sapiens OX=9606 GN=COL4A4 PE=1 SV=3	163.9	8.9	68.4 (M.score:68.4)	6	5.9
166	CAMP1_HUMAN	Calmodulin-regulated spectrin-associated protein 1 OS=Homo sapiens OX=9606 GN=CAMSAP1 PE=1 SV=2	177.9	6.3	68.6 (M.score:68.6)	6	7.2
167	MYH14_HUMAN	Myosin-14 OS=Homo sapiens OX=9606 GN=MYH14 PE=1 SV=2	227.7	5.5	69.1 (M.score:69.1)	6	4.4
168	HTR5B_HUMAN	HEAT repeat-containing protein 5B OS=Homo sapiens OX=9606 GN=HEATR5B PE=1 SV=2	224.2	6.8	71.6 (M.score:71.6)	6	6.8
169	MGAP_HUMAN	MAX gene-associated protein OS=Homo sapiens OX=9606 GN=MGA PE=1 SV=3	331.6	6.4	65.1 (M.score:65.1)	6	3.0
170	IGS10_HUMAN	Immunoglobulin superfamily member 10 OS=Homo sapiens OX=9606 GN=IGSF10 PE=1 SV=1	290.7	9.2	65.2 (M.score:65.2)	6	5.1
171	ANR11_HUMAN	Ankyrin repeat domain-containing protein 11 OS=Homo sapiens OX=9606 GN=ANKRD11 PE=1 SV=3	297.7	6.7	65.9 (M.score:65.9)	6	2.7
172	NOL8_HUMAN	Nucleolar protein 8 OS=Homo sapiens OX=9606 GN=NOL8 PE=1 SV=1	131.5	6.7	63.9 (M.score:63.9)	6	8.9
173	MYO15_HUMAN	Unconventional myosin-XV OS=Homo sapiens OX=9606 GN=MYO15A PE=1 SV=2	395.0	9.3	70.6 (M.score:70.6)	6	3.5
174	TTC28_HUMAN	Tetratricopeptide repeat protein 28 OS=Homo sapiens OX=9606 GN=TTC28 PE=1 SV=4	270.7	6.4	55.0 (M.score:55.0)	6	3.1
175	FHAD1_HUMAN	Forkhead-associated domain-containing protein 1 OS=Homo sapiens OX=9606 GN=FHAD1 PE=2 SV=2	161.8	6.5	69.5 (M.score:69.5)	6	6.8
176	CLAP1_HUMAN	CLIP-associating protein 1 OS=Homo sapiens OX=9606 GN=CLASP1 PE=1 SV=1	169.3	9.1	56.8 (M.score:56.8)	6	4.4
177	PI4KA_HUMAN	Phosphatidylinositol 4-kinase alpha OS=Homo sapiens OX=9606 GN=PI4KA PE=1 SV=4	236.7	6.6	62.8 (M.score:62.8)	6	3.4
178	GRIN1_HUMAN	G protein-regulated inducer of neurite outgrowth 1 OS=Homo sapiens OX=9606 GN=GPRIN1 PE=1 SV=2	102.3	8.3	54.6 (M.score:54.6)	6	11.9
179	KDM5A_HUMAN	Lysine-specific demethylase 5A OS=Homo sapiens OX=9606 GN=KDM5A PE=1 SV=3	192.0	6.1	56.6 (M.score:56.6)	6	5.4
180	CABIN_HUMAN	Calcineurin-binding protein cabin-1 OS=Homo sapiens OX=9606 GN=CABIN1 PE=1 SV=1	246.2	5.7	51.0 (M.score:51.0)	6	4.6
181	NAV2_HUMAN	Neuron navigator 2 OS=Homo sapiens OX=9606 GN=NAV2 PE=1 SV=3	268.0	9.1	57.6 (M.score:57.6)	6	3.2
182	LRP1_HUMAN	Prolow-density lipoprotein receptor-related protein 1 OS=Homo sapiens OX=9606 GN=LRP1 PE=1 SV=2	504.3	5.2	59.0 (M.score:59.0)	6	2.8
183	KI13B_HUMAN	Kinesin-like protein KIF13B OS=Homo sapiens OX=9606 GN=KIF13B PE=1 SV=2	202.7	5.6	49.3 (M.score:49.3)	6	4.5
184	CE350_HUMAN	Centrosome-associated protein 350 OS=Homo sapiens OX=9606 GN=CEP350 PE=1 SV=1	350.7	6.0	48.6 (M.score:48.6)	6	2.8
185	CERU_HUMAN	Ceruloplasmin OS=Homo sapiens OX=9606 GN=CP PE=1 SV=1	122.1	5.4	51.1 (M.score:51.1)	6	10.8
186	CAC1A_HUMAN	Voltage-dependent P/Q-type calcium channel subunit alpha-1A OS=Homo sapiens OX=9606 GN=CACNA1A PE=1 SV=2	282.2	9.0	49.6 (M.score:49.6)	6	4.4
187	NF1_HUMAN	Neurofibromin OS=Homo sapiens OX=9606 GN=NF1 PE=1 SV=2	319.2	7.1	49.1 (M.score:49.1)	6	4.6
188	LAMA1_HUMAN	Laminin subunit alpha-1 OS=Homo sapiens OX=9606 GN=LAMA1 PE=1 SV=2	336.9	5.9	46.9 (M.score:46.9)	6	3.1
189	CO2A1_HUMAN	Collagen alpha-1(II) chain OS=Homo sapiens OX=9606 GN=COL2A1 PE=1 SV=3	141.7	6.6	46.9 (M.score:46.9)	6	11.6
190	FINC_HUMAN	Fibronectin OS=Homo sapiens OX=9606 GN=FN1 PE=1 SV=4	262.5	5.5	40.6 (M.score:40.6)	6	3.1
191	CASC3_HUMAN	Protein CASC3 OS=Homo sapiens OX=9606 GN=CASC3 PE=1 SV=2	76.2	6.1	40.2 (M.score:40.2)	6	5.7
192	PRC2B_HUMAN	Protein PRRC2B OS=Homo sapiens OX=9606 GN=PRRC2B PE=1 SV=2	242.8	8.5	40.3 (M.score:40.3)	6	5.1
193	APOC3_HUMAN	Apolipoprotein C-III OS=Homo sapiens OX=9606 GN=APOC3 PE=1 SV=1	10.8	5.2	85.6 (M.score:85.6)	5	41.4
194	TLN1_HUMAN	Talin-1 OS=Homo sapiens OX=9606 GN=TLN1 PE=1 SV=3	269.6	5.8	102.3 (M.score:102.3)	5	4.3
195	CO6A6_HUMAN	Collagen alpha-6(VI) chain OS=Homo sapiens OX=9606 GN=COL6A6 PE=1 SV=2	247.0	6.4	86.4 (M.score:86.4)	5	3.8
196	DYH12_HUMAN	Dynein heavy chain 12, axonemal OS=Homo sapiens OX=9606 GN=DNAH12 PE=2 SV=2	356.7	5.8	84.9 (M.score:84.9)	5	3.8
197	MAST4_HUMAN	Microtubule-associated serine/threonine-protein kinase 4 OS=Homo sapiens OX=9606 GN=MAST4 PE=1 SV=4	283.9	8.8	67.0 (M.score:67.0)	5	2.4
198	CFAH_HUMAN	Complement factor H OS=Homo sapiens OX=9606 GN=CFH PE=1 SV=4	139.0	6.2	84.6 (M.score:84.6)	5	7.2
199	SMC1A_HUMAN	Structural maintenance of chromosomes protein 1A OS=Homo sapiens OX=9606 GN=SMC1A PE=1 SV=2	143.1	7.5	81.5 (M.score:81.5)	5	2.8
200	DNHD1_HUMAN	Dynein heavy chain domain-containing protein 1 OS=Homo sapiens OX=9606 GN=DNHD1 PE=2 SV=2	533.3	6.2	81.0 (M.score:81.0)	5	2.4
201	DOCK7_HUMAN	Dedicator of cytokinesis protein 7 OS=Homo sapiens OX=9606 GN=DOCK7 PE=1 SV=4	242.4	6.3	82.5 (M.score:82.5)	5	5.3
202	SPEG_HUMAN	Striated muscle preferentially expressed protein kinase OS=Homo sapiens OX=9606 GN=SPEG PE=1 SV=4	354.1	8.8	71.8 (M.score:71.8)	5	2.1
203	ZN407_HUMAN	Zinc finger protein 407 OS=Homo sapiens OX=9606 GN=ZNF407 PE=1 SV=2	247.2	6.0	67.6 (M.score:67.6)	5	3.2
204	ZN469_HUMAN	Zinc finger protein 469 OS=Homo sapiens OX=9606 GN=ZNF469 PE=2 SV=3	409.9	7.9	77.4 (M.score:77.4)	5	1.8
205	DOCK9_HUMAN	Dedicator of cytokinesis protein 9 OS=Homo sapiens OX=9606 GN=DOCK9 PE=1 SV=2	236.3	7.2	50.6 (M.score:50.6)	5	3.9
206	CAPS1_HUMAN	Calcium-dependent secretion activator 1 OS=Homo sapiens OX=9606 GN=CADPS PE=1 SV=3	152.7	5.5	62.7 (M.score:62.7)	5	5.3
207	SGO2_HUMAN	Shugoshin 2 OS=Homo sapiens OX=9606 GN=SGO2 PE=1 SV=2	144.6	8.1	65.0 (M.score:65.0)	5	7.7
208	ABCA3_HUMAN	ATP-binding cassette sub-family A member 3 OS=Homo sapiens OX=9606 GN=ABCA3 PE=1 SV=2	191.2	7.5	63.8 (M.score:63.8)	5	6.3
209	U520_HUMAN	U5 small nuclear ribonucleoprotein 200 kDa helicase OS=Homo sapiens OX=9606 GN=SNRNP200 PE=1 SV=2	244.4	5.7	64.1 (M.score:64.1)	5	4.3
210	CELR1_HUMAN	Cadherin EGF LAG seven-pass G-type receptor 1 OS=Homo sapiens OX=9606 GN=CELSR1 PE=1 SV=1	329.3	5.6	50.9 (M.score:50.9)	5	3.5
211	DOCK1_HUMAN	Dedicator of cytokinesis protein 1 OS=Homo sapiens OX=9606 GN=DOCK1 PE=1 SV=2	215.2	7.3	67.0 (M.score:67.0)	5	3.0
212	LRP1B_HUMAN	Low-density lipoprotein receptor-related protein 1B OS=Homo sapiens OX=9606 GN=LRP1B PE=1 SV=2	515.2	5.1	64.5 (M.score:64.5)	5	1.2
213	EP300_HUMAN	Histone acetyltransferase p300 OS=Homo sapiens OX=9606 GN=EP300 PE=1 SV=2	264.0	8.8	63.9 (M.score:63.9)	5	4.3
214	ZFHX4_HUMAN	Zinc finger homeobox protein 4 OS=Homo sapiens OX=9606 GN=ZFHX4 PE=1 SV=1	393.5	5.9	55.5 (M.score:55.5)	5	1.1
215	FLNC_HUMAN	Filamin-C OS=Homo sapiens OX=9606 GN=FLNC PE=1 SV=3	290.8	5.6	65.8 (M.score:65.8)	5	3.2
216	DYH14_HUMAN	Dynein heavy chain 14, axonemal OS=Homo sapiens OX=9606 GN=DNAH14 PE=2 SV=3	399.6	6.5	63.0 (M.score:63.0)	5	2.9
217	SRCAP_HUMAN	Helicase SRCAP OS=Homo sapiens OX=9606 GN=SRCAP PE=1 SV=3	343.3	5.7	58.1 (M.score:58.1)	5	2.2
218	KMT2B_HUMAN	Histone-lysine N-methyltransferase 2B OS=Homo sapiens OX=9606 GN=KMT2B PE=1 SV=1	293.3	8.6	56.5 (M.score:56.5)	5	3.6
219	WNK2_HUMAN	Serine/threonine-protein kinase WNK2 OS=Homo sapiens OX=9606 GN=WNK2 PE=1 SV=4	242.5	5.8	56.5 (M.score:56.5)	5	4.1
220	ATAD5_HUMAN	ATPase family AAA domain-containing protein 5 OS=Homo sapiens OX=9606 GN=ATAD5 PE=1 SV=4	207.4	9.3	43.2 (M.score:43.2)	5	4.1
221	K1671_HUMAN	Uncharacterized protein KIAA1671 OS=Homo sapiens OX=9606 GN=KIAA1671 PE=1 SV=2	196.6	8.7	50.8 (M.score:50.8)	5	6.1
222	SAA1_HUMAN	Serum amyloid A-1 protein OS=Homo sapiens OX=9606 GN=SAA1 PE=1 SV=1	13.5	6.3	55.1 (M.score:55.1)	5	56.6
223	CAC1S_HUMAN	Voltage-dependent L-type calcium channel subunit alpha-1S OS=Homo sapiens OX=9606 GN=CACNA1S PE=1 SV=4	212.2	6.2	49.9 (M.score:49.9)	5	6.8
224	PTPRF_HUMAN	Receptor-type tyrosine-protein phosphatase F OS=Homo sapiens OX=9606 GN=PTPRF PE=1 SV=2	212.7	5.9	47.9 (M.score:47.9)	5	6.6
225	AN36A_HUMAN	Ankyrin repeat domain-containing protein 36A OS=Homo sapiens OX=9606 GN=ANKRD36 PE=2 SV=3	217.3	8.8	51.8 (M.score:51.8)	5	4.2
226	NRAP_HUMAN	Nebulin-related-anchoring protein OS=Homo sapiens OX=9606 GN=NRAP PE=1 SV=2	197.0	9.2	51.3 (M.score:51.3)	5	4.6
227	PLIN4_HUMAN	Perilipin-4 OS=Homo sapiens OX=9606 GN=PLIN4 PE=1 SV=2	134.3	8.9	49.9 (M.score:49.9)	5	6.7
228	GCC2_HUMAN	GRIP and coiled-coil domain-containing protein 2 OS=Homo sapiens OX=9606 GN=GCC2 PE=1 SV=4	195.8	5.1	45.3 (M.score:45.3)	5	4.0
229	ZEP3_HUMAN	Transcription factor HIVEP3 OS=Homo sapiens OX=9606 GN=HIVEP3 PE=2 SV=1	259.3	7.8	53.1 (M.score:53.1)	5	4.6
230	PIEZ2_HUMAN	Piezo-type mechanosensitive ion channel component 2 OS=Homo sapiens OX=9606 GN=PIEZO2 PE=1 SV=2	317.9	5.8	45.3 (M.score:45.3)	5	3.2
231	MYOF_HUMAN	Myoferlin OS=Homo sapiens OX=9606 GN=MYOF PE=1 SV=1	234.6	5.8	51.6 (M.score:51.6)	5	3.5
232	GPR98_HUMAN	G-protein coupled receptor 98 OS=Homo sapiens OX=9606 GN=GPR98 PE=1 SV=2	692.6	4.5	43.9 (M.score:43.9)	5	2.0
233	ROCK2_HUMAN	Rho-associated protein kinase 2 OS=Homo sapiens OX=9606 GN=ROCK2 PE=1 SV=4	160.8	5.8	42.9 (M.score:42.9)	5	4.8
234	KI16B_HUMAN	Kinesin-like protein KIF16B OS=Homo sapiens OX=9606 GN=KIF16B PE=1 SV=2	151.9	5.9	84.3 (M.score:84.3)	5	6.9
235	TLN2_HUMAN	Talin-2 OS=Homo sapiens OX=9606 GN=TLN2 PE=1 SV=4	271.4	5.4	42.6 (M.score:42.6)	5	4.7
236	PKD1_HUMAN	Polycystin-1 OS=Homo sapiens OX=9606 GN=PKD1 PE=1 SV=3	462.2	6.3	42.5 (M.score:42.5)	5	1.6
237	PTN13_HUMAN	Tyrosine-protein phosphatase non-receptor type 13 OS=Homo sapiens OX=9606 GN=PTPN13 PE=1 SV=2	276.7	6.0	47.9 (M.score:47.9)	5	2.7
238	CO6A3_HUMAN	Collagen alpha-3(VI) chain OS=Homo sapiens OX=9606 GN=COL6A3 PE=1 SV=5	343.5	6.3	42.1 (M.score:42.1)	5	3.5
239	LAMA4_HUMAN	Laminin subunit alpha-4 OS=Homo sapiens OX=9606 GN=LAMA4 PE=1 SV=4	202.4	5.9	40.1 (M.score:40.1)	5	4.6
240	ZEP2_HUMAN	Transcription factor HIVEP2 OS=Homo sapiens OX=9606 GN=HIVEP2 PE=1 SV=2	268.9	6.5	40.5 (M.score:40.5)	5	3.6
241	ABCA7_HUMAN	ATP-binding cassette sub-family A member 7 OS=Homo sapiens OX=9606 GN=ABCA7 PE=1 SV=3	234.2	6.8	41.6 (M.score:41.6)	5	5.1
242	HBA_HUMAN	Hemoglobin subunit alpha OS=Homo sapiens OX=9606 GN=HBA1 PE=1 SV=2	15.2	8.7	107.1 (M.score:107.1)	4	21.8
243	PLCB4_HUMAN	1-phosphatidylinositol 4,5-bisphosphate phosphodiesterase beta-4 OS=Homo sapiens OX=9606 GN=PLCB4 PE=1 SV=3	134.4	6.5	84.1 (M.score:84.1)	4	5.7
244	FETUA_HUMAN	Alpha-2-HS-glycoprotein OS=Homo sapiens OX=9606 GN=AHSG PE=1 SV=1	39.3	5.4	208.7 (M.score:208.7)	4	17.7
245	A1AG1_HUMAN	Alpha-1-acid glycoprotein 1 OS=Homo sapiens OX=9606 GN=ORM1 PE=1 SV=1	23.5	4.9	207.8 (M.score:207.8)	4	22.9
246	CO4A2_HUMAN	Collagen alpha-2(IV) chain OS=Homo sapiens OX=9606 GN=COL4A2 PE=1 SV=4	167.4	8.9	76.6 (M.score:76.6)	4	3.7
247	TRPM6_HUMAN	Transient receptor potential cation channel subfamily M member 6 OS=Homo sapiens OX=9606 GN=TRPM6 PE=1 SV=2	231.6	7.9	89.6 (M.score:89.6)	4	3.5
248	PKHD1_HUMAN	Fibrocystin OS=Homo sapiens OX=9606 GN=PKHD1 PE=1 SV=1	446.4	6.1	84.8 (M.score:84.8)	4	2.1
249	TIAM2_HUMAN	T-lymphoma invasion and metastasis-inducing protein 2 OS=Homo sapiens OX=9606 GN=TIAM2 PE=2 SV=4	190.0	6.8	82.4 (M.score:82.4)	4	2.4
250	ITPR2_HUMAN	Inositol 1,4,5-trisphosphate receptor type 2 OS=Homo sapiens OX=9606 GN=ITPR2 PE=1 SV=2	307.9	6.0	81.8 (M.score:81.8)	4	1.9
251	CK5P2_HUMAN	CDK5 regulatory subunit-associated protein 2 OS=Homo sapiens OX=9606 GN=CDK5RAP2 PE=1 SV=5	214.9	5.4	87.6 (M.score:87.6)	4	2.6
252	DPOLQ_HUMAN	DNA polymerase theta OS=Homo sapiens OX=9606 GN=POLQ PE=1 SV=2	289.4	7.1	62.7 (M.score:62.7)	4	3.1
253	APOC2_HUMAN	Apolipoprotein C-II OS=Homo sapiens OX=9606 GN=APOC2 PE=1 SV=1	11.3	4.6	84.7 (M.score:84.7)	4	26.7
254	UN13C_HUMAN	Protein unc-13 homolog C OS=Homo sapiens OX=9606 GN=UNC13C PE=2 SV=3	250.8	5.6	73.9 (M.score:73.9)	4	2.8
255	EVPL_HUMAN	Envoplakin OS=Homo sapiens OX=9606 GN=EVPL PE=1 SV=3	231.5	6.6	83.6 (M.score:83.6)	4	3.9
256	MYO10_HUMAN	Unconventional myosin-X OS=Homo sapiens OX=9606 GN=MYO10 PE=1 SV=3	237.2	5.9	77.2 (M.score:77.2)	4	3.3
257	DAPLE_HUMAN	Protein Daple OS=Homo sapiens OX=9606 GN=CCDC88C PE=1 SV=3	228.1	5.9	72.4 (M.score:72.4)	4	3.2
258	HYDIN_HUMAN	Hydrocephalus-inducing protein homolog OS=Homo sapiens OX=9606 GN=HYDIN PE=1 SV=3	575.5	5.7	147.1 (M.score:147.1)	4	0.9
259	SI1L3_HUMAN	Signal-induced proliferation-associated 1-like protein 3 OS=Homo sapiens OX=9606 GN=SIPA1L3 PE=1 SV=3	194.5	8.6	70.2 (M.score:70.2)	4	3.5
260	VTNC_HUMAN	Vitronectin OS=Homo sapiens OX=9606 GN=VTN PE=1 SV=1	54.3	5.6	76.6 (M.score:76.6)	4	11.7
261	CO5A1_HUMAN	Collagen alpha-1(V) chain OS=Homo sapiens OX=9606 GN=COL5A1 PE=1 SV=3	183.4	4.9	69.1 (M.score:69.1)	4	4.4
262	GCN1_HUMAN	eIF-2-alpha kinase activator GCN1 OS=Homo sapiens OX=9606 GN=GCN1 PE=1 SV=6	292.6	7.3	82.2 (M.score:82.2)	4	4.1
263	SPEF2_HUMAN	Sperm flagellar protein 2 OS=Homo sapiens OX=9606 GN=SPEF2 PE=2 SV=2	209.7	5.4	71.0 (M.score:71.0)	4	2.9
264	COGA1_HUMAN	Collagen alpha-1(XVI) chain OS=Homo sapiens OX=9606 GN=COL16A1 PE=1 SV=2	157.7	8.1	73.6 (M.score:73.6)	4	5.0
265	SYCP2_HUMAN	Synaptonemal complex protein 2 OS=Homo sapiens OX=9606 GN=SYCP2 PE=2 SV=2	175.5	9.0	67.4 (M.score:67.4)	4	6.1
266	ACACB_HUMAN	Acetyl-CoA carboxylase 2 OS=Homo sapiens OX=9606 GN=ACACB PE=1 SV=3	276.4	6.1	74.8 (M.score:74.8)	4	2.4
267	NUMA1_HUMAN	Nuclear mitotic apparatus protein 1 OS=Homo sapiens OX=9606 GN=NUMA1 PE=1 SV=2	238.1	5.6	62.9 (M.score:62.9)	4	2.1
268	ZFHX3_HUMAN	Zinc finger homeobox protein 3 OS=Homo sapiens OX=9606 GN=ZFHX3 PE=1 SV=2	404.2	5.8	62.8 (M.score:62.8)	4	2.0
269	SPG17_HUMAN	Sperm-associated antigen 17 OS=Homo sapiens OX=9606 GN=SPAG17 PE=2 SV=1	251.6	5.9	73.8 (M.score:73.8)	4	1.9
270	ATM_HUMAN	Serine-protein kinase ATM OS=Homo sapiens OX=9606 GN=ATM PE=1 SV=4	350.5	6.4	55.3 (M.score:55.3)	4	1.2
271	ITPR3_HUMAN	Inositol 1,4,5-trisphosphate receptor type 3 OS=Homo sapiens OX=9606 GN=ITPR3 PE=1 SV=2	303.9	6.1	75.7 (M.score:75.7)	4	2.1
272	LOXH1_HUMAN	Lipoxygenase homology domain-containing protein 1 OS=Homo sapiens OX=9606 GN=LOXHD1 PE=2 SV=3	221.8	5.2	65.7 (M.score:65.7)	4	3.7
273	K1468_HUMAN	LisH domain and HEAT repeat-containing protein KIAA1468 OS=Homo sapiens OX=9606 GN=KIAA1468 PE=1 SV=2	134.5	5.3	70.9 (M.score:70.9)	4	5.3
274	DPOE1_HUMAN	DNA polymerase epsilon catalytic subunit A OS=Homo sapiens OX=9606 GN=POLE PE=1 SV=5	261.4	6.0	74.1 (M.score:74.1)	4	2.5
275	AKP13_HUMAN	A-kinase anchor protein 13 OS=Homo sapiens OX=9606 GN=AKAP13 PE=1 SV=2	307.4	5.1	63.1 (M.score:63.1)	4	2.0
276	CP250_HUMAN	Centrosome-associated protein CEP250 OS=Homo sapiens OX=9606 GN=CEP250 PE=1 SV=2	281.0	5.0	52.1 (M.score:52.1)	4	1.9
277	C8AP2_HUMAN	CASP8-associated protein 2 OS=Homo sapiens OX=9606 GN=CASP8AP2 PE=1 SV=1	222.5	6.1	61.3 (M.score:61.3)	4	3.0
278	ABCA1_HUMAN	ATP-binding cassette sub-family A member 1 OS=Homo sapiens OX=9606 GN=ABCA1 PE=1 SV=3	254.1	6.4	118.9 (M.score:118.9)	4	3.6
279	ARI1A_HUMAN	AT-rich interactive domain-containing protein 1A OS=Homo sapiens OX=9606 GN=ARID1A PE=1 SV=3	241.9	6.2	118.9 (M.score:118.9)	4	4.1
280	COCA1_HUMAN	Collagen alpha-1(XII) chain OS=Homo sapiens OX=9606 GN=COL12A1 PE=1 SV=2	332.9	5.4	66.8 (M.score:66.8)	4	3.4
281	RPA1_HUMAN	DNA-directed RNA polymerase I subunit RPA1 OS=Homo sapiens OX=9606 GN=POLR1A PE=1 SV=2	194.7	6.6	72.5 (M.score:72.5)	4	3.1
282	CO4A3_HUMAN	Collagen alpha-3(IV) chain OS=Homo sapiens OX=9606 GN=COL4A3 PE=1 SV=3	161.7	9.3	51.4 (M.score:51.4)	4	2.2
283	GTR14_HUMAN	Solute carrier family 2, facilitated glucose transporter member 14 OS=Homo sapiens OX=9606 GN=SLC2A14 PE=2 SV=1	56.3	8.0	48.8 (M.score:48.8)	4	8.7
284	UBP24_HUMAN	Ubiquitin carboxyl-terminal hydrolase 24 OS=Homo sapiens OX=9606 GN=USP24 PE=1 SV=3	294.2	5.8	45.0 (M.score:45.0)	4	2.3
285	PARD3_HUMAN	Partitioning defective 3 homolog OS=Homo sapiens OX=9606 GN=PARD3 PE=1 SV=2	151.3	7.4	44.8 (M.score:44.8)	4	3.5
286	THOC2_HUMAN	THO complex subunit 2 OS=Homo sapiens OX=9606 GN=THOC2 PE=1 SV=2	182.7	8.7	63.2 (M.score:63.2)	4	3.3
287	DOP2_HUMAN	Protein dopey-2 OS=Homo sapiens OX=9606 GN=DOPEY2 PE=1 SV=5	258.1	5.9	60.9 (M.score:60.9)	4	4.4
288	KIF14_HUMAN	Kinesin-like protein KIF14 OS=Homo sapiens OX=9606 GN=KIF14 PE=1 SV=1	186.4	8.1	57.7 (M.score:57.7)	4	3.8
289	SSFA2_HUMAN	Sperm-specific antigen 2 OS=Homo sapiens OX=9606 GN=SSFA2 PE=1 SV=3	138.3	5.1	52.1 (M.score:52.1)	4	4.4
290	PSD1_HUMAN	PH and SEC7 domain-containing protein 1 OS=Homo sapiens OX=9606 GN=PSD PE=1 SV=2	109.5	6.4	62.3 (M.score:62.3)	4	5.0
291	MYO7A_HUMAN	Unconventional myosin-VIIa OS=Homo sapiens OX=9606 GN=MYO7A PE=1 SV=2	254.2	8.8	47.4 (M.score:47.4)	4	2.3
292	M3K4_HUMAN	Mitogen-activated protein kinase kinase kinase 4 OS=Homo sapiens OX=9606 GN=MAP3K4 PE=1 SV=2	181.6	5.9	60.6 (M.score:60.6)	4	4.4
293	CELR3_HUMAN	Cadherin EGF LAG seven-pass G-type receptor 3 OS=Homo sapiens OX=9606 GN=CELSR3 PE=1 SV=2	358.0	6.2	58.9 (M.score:58.9)	4	1.9
294	SPTN2_HUMAN	Spectrin beta chain, non-erythrocytic 2 OS=Homo sapiens OX=9606 GN=SPTBN2 PE=1 SV=3	271.2	5.8	65.7 (M.score:65.7)	4	2.8
295	TRIO_HUMAN	Triple functional domain protein OS=Homo sapiens OX=9606 GN=TRIO PE=1 SV=2	346.7	5.9	56.9 (M.score:56.9)	4	2.9
296	FREM2_HUMAN	FRAS1-related extracellular matrix protein 2 OS=Homo sapiens OX=9606 GN=FREM2 PE=1 SV=2	350.9	4.9	58.5 (M.score:58.5)	4	2.5
297	SDK2_HUMAN	Protein sidekick-2 OS=Homo sapiens OX=9606 GN=SDK2 PE=1 SV=3	239.2	6.6	63.2 (M.score:63.2)	4	2.2
298	TGO1_HUMAN	Transport and Golgi organization protein 1 homolog OS=Homo sapiens OX=9606 GN=MIA3 PE=1 SV=1	213.6	4.8	60.0 (M.score:60.0)	4	4.1
299	KLOTB_HUMAN	Beta-klotho OS=Homo sapiens OX=9606 GN=KLB PE=1 SV=1	119.7	9.3	63.7 (M.score:63.7)	4	6.0
300	NBEL1_HUMAN	Neurobeachin-like protein 1 OS=Homo sapiens OX=9606 GN=NBEAL1 PE=2 SV=3	307.0	6.0	50.4 (M.score:50.4)	4	3.1
301	ANR31_HUMAN	Putative ankyrin repeat domain-containing protein 31 OS=Homo sapiens OX=9606 GN=ANKRD31 PE=5 SV=2	210.7	5.8	59.5 (M.score:59.5)	4	4.7
302	SMHD1_HUMAN	Structural maintenance of chromosomes flexible hinge domain-containing protein 1 OS=Homo sapiens OX=9606 GN=SMCHD1 PE=1 SV=2	226.2	7.0	51.0 (M.score:51.0)	4	3.3
303	DDX46_HUMAN	Probable ATP-dependent RNA helicase DDX46 OS=Homo sapiens OX=9606 GN=DDX46 PE=1 SV=2	117.3	9.3	50.0 (M.score:50.0)	4	6.2
304	PKHG5_HUMAN	Pleckstrin homology domain-containing family G member 5 OS=Homo sapiens OX=9606 GN=PLEKHG5 PE=1 SV=3	117.4	5.9	56.4 (M.score:56.4)	4	5.3
305	WRN_HUMAN	Werner syndrome ATP-dependent helicase OS=Homo sapiens OX=9606 GN=WRN PE=1 SV=2	162.4	6.0	50.8 (M.score:50.8)	4	6.1
306	VIP2_HUMAN	Inositol hexakisphosphate and diphosphoinositol-pentakisphosphate kinase 2 OS=Homo sapiens OX=9606 GN=PPIP5K2 PE=1 SV=3	140.3	8.5	56.0 (M.score:56.0)	4	6.8
307	SAFB1_HUMAN	Scaffold attachment factor B1 OS=Homo sapiens OX=9606 GN=SAFB PE=1 SV=4	102.6	5.3	43.2 (M.score:43.2)	4	7.5
308	NYAP1_HUMAN	Neuronal tyrosine-phosphorylated phosphoinositide-3-kinase adapter 1 OS=Homo sapiens OX=9606 GN=NYAP1 PE=2 SV=1	87.9	9.7	54.9 (M.score:54.9)	4	10.3
309	KI21A_HUMAN	Kinesin-like protein KIF21A OS=Homo sapiens OX=9606 GN=KIF21A PE=1 SV=2	187.1	6.0	51.4 (M.score:51.4)	4	4.1
310	CHD4_HUMAN	Chromodomain-helicase-DNA-binding protein 4 OS=Homo sapiens OX=9606 GN=CHD4 PE=1 SV=2	217.9	5.6	59.6 (M.score:59.6)	4	2.3
311	CHD9_HUMAN	Chromodomain-helicase-DNA-binding protein 9 OS=Homo sapiens OX=9606 GN=CHD9 PE=1 SV=2	325.8	6.6	59.0 (M.score:59.0)	4	1.9
312	ZN462_HUMAN	Zinc finger protein 462 OS=Homo sapiens OX=9606 GN=ZNF462 PE=1 SV=3	284.5	7.5	53.2 (M.score:53.2)	4	2.8
313	MYO5A_HUMAN	Unconventional myosin-Va OS=Homo sapiens OX=9606 GN=MYO5A PE=1 SV=2	215.3	8.7	56.0 (M.score:56.0)	4	1.8
314	EPHA4_HUMAN	Ephrin type-A receptor 4 OS=Homo sapiens OX=9606 GN=EPHA4 PE=1 SV=1	109.8	6.2	54.5 (M.score:54.5)	4	8.0
315	BCL9_HUMAN	B-cell CLL/lymphoma 9 protein OS=Homo sapiens OX=9606 GN=BCL9 PE=1 SV=4	149.2	9.0	53.5 (M.score:53.5)	4	6.2
316	POTEJ_HUMAN	POTE ankyrin domain family member J OS=Homo sapiens OX=9606 GN=POTEJ PE=3 SV=1	117.3	5.7	51.5 (M.score:51.5)	4	6.6
317	ANR26_HUMAN	Ankyrin repeat domain-containing protein 26 OS=Homo sapiens OX=9606 GN=ANKRD26 PE=1 SV=3	196.2	5.5	47.2 (M.score:47.2)	4	4.5
318	CRBG3_HUMAN	Very large A-kinase anchor protein OS=Homo sapiens OX=9606 GN=CRYBG3 PE=1 SV=3	330.4	5.1	53.1 (M.score:53.1)	4	3.1
319	CE042_HUMAN	Protein JBTS17 OS=Homo sapiens OX=9606 GN=C5orf42 PE=1 SV=4	361.5	6.5	47.1 (M.score:47.1)	4	1.5
320	RHG32_HUMAN	Rho GTPase-activating protein 32 OS=Homo sapiens OX=9606 GN=ARHGAP32 PE=1 SV=1	230.4	6.3	47.2 (M.score:47.2)	4	3.1
321	PREX1_HUMAN	Phosphatidylinositol 3,4,5-trisphosphate-dependent Rac exchanger 1 protein OS=Homo sapiens OX=9606 GN=PREX1 PE=1 SV=3	186.1	6.0	48.5 (M.score:48.5)	4	5.7
322	UBR2_HUMAN	E3 ubiquitin-protein ligase UBR2 OS=Homo sapiens OX=9606 GN=UBR2 PE=1 SV=1	200.4	5.8	48.3 (M.score:48.3)	4	4.9
323	PRAX_HUMAN	Periaxin OS=Homo sapiens OX=9606 GN=PRX PE=1 SV=2	154.8	7.2	91.9 (M.score:91.9)	4	6.9
324	KNTC1_HUMAN	Kinetochore-associated protein 1 OS=Homo sapiens OX=9606 GN=KNTC1 PE=1 SV=1	250.6	5.7	53.5 (M.score:53.5)	4	3.7
325	BAZ1B_HUMAN	Tyrosine-protein kinase BAZ1B OS=Homo sapiens OX=9606 GN=BAZ1B PE=1 SV=2	170.8	8.7	52.4 (M.score:52.4)	4	4.3
326	KAZRN_HUMAN	Kazrin OS=Homo sapiens OX=9606 GN=KAZN PE=1 SV=2	86.3	6.6	49.5 (M.score:49.5)	4	10.2
327	CP110_HUMAN	Centriolar coiled-coil protein of 110 kDa OS=Homo sapiens OX=9606 GN=CCP110 PE=1 SV=3	113.4	8.8	45.7 (M.score:45.7)	4	6.8
328	CC180_HUMAN	Coiled-coil domain-containing protein 180 OS=Homo sapiens OX=9606 GN=CCDC180 PE=2 SV=2	191.0	5.7	49.2 (M.score:49.2)	4	4.1
329	CLH2_HUMAN	Clathrin heavy chain 2 OS=Homo sapiens OX=9606 GN=CLTCL1 PE=1 SV=2	186.9	5.6	48.6 (M.score:48.6)	4	4.5
330	CHD8_HUMAN	Chromodomain-helicase-DNA-binding protein 8 OS=Homo sapiens OX=9606 GN=CHD8 PE=1 SV=5	290.3	6.0	46.0 (M.score:46.0)	4	3.3
331	KCNH1_HUMAN	Potassium voltage-gated channel subfamily H member 1 OS=Homo sapiens OX=9606 GN=KCNH1 PE=1 SV=1	111.4	7.5	46.7 (M.score:46.7)	4	4.8
332	LRRK2_HUMAN	Leucine-rich repeat serine/threonine-protein kinase 2 OS=Homo sapiens OX=9606 GN=LRRK2 PE=1 SV=2	285.9	6.4	44.8 (M.score:44.8)	4	4.4
333	CYFP2_HUMAN	Cytoplasmic FMR1-interacting protein 2 OS=Homo sapiens OX=9606 GN=CYFIP2 PE=1 SV=2	148.3	7.0	43.7 (M.score:43.7)	4	3.4
334	SETD2_HUMAN	Histone-lysine N-methyltransferase SETD2 OS=Homo sapiens OX=9606 GN=SETD2 PE=1 SV=3	287.4	5.8	47.6 (M.score:47.6)	4	2.0
335	DIDO1_HUMAN	Death-inducer obliterator 1 OS=Homo sapiens OX=9606 GN=DIDO1 PE=1 SV=5	243.7	8.1	47.4 (M.score:47.4)	4	4.2
336	NSD1_HUMAN	Histone-lysine N-methyltransferase, H3 lysine-36 and H4 lysine-20 specific OS=Homo sapiens OX=9606 GN=NSD1 PE=1 SV=1	296.5	8.4	41.3 (M.score:41.3)	4	1.9
337	CO3A1_HUMAN	Collagen alpha-1(III) chain OS=Homo sapiens OX=9606 GN=COL3A1 PE=1 SV=4	138.5	6.2	43.4 (M.score:43.4)	4	6.6
338	LRC53_HUMAN	Leucine-rich repeat-containing protein 53 OS=Homo sapiens OX=9606 GN=LRRC53 PE=4 SV=2	140.7	8.1	44.4 (M.score:44.4)	4	4.3
339	RPGF6_HUMAN	Rap guanine nucleotide exchange factor 6 OS=Homo sapiens OX=9606 GN=RAPGEF6 PE=1 SV=2	179.3	6.0	45.5 (M.score:45.5)	4	5.0
340	NKTR_HUMAN	NK-tumor recognition protein OS=Homo sapiens OX=9606 GN=NKTR PE=1 SV=2	165.6	10.0	83.9 (M.score:83.9)	4	3.1
341	USP9X_HUMAN	Probable ubiquitin carboxyl-terminal hydrolase FAF-X OS=Homo sapiens OX=9606 GN=USP9X PE=1 SV=3	292.1	5.5	46.5 (M.score:46.5)	4	2.9
342	KNL1_HUMAN	Kinetochore scaffold 1 OS=Homo sapiens OX=9606 GN=KNL1 PE=1 SV=3	265.2	5.3	41.4 (M.score:41.4)	4	3.8
343	WDR33_HUMAN	pre-mRNA 3' end processing protein WDR33 OS=Homo sapiens OX=9606 GN=WDR33 PE=1 SV=2	145.8	9.2	40.9 (M.score:40.9)	4	6.0
344	DJC13_HUMAN	DnaJ homolog subfamily C member 13 OS=Homo sapiens OX=9606 GN=DNAJC13 PE=1 SV=5	254.3	6.3	44.2 (M.score:44.2)	4	2.4
345	CHD6_HUMAN	Chromodomain-helicase-DNA-binding protein 6 OS=Homo sapiens OX=9606 GN=CHD6 PE=1 SV=4	305.2	5.9	40.6 (M.score:40.6)	4	3.4
346	PLXA4_HUMAN	Plexin-A4 OS=Homo sapiens OX=9606 GN=PLXNA4 PE=1 SV=4	212.3	6.4	41.2 (M.score:41.2)	4	4.6
347	RGSL_HUMAN	Regulator of G-protein signaling protein-like OS=Homo sapiens OX=9606 GN=RGSL1 PE=2 SV=1	125.6	9.1	40.2 (M.score:40.2)	4	7.2
348	ALK_HUMAN	ALK tyrosine kinase receptor OS=Homo sapiens OX=9606 GN=ALK PE=1 SV=3	176.3	6.7	76.2 (M.score:76.2)	4	4.1
349	CASZ1_HUMAN	Zinc finger protein castor homolog 1 OS=Homo sapiens OX=9606 GN=CASZ1 PE=1 SV=4	189.9	6.6	40.4 (M.score:40.4)	4	2.6
350	MDR3_HUMAN	Phosphatidylcholine translocator ABCB4 OS=Homo sapiens OX=9606 GN=ABCB4 PE=1 SV=2	141.4	8.7	40.7 (M.score:40.7)	4	5.3
351	JHD2C_HUMAN	Probable JmjC domain-containing histone demethylation protein 2C OS=Homo sapiens OX=9606 GN=JMJD1C PE=1 SV=2	284.3	7.9	71.3 (M.score:71.3)	4	2.7
352	GP179_HUMAN	Probable G-protein coupled receptor 179 OS=Homo sapiens OX=9606 GN=GPR179 PE=1 SV=2	257.2	5.5	55.7 (M.score:55.7)	4	3.1
353	MYOME_HUMAN	Myomegalin OS=Homo sapiens OX=9606 GN=PDE4DIP PE=1 SV=3	264.9	5.3	102.2 (M.score:102.2)	3	1.7
354	IGJ_HUMAN	Immunoglobulin J chain OS=Homo sapiens OX=9606 GN=JCHAIN PE=1 SV=4	18.1	5.1	92.5 (M.score:92.5)	3	15.1
355	MED1_HUMAN	Mediator of RNA polymerase II transcription subunit 1 OS=Homo sapiens OX=9606 GN=MED1 PE=1 SV=4	168.4	8.9	71.9 (M.score:71.9)	3	3.0
356	FAT2_HUMAN	Protocadherin Fat 2 OS=Homo sapiens OX=9606 GN=FAT2 PE=1 SV=2	479.0	5.0	178.6 (M.score:178.6)	3	1.4
357	MYO7B_HUMAN	Unconventional myosin-VIIb OS=Homo sapiens OX=9606 GN=MYO7B PE=1 SV=2	241.4	8.8	87.7 (M.score:87.7)	3	2.6
358	ANT3_HUMAN	Antithrombin-III OS=Homo sapiens OX=9606 GN=SERPINC1 PE=1 SV=1	52.6	6.3	104.7 (M.score:104.7)	3	8.8
359	LRBA_HUMAN	Lipopolysaccharide-responsive and beige-like anchor protein OS=Homo sapiens OX=9606 GN=LRBA PE=1 SV=4	318.9	5.4	78.0 (M.score:78.0)	3	1.9
360	RPB1_HUMAN	DNA-directed RNA polymerase II subunit RPB1 OS=Homo sapiens OX=9606 GN=POLR2A PE=1 SV=2	217.0	7.0	76.2 (M.score:76.2)	3	2.3
361	TAF1L_HUMAN	Transcription initiation factor TFIID subunit 1-like OS=Homo sapiens OX=9606 GN=TAF1L PE=1 SV=1	207.2	5.3	84.8 (M.score:84.8)	3	3.7
362	WDR7_HUMAN	WD repeat-containing protein 7 OS=Homo sapiens OX=9606 GN=WDR7 PE=1 SV=2	163.7	6.5	66.0 (M.score:66.0)	3	2.6
363	MXRA5_HUMAN	Matrix-remodeling-associated protein 5 OS=Homo sapiens OX=9606 GN=MXRA5 PE=1 SV=3	312.0	8.6	83.2 (M.score:83.2)	3	2.3
364	MYO9A_HUMAN	Unconventional myosin-IXa OS=Homo sapiens OX=9606 GN=MYO9A PE=1 SV=2	292.5	9.0	81.6 (M.score:81.6)	3	1.0
365	CENPF_HUMAN	Centromere protein F OS=Homo sapiens OX=9606 GN=CENPF PE=1 SV=2	367.5	5.0	78.5 (M.score:78.5)	3	1.7
366	CDC7_HUMAN	Cell division cycle 7-related protein kinase OS=Homo sapiens OX=9606 GN=CDC7 PE=1 SV=1	63.8	9.0	75.6 (M.score:75.6)	3	7.1
367	VPS35_HUMAN	Vacuolar protein sorting-associated protein 35 OS=Homo sapiens OX=9606 GN=VPS35 PE=1 SV=2	91.6	5.3	71.6 (M.score:71.6)	3	5.2
368	UNC79_HUMAN	Protein unc-79 homolog OS=Homo sapiens OX=9606 GN=UNC79 PE=2 SV=4	295.1	5.9	76.7 (M.score:76.7)	3	3.1
369	SETX_HUMAN	Probable helicase senataxin OS=Homo sapiens OX=9606 GN=SETX PE=1 SV=4	302.7	6.8	59.8 (M.score:59.8)	3	2.0
370	ZZEF1_HUMAN	Zinc finger ZZ-type and EF-hand domain-containing protein 1 OS=Homo sapiens OX=9606 GN=ZZEF1 PE=1 SV=6	330.9	5.6	90.3 (M.score:90.3)	3	2.2
371	TRPS1_HUMAN	Zinc finger transcription factor Trps1 OS=Homo sapiens OX=9606 GN=TRPS1 PE=1 SV=2	141.4	7.5	59.4 (M.score:59.4)	3	4.1
372	WDFY3_HUMAN	WD repeat and FYVE domain-containing protein 3 OS=Homo sapiens OX=9606 GN=WDFY3 PE=1 SV=2	395.0	6.3	78.5 (M.score:78.5)	3	2.2
373	BDP1_HUMAN	Transcription factor TFIIIB component B'' homolog OS=Homo sapiens OX=9606 GN=BDP1 PE=1 SV=3	293.7	5.1	63.0 (M.score:63.0)	3	2.2
374	RRP12_HUMAN	RRP12-like protein OS=Homo sapiens OX=9606 GN=RRP12 PE=1 SV=2	143.6	9.0	73.7 (M.score:73.7)	3	4.2
375	CCDC7_HUMAN	Coiled-coil domain-containing protein 7 OS=Homo sapiens OX=9606 GN=CCDC7 PE=2 SV=3	157.4	7.2	68.5 (M.score:68.5)	3	2.4
376	MYH3_HUMAN	Myosin-3 OS=Homo sapiens OX=9606 GN=MYH3 PE=1 SV=3	223.8	5.6	77.0 (M.score:77.0)	3	2.5
377	PANK1_HUMAN	Pantothenate kinase 1 OS=Homo sapiens OX=9606 GN=PANK1 PE=1 SV=2	64.3	7.5	80.7 (M.score:80.7)	3	10.4
378	CO4A_HUMAN	Complement C4-A OS=Homo sapiens OX=9606 GN=C4A PE=1 SV=2	192.7	6.7	78.5 (M.score:78.5)	3	1.3
379	IGK_HUMAN	Immunoglobulin kappa light chain OS=Homo sapiens OX=9606 PE=1 SV=1	23.4	6.9	79.0 (M.score:79.0)	3	25.7
380	CHD2_HUMAN	Chromodomain-helicase-DNA-binding protein 2 OS=Homo sapiens OX=9606 GN=CHD2 PE=1 SV=2	211.2	8.2	77.0 (M.score:77.0)	3	2.0
381	FES_HUMAN	Tyrosine-protein kinase Fes/Fps OS=Homo sapiens OX=9606 GN=FES PE=1 SV=3	93.4	6.3	66.5 (M.score:66.5)	3	5.5
382	ZDBF2_HUMAN	DBF4-type zinc finger-containing protein 2 OS=Homo sapiens OX=9606 GN=ZDBF2 PE=1 SV=3	265.5	5.8	77.1 (M.score:77.1)	3	2.1
383	CENPE_HUMAN	Centromere-associated protein E OS=Homo sapiens OX=9606 GN=CENPE PE=1 SV=2	316.2	5.5	72.3 (M.score:72.3)	3	1.6
384	NU155_HUMAN	Nuclear pore complex protein Nup155 OS=Homo sapiens OX=9606 GN=NUP155 PE=1 SV=1	155.1	5.8	67.2 (M.score:67.2)	3	2.7
385	MYH4_HUMAN	Myosin-4 OS=Homo sapiens OX=9606 GN=MYH4 PE=2 SV=2	222.9	5.7	68.3 (M.score:68.3)	3	3.7
386	DHX57_HUMAN	Putative ATP-dependent RNA helicase DHX57 OS=Homo sapiens OX=9606 GN=DHX57 PE=1 SV=2	155.5	7.8	64.5 (M.score:64.5)	3	3.8
387	SCN5A_HUMAN	Sodium channel protein type 5 subunit alpha OS=Homo sapiens OX=9606 GN=SCN5A PE=1 SV=2	226.8	5.3	69.3 (M.score:69.3)	3	1.9
388	PRDM2_HUMAN	PR domain zinc finger protein 2 OS=Homo sapiens OX=9606 GN=PRDM2 PE=1 SV=3	188.8	7.0	47.7 (M.score:47.7)	3	2.9
389	OTOF_HUMAN	Otoferlin OS=Homo sapiens OX=9606 GN=OTOF PE=1 SV=3	226.6	5.5	74.8 (M.score:74.8)	3	2.8
390	EPIPL_HUMAN	Epiplakin OS=Homo sapiens OX=9606 GN=EPPK1 PE=1 SV=3	555.3	5.4	74.8 (M.score:74.8)	3	1.0
391	ICA69_HUMAN	Islet cell autoantigen 1 OS=Homo sapiens OX=9606 GN=ICA1 PE=1 SV=2	54.6	5.6	52.3 (M.score:52.3)	3	8.7
392	SAMD9_HUMAN	Sterile alpha motif domain-containing protein 9 OS=Homo sapiens OX=9606 GN=SAMD9 PE=1 SV=1	184.2	8.0	69.0 (M.score:69.0)	3	1.6
393	CO4A1_HUMAN	Collagen alpha-1(IV) chain OS=Homo sapiens OX=9606 GN=COL4A1 PE=1 SV=3	160.5	8.6	71.5 (M.score:71.5)	3	3.4
394	ITSN2_HUMAN	Intersectin-2 OS=Homo sapiens OX=9606 GN=ITSN2 PE=1 SV=3	193.3	8.3	67.8 (M.score:67.8)	3	2.9
395	SOGA1_HUMAN	Protein SOGA1 OS=Homo sapiens OX=9606 GN=SOGA1 PE=1 SV=2	159.7	6.1	64.2 (M.score:64.2)	3	4.0
396	HBB_HUMAN	Hemoglobin subunit beta OS=Homo sapiens OX=9606 GN=HBB PE=1 SV=2	16.0	6.7	65.5 (M.score:65.5)	3	21.8
397	SLTM_HUMAN	SAFB-like transcription modulator OS=Homo sapiens OX=9606 GN=SLTM PE=1 SV=2	117.1	7.7	67.8 (M.score:67.8)	3	6.5
398	CE162_HUMAN	Centrosomal protein of 162 kDa OS=Homo sapiens OX=9606 GN=CEP162 PE=1 SV=2	161.8	5.4	48.6 (M.score:48.6)	3	2.3
399	CAD23_HUMAN	Cadherin-23 OS=Homo sapiens OX=9606 GN=CDH23 PE=1 SV=2	369.3	4.5	61.9 (M.score:61.9)	3	1.0
400	SYNEM_HUMAN	Synemin OS=Homo sapiens OX=9606 GN=SYNM PE=1 SV=2	172.7	5.1	62.6 (M.score:62.6)	3	1.9
401	POK9_HUMAN	Endogenous retrovirus group K member 9 Pol protein OS=Homo sapiens OX=9606 GN=ERVK-9 PE=3 SV=3	123.5	9.0	62.9 (M.score:62.9)	3	6.2
402	HXK1_HUMAN	Hexokinase-1 OS=Homo sapiens OX=9606 GN=HK1 PE=1 SV=3	102.4	6.4	60.3 (M.score:60.3)	3	4.0
403	SAA2_HUMAN	Serum amyloid A-2 protein OS=Homo sapiens OX=9606 GN=SAA2 PE=1 SV=1	13.5	9.2	62.6 (M.score:62.6)	3	35.2
404	BCOR_HUMAN	BCL-6 corepressor OS=Homo sapiens OX=9606 GN=BCOR PE=1 SV=1	192.1	6.1	57.1 (M.score:57.1)	3	4.0
405	COBA2_HUMAN	Collagen alpha-2(XI) chain OS=Homo sapiens OX=9606 GN=COL11A2 PE=1 SV=5	171.7	5.9	51.0 (M.score:51.0)	3	3.9
406	FRAS1_HUMAN	Extracellular matrix protein FRAS1 OS=Homo sapiens OX=9606 GN=FRAS1 PE=1 SV=2	442.9	5.3	61.5 (M.score:61.5)	3	1.6
407	HECD1_HUMAN	E3 ubiquitin-protein ligase HECTD1 OS=Homo sapiens OX=9606 GN=HECTD1 PE=1 SV=3	289.2	5.2	60.4 (M.score:60.4)	3	1.5
408	MYOM1_HUMAN	Myomesin-1 OS=Homo sapiens OX=9606 GN=MYOM1 PE=1 SV=2	187.5	6.5	60.0 (M.score:60.0)	3	3.1
409	AL1L2_HUMAN	Mitochondrial 10-formyltetrahydrofolate dehydrogenase OS=Homo sapiens OX=9606 GN=ALDH1L2 PE=1 SV=2	101.7	6.1	116.2 (M.score:116.2)	3	6.1
410	BTAF1_HUMAN	TATA-binding protein-associated factor 172 OS=Homo sapiens OX=9606 GN=BTAF1 PE=1 SV=2	206.8	6.1	61.1 (M.score:61.1)	3	3.1
411	IQGA1_HUMAN	Ras GTPase-activating-like protein IQGAP1 OS=Homo sapiens OX=9606 GN=IQGAP1 PE=1 SV=1	189.1	6.1	48.0 (M.score:48.0)	3	3.9
412	AT10B_HUMAN	Probable phospholipid-transporting ATPase VB OS=Homo sapiens OX=9606 GN=ATP10B PE=2 SV=2	165.3	6.5	63.6 (M.score:63.6)	3	3.9
413	BIG1_HUMAN	Brefeldin A-inhibited guanine nucleotide-exchange protein 1 OS=Homo sapiens OX=9606 GN=ARFGEF1 PE=1 SV=2	208.6	5.6	61.2 (M.score:61.2)	3	2.9
414	TERT_HUMAN	Telomerase reverse transcriptase OS=Homo sapiens OX=9606 GN=TERT PE=1 SV=1	126.9	10.5	63.3 (M.score:63.3)	3	5.3
415	TCPR2_HUMAN	Tectonin beta-propeller repeat-containing protein 2 OS=Homo sapiens OX=9606 GN=TECPR2 PE=1 SV=4	153.8	5.3	47.9 (M.score:47.9)	3	1.9
416	NEBL_HUMAN	Nebulette OS=Homo sapiens OX=9606 GN=NEBL PE=1 SV=1	116.4	7.9	61.8 (M.score:61.8)	3	3.8
417	PHIP_HUMAN	PH-interacting protein OS=Homo sapiens OX=9606 GN=PHIP PE=1 SV=2	206.6	9.0	66.3 (M.score:66.3)	3	3.2
418	BRE1A_HUMAN	E3 ubiquitin-protein ligase BRE1A OS=Homo sapiens OX=9606 GN=RNF20 PE=1 SV=2	113.6	5.7	47.3 (M.score:47.3)	3	4.4
419	TM131_HUMAN	Transmembrane protein 131 OS=Homo sapiens OX=9606 GN=TMEM131 PE=1 SV=3	205.0	8.7	58.5 (M.score:58.5)	3	2.2
420	TEX15_HUMAN	Testis-expressed protein 15 OS=Homo sapiens OX=9606 GN=TEX15 PE=2 SV=2	315.1	5.8	45.8 (M.score:45.8)	3	2.0
421	CAC1G_HUMAN	Voltage-dependent T-type calcium channel subunit alpha-1G OS=Homo sapiens OX=9606 GN=CACNA1G PE=1 SV=3	262.3	6.1	61.4 (M.score:61.4)	3	2.0
422	HERC5_HUMAN	E3 ISG15--protein ligase HERC5 OS=Homo sapiens OX=9606 GN=HERC5 PE=1 SV=2	116.8	7.7	59.2 (M.score:59.2)	3	6.2
423	DP13B_HUMAN	DCC-interacting protein 13-beta OS=Homo sapiens OX=9606 GN=APPL2 PE=1 SV=3	74.4	4.9	45.9 (M.score:45.9)	3	12.5
424	MTREX_HUMAN	Exosome RNA helicase MTR4 OS=Homo sapiens OX=9606 GN=MTREX PE=1 SV=3	117.7	6.1	45.7 (M.score:45.7)	3	6.0
425	NRX3A_HUMAN	Neurexin-3 OS=Homo sapiens OX=9606 GN=NRXN3 PE=1 SV=4	180.5	5.3	57.8 (M.score:57.8)	3	4.1
426	FRM4A_HUMAN	FERM domain-containing protein 4A OS=Homo sapiens OX=9606 GN=FRMD4A PE=1 SV=3	115.4	9.0	56.8 (M.score:56.8)	3	3.1
427	ZAN_HUMAN	Zonadhesin OS=Homo sapiens OX=9606 GN=ZAN PE=2 SV=4	305.5	5.8	58.4 (M.score:58.4)	3	2.6
428	DHX29_HUMAN	ATP-dependent RNA helicase DHX29 OS=Homo sapiens OX=9606 GN=DHX29 PE=1 SV=2	155.1	8.3	63.5 (M.score:63.5)	3	4.0
429	KI20B_HUMAN	Kinesin-like protein KIF20B OS=Homo sapiens OX=9606 GN=KIF20B PE=1 SV=3	210.5	5.5	55.5 (M.score:55.5)	3	2.7
430	ZC3H1_HUMAN	Zinc finger C3H1 domain-containing protein OS=Homo sapiens OX=9606 GN=ZFC3H1 PE=1 SV=3	226.2	8.4	54.9 (M.score:54.9)	3	2.6
431	CROCC_HUMAN	Rootletin OS=Homo sapiens OX=9606 GN=CROCC PE=1 SV=1	228.4	5.5	63.1 (M.score:63.1)	3	1.5
432	PTN14_HUMAN	Tyrosine-protein phosphatase non-receptor type 14 OS=Homo sapiens OX=9606 GN=PTPN14 PE=1 SV=2	135.2	8.5	54.5 (M.score:54.5)	3	6.0
433	KALRN_HUMAN	Kalirin OS=Homo sapiens OX=9606 GN=KALRN PE=1 SV=2	340.0	5.7	57.3 (M.score:57.3)	3	1.8
434	KI26B_HUMAN	Kinesin-like protein KIF26B OS=Homo sapiens OX=9606 GN=KIF26B PE=2 SV=1	223.7	8.8	55.4 (M.score:55.4)	3	2.7
435	ITSN1_HUMAN	Intersectin-1 OS=Homo sapiens OX=9606 GN=ITSN1 PE=1 SV=3	195.3	7.8	44.5 (M.score:44.5)	3	1.6
436	DIAP1_HUMAN	Protein diaphanous homolog 1 OS=Homo sapiens OX=9606 GN=DIAPH1 PE=1 SV=2	141.3	5.3	53.4 (M.score:53.4)	3	6.4
437	RRBP1_HUMAN	Ribosome-binding protein 1 OS=Homo sapiens OX=9606 GN=RRBP1 PE=1 SV=4	152.4	8.7	53.3 (M.score:53.3)	3	2.4
438	URFB1_HUMAN	UHRF1-binding protein 1 OS=Homo sapiens OX=9606 GN=UHRF1BP1 PE=1 SV=1	159.4	5.8	51.6 (M.score:51.6)	3	4.1
439	CA167_HUMAN	Uncharacterized protein C1orf167 OS=Homo sapiens OX=9606 GN=C1orf167 PE=2 SV=2	162.3	10.7	56.6 (M.score:56.6)	3	3.7
440	RASEF_HUMAN	Ras and EF-hand domain-containing protein OS=Homo sapiens OX=9606 GN=RASEF PE=1 SV=1	82.8	5.0	51.2 (M.score:51.2)	3	4.2
441	ZN142_HUMAN	Zinc finger protein 142 OS=Homo sapiens OX=9606 GN=ZNF142 PE=1 SV=4	187.8	8.2	56.3 (M.score:56.3)	3	3.0
442	TRPM7_HUMAN	Transient receptor potential cation channel subfamily M member 7 OS=Homo sapiens OX=9606 GN=TRPM7 PE=1 SV=1	212.6	8.1	55.4 (M.score:55.4)	3	1.3
443	PEAK1_HUMAN	Pseudopodium-enriched atypical kinase 1 OS=Homo sapiens OX=9606 GN=PEAK1 PE=1 SV=4	193.0	6.5	42.4 (M.score:42.4)	3	2.1
444	FA8_HUMAN	Coagulation factor VIII OS=Homo sapiens OX=9606 GN=F8 PE=1 SV=1	266.8	6.9	57.6 (M.score:57.6)	3	2.8
445	SMC3_HUMAN	Structural maintenance of chromosomes protein 3 OS=Homo sapiens OX=9606 GN=SMC3 PE=1 SV=2	141.5	6.8	55.3 (M.score:55.3)	3	2.9
446	CE170_HUMAN	Centrosomal protein of 170 kDa OS=Homo sapiens OX=9606 GN=CEP170 PE=1 SV=1	175.2	6.6	63.5 (M.score:63.5)	3	2.7
447	RBCC1_HUMAN	RB1-inducible coiled-coil protein 1 OS=Homo sapiens OX=9606 GN=RB1CC1 PE=1 SV=3	183.0	5.3	52.4 (M.score:52.4)	3	4.1
448	ER6L2_HUMAN	DNA excision repair protein ERCC-6-like 2 OS=Homo sapiens OX=9606 GN=ERCC6L2 PE=1 SV=2	177.0	8.8	49.8 (M.score:49.8)	3	3.6
449	TBCD4_HUMAN	TBC1 domain family member 4 OS=Homo sapiens OX=9606 GN=TBC1D4 PE=1 SV=2	146.5	6.6	56.8 (M.score:56.8)	3	5.0
450	RREB1_HUMAN	Ras-responsive element-binding protein 1 OS=Homo sapiens OX=9606 GN=RREB1 PE=1 SV=3	181.3	6.5	52.3 (M.score:52.3)	3	3.3
451	IGL1_HUMAN	Immunoglobulin lambda-1 light chain OS=Homo sapiens OX=9606 PE=1 SV=1	22.8	6.3	54.3 (M.score:54.3)	3	12.0
452	MAP4_HUMAN	Microtubule-associated protein 4 OS=Homo sapiens OX=9606 GN=MAP4 PE=1 SV=3	120.9	5.3	52.8 (M.score:52.8)	3	4.4
453	DYSF_HUMAN	Dysferlin OS=Homo sapiens OX=9606 GN=DYSF PE=1 SV=1	237.1	5.4	52.2 (M.score:52.2)	3	3.3
454	CC141_HUMAN	Coiled-coil domain-containing protein 141 OS=Homo sapiens OX=9606 GN=CCDC141 PE=1 SV=2	166.2	5.4	57.3 (M.score:57.3)	3	3.6
455	YTDC1_HUMAN	YTH domain-containing protein 1 OS=Homo sapiens OX=9606 GN=YTHDC1 PE=1 SV=3	84.6	5.9	48.3 (M.score:48.3)	3	4.0
456	STAG1_HUMAN	Cohesin subunit SA-1 OS=Homo sapiens OX=9606 GN=STAG1 PE=1 SV=3	144.3	5.4	52.3 (M.score:52.3)	3	2.6
457	LMO7_HUMAN	LIM domain only protein 7 OS=Homo sapiens OX=9606 GN=LMO7 PE=1 SV=3	192.6	8.3	98.4 (M.score:98.4)	3	3.6
458	FNDC1_HUMAN	Fibronectin type III domain-containing protein 1 OS=Homo sapiens OX=9606 GN=FNDC1 PE=2 SV=4	205.4	9.3	50.5 (M.score:50.5)	3	2.2
459	P210L_HUMAN	Nuclear pore membrane glycoprotein 210-like OS=Homo sapiens OX=9606 GN=NUP210L PE=2 SV=1	210.5	7.1	57.7 (M.score:57.7)	3	3.6
460	TNR6B_HUMAN	Trinucleotide repeat-containing gene 6B protein OS=Homo sapiens OX=9606 GN=TNRC6B PE=1 SV=4	193.9	6.3	53.5 (M.score:53.5)	3	4.4
461	APOC1_HUMAN	Apolipoprotein C-I OS=Homo sapiens OX=9606 GN=APOC1 PE=1 SV=1	9.3	8.0	48.3 (M.score:48.3)	3	30.1
462	CUL3_HUMAN	Cullin-3 OS=Homo sapiens OX=9606 GN=CUL3 PE=1 SV=2	88.9	8.7	47.9 (M.score:47.9)	3	7.4
463	SYLM_HUMAN	Probable leucine--tRNA ligase, mitochondrial OS=Homo sapiens OX=9606 GN=LARS2 PE=1 SV=2	101.9	8.5	50.7 (M.score:50.7)	3	4.7
464	CH60_HUMAN	60 kDa heat shock protein, mitochondrial OS=Homo sapiens OX=9606 GN=HSPD1 PE=1 SV=2	61.0	5.7	51.0 (M.score:51.0)	3	5.4
465	PCF11_HUMAN	Pre-mRNA cleavage complex 2 protein Pcf11 OS=Homo sapiens OX=9606 GN=PCF11 PE=1 SV=3	172.9	8.6	42.3 (M.score:42.3)	3	3.9
466	CRCC2_HUMAN	Putative ciliary rootlet coiled-coil protein 2 OS=Homo sapiens OX=9606 GN=CROCC2 PE=5 SV=3	185.8	5.4	51.7 (M.score:51.7)	3	2.2
467	TENX_HUMAN	Tenascin-X OS=Homo sapiens OX=9606 GN=TNXB PE=1 SV=4	457.9	5.1	50.6 (M.score:50.6)	3	1.5
468	MF2L2_HUMAN	Probable guanine nucleotide exchange factor MCF2L2 OS=Homo sapiens OX=9606 GN=MCF2L2 PE=2 SV=3	126.9	6.0	55.7 (M.score:55.7)	3	4.2
469	RPGR1_HUMAN	X-linked retinitis pigmentosa GTPase regulator-interacting protein 1 OS=Homo sapiens OX=9606 GN=RPGRIP1 PE=1 SV=2	146.6	5.5	47.8 (M.score:47.8)	3	4.8
470	TAF2_HUMAN	Transcription initiation factor TFIID subunit 2 OS=Homo sapiens OX=9606 GN=TAF2 PE=1 SV=3	136.9	8.5	49.2 (M.score:49.2)	3	2.6
471	PRC2C_HUMAN	Protein PRRC2C OS=Homo sapiens OX=9606 GN=PRRC2C PE=1 SV=4	316.7	9.2	51.1 (M.score:51.1)	3	1.9
472	UBE4B_HUMAN	Ubiquitin conjugation factor E4 B OS=Homo sapiens OX=9606 GN=UBE4B PE=1 SV=1	146.1	6.1	44.0 (M.score:44.0)	3	5.3
473	CNTLN_HUMAN	Centlein OS=Homo sapiens OX=9606 GN=CNTLN PE=1 SV=5	161.5	8.3	50.9 (M.score:50.9)	3	3.2
474	MYPC3_HUMAN	Myosin-binding protein C, cardiac-type OS=Homo sapiens OX=9606 GN=MYBPC3 PE=1 SV=4	140.7	6.2	51.2 (M.score:51.2)	3	4.1
475	ZN608_HUMAN	Zinc finger protein 608 OS=Homo sapiens OX=9606 GN=ZNF608 PE=1 SV=4	162.1	8.9	48.0 (M.score:48.0)	3	4.1
476	ABCAC_HUMAN	ATP-binding cassette sub-family A member 12 OS=Homo sapiens OX=9606 GN=ABCA12 PE=1 SV=3	293.0	7.9	48.8 (M.score:48.8)	3	1.7
477	STAG2_HUMAN	Cohesin subunit SA-2 OS=Homo sapiens OX=9606 GN=STAG2 PE=1 SV=3	141.2	5.3	53.5 (M.score:53.5)	3	4.7
478	SOS1_HUMAN	Son of sevenless homolog 1 OS=Homo sapiens OX=9606 GN=SOS1 PE=1 SV=1	152.4	6.4	48.1 (M.score:48.1)	3	5.7
479	CO1A1_HUMAN	Collagen alpha-1(I) chain OS=Homo sapiens OX=9606 GN=COL1A1 PE=1 SV=5	138.9	5.6	45.4 (M.score:45.4)	3	7.6
480	RRP5_HUMAN	Protein RRP5 homolog OS=Homo sapiens OX=9606 GN=PDCD11 PE=1 SV=3	208.6	9.0	49.4 (M.score:49.4)	3	2.4
481	CELR2_HUMAN	Cadherin EGF LAG seven-pass G-type receptor 2 OS=Homo sapiens OX=9606 GN=CELSR2 PE=1 SV=1	317.3	5.1	44.7 (M.score:44.7)	3	1.8
482	AKAP4_HUMAN	A-kinase anchor protein 4 OS=Homo sapiens OX=9606 GN=AKAP4 PE=1 SV=1	94.4	6.6	49.4 (M.score:49.4)	3	5.5
483	LAMA5_HUMAN	Laminin subunit alpha-5 OS=Homo sapiens OX=9606 GN=LAMA5 PE=1 SV=8	399.5	6.7	52.5 (M.score:52.5)	3	1.8
484	MYO3A_HUMAN	Myosin-IIIa OS=Homo sapiens OX=9606 GN=MYO3A PE=1 SV=2	186.1	9.0	47.5 (M.score:47.5)	3	2.7
485	MYH7B_HUMAN	Myosin-7B OS=Homo sapiens OX=9606 GN=MYH7B PE=1 SV=4	225.7	5.8	46.0 (M.score:46.0)	3	1.3
486	RHG05_HUMAN	Rho GTPase-activating protein 5 OS=Homo sapiens OX=9606 GN=ARHGAP5 PE=1 SV=2	172.4	6.2	46.8 (M.score:46.8)	3	3.8
487	AKA12_HUMAN	A-kinase anchor protein 12 OS=Homo sapiens OX=9606 GN=AKAP12 PE=1 SV=4	191.4	4.4	52.8 (M.score:52.8)	3	3.3
488	ABCBB_HUMAN	Bile salt export pump OS=Homo sapiens OX=9606 GN=ABCB11 PE=1 SV=2	146.3	6.2	88.5 (M.score:88.5)	3	3.3
489	TANC1_HUMAN	Protein TANC1 OS=Homo sapiens OX=9606 GN=TANC1 PE=1 SV=3	202.1	8.6	44.3 (M.score:44.3)	3	2.1
490	RAPH1_HUMAN	Ras-associated and pleckstrin homology domains-containing protein 1 OS=Homo sapiens OX=9606 GN=RAPH1 PE=1 SV=3	135.2	9.0	43.7 (M.score:43.7)	3	4.8
491	SBNO1_HUMAN	Protein strawberry notch homolog 1 OS=Homo sapiens OX=9606 GN=SBNO1 PE=1 SV=1	154.2	8.0	45.1 (M.score:45.1)	3	4.5
492	GFPT2_HUMAN	Glutamine--fructose-6-phosphate aminotransferase [isomerizing] 2 OS=Homo sapiens OX=9606 GN=GFPT2 PE=1 SV=3	76.9	7.0	47.1 (M.score:47.1)	3	7.6
493	LIPB1_HUMAN	Liprin-beta-1 OS=Homo sapiens OX=9606 GN=PPFIBP1 PE=1 SV=2	114.0	5.4	50.9 (M.score:50.9)	3	4.5
494	F186A_HUMAN	Protein FAM186A OS=Homo sapiens OX=9606 GN=FAM186A PE=2 SV=3	262.6	8.7	43.8 (M.score:43.8)	3	1.6
495	ADAD1_HUMAN	Adenosine deaminase domain-containing protein 1 OS=Homo sapiens OX=9606 GN=ADAD1 PE=2 SV=1	64.4	9.1	41.7 (M.score:41.7)	3	8.0
496	PDS5B_HUMAN	Sister chromatid cohesion protein PDS5 homolog B OS=Homo sapiens OX=9606 GN=PDS5B PE=1 SV=1	164.6	8.7	87.0 (M.score:87.0)	3	2.7
497	HYOU1_HUMAN	Hypoxia up-regulated protein 1 OS=Homo sapiens OX=9606 GN=HYOU1 PE=1 SV=1	111.3	5.2	50.5 (M.score:50.5)	3	6.4
498	PGBM_HUMAN	Basement membrane-specific heparan sulfate proteoglycan core protein OS=Homo sapiens OX=9606 GN=HSPG2 PE=1 SV=4	468.5	6.1	50.3 (M.score:50.3)	3	1.3
499	ADCY7_HUMAN	Adenylate cyclase type 7 OS=Homo sapiens OX=9606 GN=ADCY7 PE=2 SV=1	120.2	8.5	46.5 (M.score:46.5)	3	5.7
500	CNDD3_HUMAN	Condensin-2 complex subunit D3 OS=Homo sapiens OX=9606 GN=NCAPD3 PE=1 SV=2	168.8	7.4	44.5 (M.score:44.5)	3	3.8
501	FRPD3_HUMAN	FERM and PDZ domain-containing protein 3 OS=Homo sapiens OX=9606 GN=FRMPD3 PE=2 SV=2	199.1	8.4	47.7 (M.score:47.7)	3	3.5
502	Z280C_HUMAN	Zinc finger protein 280C OS=Homo sapiens OX=9606 GN=ZNF280C PE=1 SV=1	83.0	9.3	48.9 (M.score:48.9)	3	8.0
503	K1210_HUMAN	Acrosomal protein KIAA1210 OS=Homo sapiens OX=9606 GN=KIAA1210 PE=2 SV=3	186.9	8.7	50.1 (M.score:50.1)	3	3.8
504	POTEE_HUMAN	POTE ankyrin domain family member E OS=Homo sapiens OX=9606 GN=POTEE PE=2 SV=3	121.3	5.8	43.0 (M.score:43.0)	3	5.1
505	PRP6_HUMAN	Pre-mRNA-processing factor 6 OS=Homo sapiens OX=9606 GN=PRPF6 PE=1 SV=1	106.9	8.5	44.9 (M.score:44.9)	3	3.0
506	CPT1B_HUMAN	Carnitine O-palmitoyltransferase 1, muscle isoform OS=Homo sapiens OX=9606 GN=CPT1B PE=1 SV=2	87.7	8.9	48.4 (M.score:48.4)	3	5.6
507	FILA_HUMAN	Filaggrin OS=Homo sapiens OX=9606 GN=FLG PE=1 SV=3	434.9	9.2	83.0 (M.score:83.0)	3	1.0
508	FAS_HUMAN	Fatty acid synthase OS=Homo sapiens OX=9606 GN=FASN PE=1 SV=3	273.3	6.0	41.9 (M.score:41.9)	3	1.8
509	DSCL1_HUMAN	Down syndrome cell adhesion molecule-like protein 1 OS=Homo sapiens OX=9606 GN=DSCAML1 PE=1 SV=2	224.3	8.4	41.8 (M.score:41.8)	3	2.9
510	SYEP_HUMAN	Bifunctional glutamate/proline--tRNA ligase OS=Homo sapiens OX=9606 GN=EPRS PE=1 SV=5	170.5	7.0	40.2 (M.score:40.2)	3	4.4
511	FYV1_HUMAN	1-phosphatidylinositol 3-phosphate 5-kinase OS=Homo sapiens OX=9606 GN=PIKFYVE PE=1 SV=3	237.0	6.2	41.2 (M.score:41.2)	3	1.9
512	KANK1_HUMAN	KN motif and ankyrin repeat domain-containing protein 1 OS=Homo sapiens OX=9606 GN=KANK1 PE=1 SV=3	147.2	5.2	40.7 (M.score:40.7)	3	3.1
513	PTPRS_HUMAN	Receptor-type tyrosine-protein phosphatase S OS=Homo sapiens OX=9606 GN=PTPRS PE=1 SV=3	216.9	6.1	42.1 (M.score:42.1)	3	1.7
514	CNOT1_HUMAN	CCR4-NOT transcription complex subunit 1 OS=Homo sapiens OX=9606 GN=CNOT1 PE=1 SV=2	266.8	6.7	45.5 (M.score:45.5)	3	3.6
515	ITPR1_HUMAN	Inositol 1,4,5-trisphosphate receptor type 1 OS=Homo sapiens OX=9606 GN=ITPR1 PE=1 SV=3	313.7	5.7	41.1 (M.score:41.1)	3	1.5
516	S4A7_HUMAN	Sodium bicarbonate cotransporter 3 OS=Homo sapiens OX=9606 GN=SLC4A7 PE=1 SV=2	136.0	6.3	41.0 (M.score:41.0)	3	4.9
517	TRIPB_HUMAN	Thyroid receptor-interacting protein 11 OS=Homo sapiens OX=9606 GN=TRIP11 PE=1 SV=3	227.4	5.2	78.8 (M.score:78.8)	3	2.7
518	MD12L_HUMAN	Mediator of RNA polymerase II transcription subunit 12-like protein OS=Homo sapiens OX=9606 GN=MED12L PE=1 SV=2	240.0	8.0	44.0 (M.score:44.0)	3	2.4
519	DNLI3_HUMAN	DNA ligase 3 OS=Homo sapiens OX=9606 GN=LIG3 PE=1 SV=2	112.8	9.2	42.0 (M.score:42.0)	3	5.8
520	GOGA3_HUMAN	Golgin subfamily A member 3 OS=Homo sapiens OX=9606 GN=GOLGA3 PE=1 SV=2	167.3	5.3	43.7 (M.score:43.7)	3	4.3
521	PLCE1_HUMAN	1-phosphatidylinositol 4,5-bisphosphate phosphodiesterase epsilon-1 OS=Homo sapiens OX=9606 GN=PLCE1 PE=1 SV=3	258.6	6.1	44.1 (M.score:44.1)	3	2.7
522	ZN536_HUMAN	Zinc finger protein 536 OS=Homo sapiens OX=9606 GN=ZNF536 PE=1 SV=3	141.3	6.9	43.8 (M.score:43.8)	3	4.5
523	FNIP1_HUMAN	Folliculin-interacting protein 1 OS=Homo sapiens OX=9606 GN=FNIP1 PE=1 SV=3	130.5	5.3	41.4 (M.score:41.4)	3	5.4
524	ROCK1_HUMAN	Rho-associated protein kinase 1 OS=Homo sapiens OX=9606 GN=ROCK1 PE=1 SV=1	158.1	5.7	43.3 (M.score:43.3)	3	3.9
525	NRX2A_HUMAN	Neurexin-2 OS=Homo sapiens OX=9606 GN=NRXN2 PE=2 SV=1	184.9	5.6	77.1 (M.score:77.1)	3	2.9
526	ADCYA_HUMAN	Adenylate cyclase type 10 OS=Homo sapiens OX=9606 GN=ADCY10 PE=1 SV=3	187.0	7.0	41.2 (M.score:41.2)	3	2.8
527	BCL6_HUMAN	B-cell lymphoma 6 protein OS=Homo sapiens OX=9606 GN=BCL6 PE=1 SV=1	78.8	8.3	42.5 (M.score:42.5)	3	5.9
528	SYNP2_HUMAN	Synaptopodin-2 OS=Homo sapiens OX=9606 GN=SYNPO2 PE=1 SV=2	117.4	8.8	42.0 (M.score:42.0)	3	6.1
529	VWF_HUMAN	von Willebrand factor OS=Homo sapiens OX=9606 GN=VWF PE=1 SV=4	309.1	5.3	42.4 (M.score:42.4)	3	2.0
530	CREB5_HUMAN	Cyclic AMP-responsive element-binding protein 5 OS=Homo sapiens OX=9606 GN=CREB5 PE=1 SV=3	56.9	8.8	74.1 (M.score:74.1)	3	12.0
531	TRPM3_HUMAN	Transient receptor potential cation channel subfamily M member 3 OS=Homo sapiens OX=9606 GN=TRPM3 PE=2 SV=4	197.4	6.7	65.6 (M.score:65.6)	3	1.6
532	RBM5_HUMAN	RNA-binding protein 5 OS=Homo sapiens OX=9606 GN=RBM5 PE=1 SV=2	92.1	5.9	53.0 (M.score:53.0)	3	3.8
533	DLGP3_HUMAN	Disks large-associated protein 3 OS=Homo sapiens OX=9606 GN=DLGAP3 PE=1 SV=3	106.0	9.0	41.0 (M.score:41.0)	3	4.1
534	IGHA2_HUMAN	Immunoglobulin heavy constant alpha 2 OS=Homo sapiens OX=9606 GN=IGHA2 PE=1 SV=4	36.6	5.9	69.0 (M.score:69.0)	2	5.6
535	A1AG2_HUMAN	Alpha-1-acid glycoprotein 2 OS=Homo sapiens OX=9606 GN=ORM2 PE=1 SV=2	23.6	5.0	110.7 (M.score:110.7)	2	12.4
536	A2GL_HUMAN	Leucine-rich alpha-2-glycoprotein OS=Homo sapiens OX=9606 GN=LRG1 PE=1 SV=2	38.2	6.5	99.0 (M.score:99.0)	2	5.8
537	RHG23_HUMAN	Rho GTPase-activating protein 23 OS=Homo sapiens OX=9606 GN=ARHGAP23 PE=1 SV=2	162.1	9.3	73.8 (M.score:73.8)	2	1.9
538	TARA_HUMAN	TRIO and F-actin-binding protein OS=Homo sapiens OX=9606 GN=TRIOBP PE=1 SV=3	261.2	8.9	67.2 (M.score:67.2)	2	0.6
539	AGAP2_HUMAN	Arf-GAP with GTPase, ANK repeat and PH domain-containing protein 2 OS=Homo sapiens OX=9606 GN=AGAP2 PE=1 SV=2	124.6	9.9	81.8 (M.score:81.8)	2	1.9
540	SORC1_HUMAN	VPS10 domain-containing receptor SorCS1 OS=Homo sapiens OX=9606 GN=SORCS1 PE=1 SV=3	129.6	7.4	48.1 (M.score:48.1)	2	1.6
541	NHS_HUMAN	Nance-Horan syndrome protein OS=Homo sapiens OX=9606 GN=NHS PE=1 SV=2	179.0	6.4	82.6 (M.score:82.6)	2	1.0
542	PYC_HUMAN	Pyruvate carboxylase, mitochondrial OS=Homo sapiens OX=9606 GN=PC PE=1 SV=2	129.6	6.4	88.4 (M.score:88.4)	2	1.7
543	DOC10_HUMAN	Dedicator of cytokinesis protein 10 OS=Homo sapiens OX=9606 GN=DOCK10 PE=1 SV=3	249.4	6.7	42.5 (M.score:42.5)	2	1.6
544	BIRC1_HUMAN	Baculoviral IAP repeat-containing protein 1 OS=Homo sapiens OX=9606 GN=NAIP PE=1 SV=3	159.5	5.7	84.0 (M.score:84.0)	2	1.9
545	CFA57_HUMAN	Cilia- and flagella-associated protein 57 OS=Homo sapiens OX=9606 GN=CFAP57 PE=2 SV=3	144.9	5.6	85.8 (M.score:85.8)	2	2.8
546	NLRP1_HUMAN	NACHT, LRR and PYD domains-containing protein 1 OS=Homo sapiens OX=9606 GN=NLRP1 PE=1 SV=1	165.8	6.4	66.6 (M.score:66.6)	2	3.8
547	BD1L1_HUMAN	Biorientation of chromosomes in cell division protein 1-like 1 OS=Homo sapiens OX=9606 GN=BOD1L1 PE=1 SV=2	330.3	5.0	83.5 (M.score:83.5)	2	0.8
548	CHM2A_HUMAN	Charged multivesicular body protein 2a OS=Homo sapiens OX=9606 GN=CHMP2A PE=1 SV=1	25.1	5.9	80.4 (M.score:80.4)	2	6.3
549	ZNFX1_HUMAN	NFX1-type zinc finger-containing protein 1 OS=Homo sapiens OX=9606 GN=ZNFX1 PE=2 SV=2	220.1	7.1	81.8 (M.score:81.8)	2	2.6
550	PTPRQ_HUMAN	Phosphatidylinositol phosphatase PTPRQ OS=Homo sapiens OX=9606 GN=PTPRQ PE=1 SV=2	260.8	5.6	58.5 (M.score:58.5)	2	2.1
551	AACT_HUMAN	Alpha-1-antichymotrypsin OS=Homo sapiens OX=9606 GN=SERPINA3 PE=1 SV=2	47.6	5.3	54.0 (M.score:54.0)	2	6.4
552	TDRD6_HUMAN	Tudor domain-containing protein 6 OS=Homo sapiens OX=9606 GN=TDRD6 PE=2 SV=2	236.4	5.1	73.1 (M.score:73.1)	2	1.8
553	CBPC3_HUMAN	Cytosolic carboxypeptidase 3 OS=Homo sapiens OX=9606 GN=AGBL3 PE=2 SV=2	115.9	9.0	78.9 (M.score:78.9)	2	4.9
554	CHD3_HUMAN	Chromodomain-helicase-DNA-binding protein 3 OS=Homo sapiens OX=9606 GN=CHD3 PE=1 SV=3	226.4	6.9	63.6 (M.score:63.6)	2	0.9
555	AFF4_HUMAN	AF4/FMR2 family member 4 OS=Homo sapiens OX=9606 GN=AFF4 PE=1 SV=1	127.4	9.3	71.9 (M.score:71.9)	2	2.8
556	WDFY4_HUMAN	WD repeat- and FYVE domain-containing protein 4 OS=Homo sapiens OX=9606 GN=WDFY4 PE=1 SV=3	353.4	5.9	80.2 (M.score:80.2)	2	0.6
557	MYH11_HUMAN	Myosin-11 OS=Homo sapiens OX=9606 GN=MYH11 PE=1 SV=3	227.2	5.4	80.2 (M.score:80.2)	2	2.3
558	UBP34_HUMAN	Ubiquitin carboxyl-terminal hydrolase 34 OS=Homo sapiens OX=9606 GN=USP34 PE=1 SV=2	404.0	5.5	76.3 (M.score:76.3)	2	0.4
559	ILK_HUMAN	Integrin-linked protein kinase OS=Homo sapiens OX=9606 GN=ILK PE=1 SV=2	51.4	8.3	73.8 (M.score:73.8)	2	5.3
560	FA83H_HUMAN	Protein FAM83H OS=Homo sapiens OX=9606 GN=FAM83H PE=1 SV=3	127.0	6.5	83.6 (M.score:83.6)	2	4.1
561	MYH2_HUMAN	Myosin-2 OS=Homo sapiens OX=9606 GN=MYH2 PE=1 SV=1	222.9	5.6	72.9 (M.score:72.9)	2	1.2
562	HS74L_HUMAN	Heat shock 70 kDa protein 4L OS=Homo sapiens OX=9606 GN=HSPA4L PE=1 SV=3	94.5	5.6	78.3 (M.score:78.3)	2	2.1
563	CFA45_HUMAN	Cilia- and flagella-associated protein 45 OS=Homo sapiens OX=9606 GN=CFAP45 PE=1 SV=2	65.7	8.9	72.3 (M.score:72.3)	2	5.8
564	GBP4_HUMAN	Guanylate-binding protein 4 OS=Homo sapiens OX=9606 GN=GBP4 PE=2 SV=2	73.1	5.7	69.8 (M.score:69.8)	2	3.8
565	TRXR1_HUMAN	Thioredoxin reductase 1, cytoplasmic OS=Homo sapiens OX=9606 GN=TXNRD1 PE=1 SV=3	70.9	7.2	71.0 (M.score:71.0)	2	5.4
566	FA5_HUMAN	Coagulation factor V OS=Homo sapiens OX=9606 GN=F5 PE=1 SV=4	251.5	5.7	66.6 (M.score:66.6)	2	1.4
567	GDE_HUMAN	Glycogen debranching enzyme OS=Homo sapiens OX=9606 GN=AGL PE=1 SV=3	174.7	6.3	82.5 (M.score:82.5)	2	2.0
568	EDRF1_HUMAN	Erythroid differentiation-related factor 1 OS=Homo sapiens OX=9606 GN=EDRF1 PE=1 SV=1	138.4	5.9	74.2 (M.score:74.2)	2	2.8
569	UACA_HUMAN	Uveal autoantigen with coiled-coil domains and ankyrin repeats OS=Homo sapiens OX=9606 GN=UACA PE=1 SV=2	162.4	6.6	54.9 (M.score:54.9)	2	2.0
570	SPKAP_HUMAN	A-kinase anchor protein SPHKAP OS=Homo sapiens OX=9606 GN=SPHKAP PE=1 SV=1	186.3	5.0	81.2 (M.score:81.2)	2	3.5
571	FEM1A_HUMAN	Protein fem-1 homolog A OS=Homo sapiens OX=9606 GN=FEM1A PE=1 SV=1	73.6	5.7	74.5 (M.score:74.5)	2	3.1
572	BRWD1_HUMAN	Bromodomain and WD repeat-containing protein 1 OS=Homo sapiens OX=9606 GN=BRWD1 PE=1 SV=4	262.8	8.7	57.4 (M.score:57.4)	2	1.6
573	PRTG_HUMAN	Protogenin OS=Homo sapiens OX=9606 GN=PRTG PE=2 SV=1	127.0	7.4	73.8 (M.score:73.8)	2	1.5
574	CLIP2_HUMAN	CAP-Gly domain-containing linker protein 2 OS=Homo sapiens OX=9606 GN=CLIP2 PE=1 SV=1	115.8	6.3	67.2 (M.score:67.2)	2	6.7
575	TFP11_HUMAN	Tuftelin-interacting protein 11 OS=Homo sapiens OX=9606 GN=TFIP11 PE=1 SV=1	96.8	5.5	67.7 (M.score:67.7)	2	3.5
576	SALL3_HUMAN	Sal-like protein 3 OS=Homo sapiens OX=9606 GN=SALL3 PE=1 SV=2	135.3	6.6	56.1 (M.score:56.1)	2	2.0
577	CARL1_HUMAN	F-actin-uncapping protein LRRC16A OS=Homo sapiens OX=9606 GN=CARMIL1 PE=1 SV=1	151.5	8.0	56.4 (M.score:56.4)	2	2.0
578	MYH9_HUMAN	Myosin-9 OS=Homo sapiens OX=9606 GN=MYH9 PE=1 SV=4	226.4	5.5	72.1 (M.score:72.1)	2	2.1
579	PARP1_HUMAN	Poly [ADP-ribose] polymerase 1 OS=Homo sapiens OX=9606 GN=PARP1 PE=1 SV=4	113.0	9.0	67.6 (M.score:67.6)	2	3.6
580	UBR5_HUMAN	E3 ubiquitin-protein ligase UBR5 OS=Homo sapiens OX=9606 GN=UBR5 PE=1 SV=2	309.2	5.6	66.7 (M.score:66.7)	2	0.8
581	LIPA1_HUMAN	Liprin-alpha-1 OS=Homo sapiens OX=9606 GN=PPFIA1 PE=1 SV=1	135.7	5.9	58.6 (M.score:58.6)	2	3.2
582	CSPG2_HUMAN	Versican core protein OS=Homo sapiens OX=9606 GN=VCAN PE=1 SV=3	372.6	4.4	68.2 (M.score:68.2)	2	1.5
583	EXC6B_HUMAN	Exocyst complex component 6B OS=Homo sapiens OX=9606 GN=EXOC6B PE=1 SV=3	94.1	6.0	75.4 (M.score:75.4)	2	2.3
584	EXPH5_HUMAN	Exophilin-5 OS=Homo sapiens OX=9606 GN=EXPH5 PE=1 SV=3	222.4	8.0	54.3 (M.score:54.3)	2	2.0
585	PARP4_HUMAN	Poly [ADP-ribose] polymerase 4 OS=Homo sapiens OX=9606 GN=PARP4 PE=1 SV=3	192.5	5.4	69.1 (M.score:69.1)	2	2.5
586	TEDC1_HUMAN	Tubulin epsilon and delta complex protein 1 OS=Homo sapiens OX=9606 GN=TEDC1 PE=1 SV=2	54.2	8.4	63.6 (M.score:63.6)	2	2.6
587	GMIP_HUMAN	GEM-interacting protein OS=Homo sapiens OX=9606 GN=GMIP PE=1 SV=2	106.6	5.5	48.6 (M.score:48.6)	2	4.0
588	MPRI_HUMAN	Cation-independent mannose-6-phosphate receptor OS=Homo sapiens OX=9606 GN=IGF2R PE=1 SV=3	274.2	5.6	47.8 (M.score:47.8)	2	1.1
589	C144C_HUMAN	Putative coiled-coil domain-containing protein 144C OS=Homo sapiens OX=9606 GN=CCDC144CP PE=5 SV=3	143.0	5.5	53.3 (M.score:53.3)	2	4.9
590	PAR3L_HUMAN	Partitioning defective 3 homolog B OS=Homo sapiens OX=9606 GN=PARD3B PE=1 SV=2	132.4	8.5	61.0 (M.score:61.0)	2	5.0
591	ZN556_HUMAN	Zinc finger protein 556 OS=Homo sapiens OX=9606 GN=ZNF556 PE=2 SV=1	51.5	9.9	60.6 (M.score:60.6)	2	5.9
592	ZN169_HUMAN	Zinc finger protein 169 OS=Homo sapiens OX=9606 GN=ZNF169 PE=1 SV=3	68.4	9.4	64.3 (M.score:64.3)	2	6.6
593	PLPL9_HUMAN	85/88 kDa calcium-independent phospholipase A2 OS=Homo sapiens OX=9606 GN=PLA2G6 PE=1 SV=2	89.8	6.9	50.1 (M.score:50.1)	2	6.3
594	MYT1L_HUMAN	Myelin transcription factor 1-like protein OS=Homo sapiens OX=9606 GN=MYT1L PE=2 SV=3	133.0	4.9	46.9 (M.score:46.9)	2	3.0
595	F208B_HUMAN	Protein FAM208B OS=Homo sapiens OX=9606 GN=FAM208B PE=1 SV=1	268.7	5.6	65.4 (M.score:65.4)	2	0.6
596	MBD5_HUMAN	Methyl-CpG-binding domain protein 5 OS=Homo sapiens OX=9606 GN=MBD5 PE=1 SV=3	159.8	9.2	44.1 (M.score:44.1)	2	3.1
597	CTNA2_HUMAN	Catenin alpha-2 OS=Homo sapiens OX=9606 GN=CTNNA2 PE=1 SV=5	105.2	5.5	61.3 (M.score:61.3)	2	2.1
598	HFM1_HUMAN	Probable ATP-dependent DNA helicase HFM1 OS=Homo sapiens OX=9606 GN=HFM1 PE=1 SV=2	162.5	6.7	70.0 (M.score:70.0)	2	3.4
599	LRRC7_HUMAN	Leucine-rich repeat-containing protein 7 OS=Homo sapiens OX=9606 GN=LRRC7 PE=1 SV=1	172.5	6.4	73.6 (M.score:73.6)	2	2.9
600	LIPL_HUMAN	Lipoprotein lipase OS=Homo sapiens OX=9606 GN=LPL PE=1 SV=1	53.1	8.4	60.7 (M.score:60.7)	2	6.5
601	PCM1_HUMAN	Pericentriolar material 1 protein OS=Homo sapiens OX=9606 GN=PCM1 PE=1 SV=5	228.4	5.0	69.2 (M.score:69.2)	2	2.8
602	CA131_HUMAN	Uncharacterized protein C1orf131 OS=Homo sapiens OX=9606 GN=C1orf131 PE=1 SV=4	32.6	9.9	52.1 (M.score:52.1)	2	9.9
603	ALPK3_HUMAN	Alpha-protein kinase 3 OS=Homo sapiens OX=9606 GN=ALPK3 PE=1 SV=2	201.1	7.7	68.1 (M.score:68.1)	2	1.2
604	MPP8_HUMAN	M-phase phosphoprotein 8 OS=Homo sapiens OX=9606 GN=MPHOSPH8 PE=1 SV=2	97.1	5.8	72.5 (M.score:72.5)	2	3.3
605	TX13C_HUMAN	Putative testis-expressed protein 13C OS=Homo sapiens OX=9606 GN=TEX13C PE=5 SV=1	109.7	8.9	74.1 (M.score:74.1)	2	4.1
606	UGGG2_HUMAN	UDP-glucose:glycoprotein glucosyltransferase 2 OS=Homo sapiens OX=9606 GN=UGGT2 PE=1 SV=4	174.6	6.4	69.0 (M.score:69.0)	2	2.6
607	SHAN3_HUMAN	SH3 and multiple ankyrin repeat domains protein 3 OS=Homo sapiens OX=9606 GN=SHANK3 PE=1 SV=3	184.6	9.0	64.4 (M.score:64.4)	2	1.1
608	DIAP2_HUMAN	Protein diaphanous homolog 2 OS=Homo sapiens OX=9606 GN=DIAPH2 PE=1 SV=1	125.5	6.2	73.9 (M.score:73.9)	2	2.1
609	ATP7A_HUMAN	Copper-transporting ATPase 1 OS=Homo sapiens OX=9606 GN=ATP7A PE=1 SV=3	163.3	5.9	65.8 (M.score:65.8)	2	1.9
610	ZN592_HUMAN	Zinc finger protein 592 OS=Homo sapiens OX=9606 GN=ZNF592 PE=1 SV=2	137.4	8.1	49.6 (M.score:49.6)	2	4.3
611	HEG1_HUMAN	Protein HEG homolog 1 OS=Homo sapiens OX=9606 GN=HEG1 PE=1 SV=3	147.4	5.8	60.3 (M.score:60.3)	2	2.2
612	NWD2_HUMAN	NACHT and WD repeat domain-containing protein 2 OS=Homo sapiens OX=9606 GN=NWD2 PE=2 SV=3	197.3	5.8	66.2 (M.score:66.2)	2	1.5
613	CE112_HUMAN	Centrosomal protein of 112 kDa OS=Homo sapiens OX=9606 GN=CEP112 PE=1 SV=2	112.7	6.3	60.7 (M.score:60.7)	2	3.5
614	TRPV4_HUMAN	Transient receptor potential cation channel subfamily V member 4 OS=Homo sapiens OX=9606 GN=TRPV4 PE=1 SV=2	98.2	7.8	69.8 (M.score:69.8)	2	3.7
615	ST5_HUMAN	Suppression of tumorigenicity 5 protein OS=Homo sapiens OX=9606 GN=ST5 PE=1 SV=3	126.4	9.4	64.6 (M.score:64.6)	2	2.3
616	DOC11_HUMAN	Dedicator of cytokinesis protein 11 OS=Homo sapiens OX=9606 GN=DOCK11 PE=1 SV=2	237.5	7.9	72.6 (M.score:72.6)	2	1.8
617	IF172_HUMAN	Intraflagellar transport protein 172 homolog OS=Homo sapiens OX=9606 GN=IFT172 PE=1 SV=2	197.5	5.8	67.2 (M.score:67.2)	2	1.8
618	NLRC3_HUMAN	NLR family CARD domain-containing protein 3 OS=Homo sapiens OX=9606 GN=NLRC3 PE=1 SV=2	114.6	8.6	60.0 (M.score:60.0)	2	3.8
619	RHG18_HUMAN	Rho GTPase-activating protein 18 OS=Homo sapiens OX=9606 GN=ARHGAP18 PE=1 SV=3	74.9	6.1	55.9 (M.score:55.9)	2	4.7
620	PP4R4_HUMAN	Serine/threonine-protein phosphatase 4 regulatory subunit 4 OS=Homo sapiens OX=9606 GN=PPP4R4 PE=1 SV=1	99.4	8.0	58.8 (M.score:58.8)	2	4.2
621	DAAM2_HUMAN	Disheveled-associated activator of morphogenesis 2 OS=Homo sapiens OX=9606 GN=DAAM2 PE=1 SV=3	123.4	6.4	50.9 (M.score:50.9)	2	2.2
622	TOP2B_HUMAN	DNA topoisomerase 2-beta OS=Homo sapiens OX=9606 GN=TOP2B PE=1 SV=3	183.2	8.1	67.7 (M.score:67.7)	2	1.6
623	UBP43_HUMAN	Ubiquitin carboxyl-terminal hydrolase 43 OS=Homo sapiens OX=9606 GN=USP43 PE=1 SV=2	122.7	9.3	47.9 (M.score:47.9)	2	4.1
624	ACACA_HUMAN	Acetyl-CoA carboxylase 1 OS=Homo sapiens OX=9606 GN=ACACA PE=1 SV=2	265.4	6.0	62.9 (M.score:62.9)	2	1.4
625	DPYL1_HUMAN	Dihydropyrimidinase-related protein 1 OS=Homo sapiens OX=9606 GN=CRMP1 PE=1 SV=1	62.1	6.5	65.6 (M.score:65.6)	2	7.2
626	MROH1_HUMAN	Maestro heat-like repeat-containing protein family member 1 OS=Homo sapiens OX=9606 GN=MROH1 PE=2 SV=3	181.1	6.4	58.7 (M.score:58.7)	2	2.4
627	JMY_HUMAN	Junction-mediating and -regulatory protein OS=Homo sapiens OX=9606 GN=JMY PE=1 SV=2	111.4	5.9	59.1 (M.score:59.1)	2	3.4
628	K0319_HUMAN	Dyslexia-associated protein KIAA0319 OS=Homo sapiens OX=9606 GN=KIAA0319 PE=1 SV=1	117.7	5.3	57.2 (M.score:57.2)	2	3.5
629	ABCF3_HUMAN	ATP-binding cassette sub-family F member 3 OS=Homo sapiens OX=9606 GN=ABCF3 PE=1 SV=2	79.7	6.0	60.2 (M.score:60.2)	2	4.1
630	SHAN1_HUMAN	SH3 and multiple ankyrin repeat domains protein 1 OS=Homo sapiens OX=9606 GN=SHANK1 PE=1 SV=2	224.8	8.3	62.7 (M.score:62.7)	2	1.9
631	BAHC1_HUMAN	BAH and coiled-coil domain-containing protein 1 OS=Homo sapiens OX=9606 GN=BAHCC1 PE=1 SV=4	279.8	9.0	117.3 (M.score:117.3)	2	1.3
632	DMXL2_HUMAN	DmX-like protein 2 OS=Homo sapiens OX=9606 GN=DMXL2 PE=1 SV=2	339.4	5.9	69.8 (M.score:69.8)	2	1.1
633	NPCL1_HUMAN	NPC1-like intracellular cholesterol transporter 1 OS=Homo sapiens OX=9606 GN=NPC1L1 PE=1 SV=2	148.6	6.0	62.8 (M.score:62.8)	2	2.7
634	CRBG1_HUMAN	Beta/gamma crystallin domain-containing protein 1 OS=Homo sapiens OX=9606 GN=CRYBG1 PE=1 SV=3	188.6	5.6	61.7 (M.score:61.7)	2	1.5
635	ODO1_HUMAN	2-oxoglutarate dehydrogenase, mitochondrial OS=Homo sapiens OX=9606 GN=OGDH PE=1 SV=3	115.9	6.4	44.1 (M.score:44.1)	2	2.3
636	RFIP1_HUMAN	Rab11 family-interacting protein 1 OS=Homo sapiens OX=9606 GN=RAB11FIP1 PE=1 SV=3	137.1	5.3	41.5 (M.score:41.5)	2	2.6
637	PIWL2_HUMAN	Piwi-like protein 2 OS=Homo sapiens OX=9606 GN=PIWIL2 PE=1 SV=1	109.8	9.2	64.5 (M.score:64.5)	2	3.3
638	DEND3_HUMAN	DENN domain-containing protein 3 OS=Homo sapiens OX=9606 GN=DENND3 PE=1 SV=2	135.8	6.6	48.5 (M.score:48.5)	2	3.4
639	ARHGH_HUMAN	Rho guanine nucleotide exchange factor 17 OS=Homo sapiens OX=9606 GN=ARHGEF17 PE=1 SV=1	221.5	5.9	55.9 (M.score:55.9)	2	2.0
640	AMRA1_HUMAN	Activating molecule in BECN1-regulated autophagy protein 1 OS=Homo sapiens OX=9606 GN=AMBRA1 PE=1 SV=2	142.4	6.7	61.7 (M.score:61.7)	2	1.9
641	NLRP3_HUMAN	NACHT, LRR and PYD domains-containing protein 3 OS=Homo sapiens OX=9606 GN=NLRP3 PE=1 SV=3	118.1	6.2	55.8 (M.score:55.8)	2	1.6
642	IPO5_HUMAN	Importin-5 OS=Homo sapiens OX=9606 GN=IPO5 PE=1 SV=4	123.5	4.8	57.4 (M.score:57.4)	2	3.3
643	CHD1_HUMAN	Chromodomain-helicase-DNA-binding protein 1 OS=Homo sapiens OX=9606 GN=CHD1 PE=1 SV=2	196.6	6.7	41.4 (M.score:41.4)	2	1.1
644	WSCD2_HUMAN	WSC domain-containing protein 2 OS=Homo sapiens OX=9606 GN=WSCD2 PE=2 SV=2	63.8	9.0	67.3 (M.score:67.3)	2	8.8
645	DLG5_HUMAN	Disks large homolog 5 OS=Homo sapiens OX=9606 GN=DLG5 PE=1 SV=4	213.7	7.1	64.1 (M.score:64.1)	2	1.5
646	PLSL_HUMAN	Plastin-2 OS=Homo sapiens OX=9606 GN=LCP1 PE=1 SV=6	70.2	5.3	59.6 (M.score:59.6)	2	5.7
647	AKAP6_HUMAN	A-kinase anchor protein 6 OS=Homo sapiens OX=9606 GN=AKAP6 PE=1 SV=3	256.6	4.9	58.0 (M.score:58.0)	2	2.2
648	POLK_HUMAN	DNA polymerase kappa OS=Homo sapiens OX=9606 GN=POLK PE=1 SV=1	98.7	8.4	62.0 (M.score:62.0)	2	4.6
649	SWAHA_HUMAN	Ankyrin repeat domain-containing protein SOWAHA OS=Homo sapiens OX=9606 GN=SOWAHA PE=1 SV=3	57.4	10.2	65.3 (M.score:65.3)	2	5.1
650	FRPD1_HUMAN	FERM and PDZ domain-containing protein 1 OS=Homo sapiens OX=9606 GN=FRMPD1 PE=1 SV=1	173.3	5.1	61.1 (M.score:61.1)	2	2.0
651	SHRM3_HUMAN	Protein Shroom3 OS=Homo sapiens OX=9606 GN=SHROOM3 PE=1 SV=2	216.7	7.9	57.1 (M.score:57.1)	2	1.6
652	RHG21_HUMAN	Rho GTPase-activating protein 21 OS=Homo sapiens OX=9606 GN=ARHGAP21 PE=1 SV=1	217.2	7.9	54.6 (M.score:54.6)	2	0.9
653	TEN3_HUMAN	Teneurin-3 OS=Homo sapiens OX=9606 GN=TENM3 PE=2 SV=3	300.8	6.0	62.0 (M.score:62.0)	2	1.2
654	PEPL_HUMAN	Periplakin OS=Homo sapiens OX=9606 GN=PPL PE=1 SV=4	204.6	5.5	61.6 (M.score:61.6)	2	1.3
655	FBX41_HUMAN	F-box only protein 41 OS=Homo sapiens OX=9606 GN=FBXO41 PE=2 SV=5	94.4	8.6	47.5 (M.score:47.5)	2	2.3
656	KNDC1_HUMAN	Kinase non-catalytic C-lobe domain-containing protein 1 OS=Homo sapiens OX=9606 GN=KNDC1 PE=2 SV=2	191.3	5.8	53.2 (M.score:53.2)	2	1.6
657	ANPRA_HUMAN	Atrial natriuretic peptide receptor 1 OS=Homo sapiens OX=9606 GN=NPR1 PE=1 SV=1	118.8	6.2	55.9 (M.score:55.9)	2	5.5
658	MD13L_HUMAN	Mediator of RNA polymerase II transcription subunit 13-like OS=Homo sapiens OX=9606 GN=MED13L PE=1 SV=1	242.4	5.7	61.6 (M.score:61.6)	2	1.4
659	MA7D3_HUMAN	MAP7 domain-containing protein 3 OS=Homo sapiens OX=9606 GN=MAP7D3 PE=1 SV=2	98.4	9.3	54.2 (M.score:54.2)	2	4.3
660	MTCL1_HUMAN	Microtubule cross-linking factor 1 OS=Homo sapiens OX=9606 GN=MTCL1 PE=1 SV=5	209.4	6.0	58.0 (M.score:58.0)	2	1.3
661	NINL_HUMAN	Ninein-like protein OS=Homo sapiens OX=9606 GN=NINL PE=1 SV=2	156.2	5.0	62.7 (M.score:62.7)	2	1.8
662	NLRP9_HUMAN	NACHT, LRR and PYD domains-containing protein 9 OS=Homo sapiens OX=9606 GN=NLRP9 PE=1 SV=1	113.2	6.1	58.9 (M.score:58.9)	2	5.7
663	NCKP1_HUMAN	Nck-associated protein 1 OS=Homo sapiens OX=9606 GN=NCKAP1 PE=1 SV=1	128.7	6.2	46.7 (M.score:46.7)	2	4.4
664	SZT2_HUMAN	KICSTOR complex protein SZT2 OS=Homo sapiens OX=9606 GN=SZT2 PE=1 SV=3	377.8	5.9	54.1 (M.score:54.1)	2	1.4
665	SCN1A_HUMAN	Sodium channel protein type 1 subunit alpha OS=Homo sapiens OX=9606 GN=SCN1A PE=1 SV=2	228.8	5.6	57.1 (M.score:57.1)	2	1.0
666	SPEM3_HUMAN	Uncharacterized protein SPEM3 OS=Homo sapiens OX=9606 GN=SPEM3 PE=3 SV=1	128.6	8.6	57.5 (M.score:57.5)	2	5.6
667	ASAP1_HUMAN	Arf-GAP with SH3 domain, ANK repeat and PH domain-containing protein 1 OS=Homo sapiens OX=9606 GN=ASAP1 PE=1 SV=4	125.4	7.0	41.6 (M.score:41.6)	2	2.9
668	NIN_HUMAN	Ninein OS=Homo sapiens OX=9606 GN=NIN PE=1 SV=4	243.1	5.0	53.7 (M.score:53.7)	2	1.1
669	RFIP2_HUMAN	Rab11 family-interacting protein 2 OS=Homo sapiens OX=9606 GN=RAB11FIP2 PE=1 SV=1	58.2	9.3	56.5 (M.score:56.5)	2	4.7
670	DOCK3_HUMAN	Dedicator of cytokinesis protein 3 OS=Homo sapiens OX=9606 GN=DOCK3 PE=1 SV=1	233.0	6.5	54.0 (M.score:54.0)	2	1.4
671	AN30A_HUMAN	Ankyrin repeat domain-containing protein 30A OS=Homo sapiens OX=9606 GN=ANKRD30A PE=2 SV=3	158.7	6.1	56.4 (M.score:56.4)	2	1.1
672	TGRM1_HUMAN	TOG array regulator of axonemal microtubules protein 1 OS=Homo sapiens OX=9606 GN=TOGARAM1 PE=1 SV=4	189.2	8.7	64.9 (M.score:64.9)	2	1.6
673	GON4L_HUMAN	GON-4-like protein OS=Homo sapiens OX=9606 GN=GON4L PE=1 SV=1	248.5	4.9	56.4 (M.score:56.4)	2	2.1
674	KDM3A_HUMAN	Lysine-specific demethylase 3A OS=Homo sapiens OX=9606 GN=KDM3A PE=1 SV=4	147.2	8.4	46.1 (M.score:46.1)	2	1.8
675	GP158_HUMAN	Probable G-protein coupled receptor 158 OS=Homo sapiens OX=9606 GN=GPR158 PE=1 SV=1	135.4	8.6	53.0 (M.score:53.0)	2	2.2
676	AGO2_HUMAN	Protein argonaute-2 OS=Homo sapiens OX=9606 GN=AGO2 PE=1 SV=3	97.1	9.3	56.4 (M.score:56.4)	2	6.3
677	HXK2_HUMAN	Hexokinase-2 OS=Homo sapiens OX=9606 GN=HK2 PE=1 SV=2	102.3	5.7	53.6 (M.score:53.6)	2	2.8
678	CNGB3_HUMAN	Cyclic nucleotide-gated cation channel beta-3 OS=Homo sapiens OX=9606 GN=CNGB3 PE=1 SV=2	92.1	8.1	58.2 (M.score:58.2)	2	2.0
679	ARI4A_HUMAN	AT-rich interactive domain-containing protein 4A OS=Homo sapiens OX=9606 GN=ARID4A PE=1 SV=3	142.7	5.0	56.5 (M.score:56.5)	2	2.5
680	VAMP7_HUMAN	Vesicle-associated membrane protein 7 OS=Homo sapiens OX=9606 GN=VAMP7 PE=1 SV=3	24.9	8.9	44.7 (M.score:44.7)	2	8.6
681	GRB1L_HUMAN	GREB1-like protein OS=Homo sapiens OX=9606 GN=GREB1L PE=1 SV=2	214.2	6.2	61.2 (M.score:61.2)	2	3.1
682	RPB2_HUMAN	DNA-directed RNA polymerase II subunit RPB2 OS=Homo sapiens OX=9606 GN=POLR2B PE=1 SV=1	133.8	6.4	57.3 (M.score:57.3)	2	3.2
683	KNG1_HUMAN	Kininogen-1 OS=Homo sapiens OX=9606 GN=KNG1 PE=1 SV=2	71.9	6.3	56.5 (M.score:56.5)	2	4.3
684	CE128_HUMAN	Centrosomal protein of 128 kDa OS=Homo sapiens OX=9606 GN=CEP128 PE=1 SV=2	127.9	6.1	40.7 (M.score:40.7)	2	2.5
685	RGPA2_HUMAN	Ral GTPase-activating protein subunit alpha-2 OS=Homo sapiens OX=9606 GN=RALGAPA2 PE=1 SV=2	210.6	5.7	40.1 (M.score:40.1)	2	1.5
686	SRP54_HUMAN	Signal recognition particle 54 kDa protein OS=Homo sapiens OX=9606 GN=SRP54 PE=1 SV=1	55.7	8.9	62.6 (M.score:62.6)	2	9.9
687	SPO11_HUMAN	Meiotic recombination protein SPO11 OS=Homo sapiens OX=9606 GN=SPO11 PE=2 SV=1	44.5	9.1	51.2 (M.score:51.2)	2	10.4
688	BBX_HUMAN	HMG box transcription factor BBX OS=Homo sapiens OX=9606 GN=BBX PE=1 SV=1	105.1	9.0	53.9 (M.score:53.9)	2	5.6
689	CSTF2_HUMAN	Cleavage stimulation factor subunit 2 OS=Homo sapiens OX=9606 GN=CSTF2 PE=1 SV=1	60.9	6.4	52.0 (M.score:52.0)	2	6.9
690	FRYL_HUMAN	Protein furry homolog-like OS=Homo sapiens OX=9606 GN=FRYL PE=1 SV=2	339.4	5.4	51.2 (M.score:51.2)	2	1.1
691	MAST3_HUMAN	Microtubule-associated serine/threonine-protein kinase 3 OS=Homo sapiens OX=9606 GN=MAST3 PE=1 SV=2	143.0	8.2	52.7 (M.score:52.7)	2	3.7
692	AT7L2_HUMAN	Ataxin-7-like protein 2 OS=Homo sapiens OX=9606 GN=ATXN7L2 PE=1 SV=1	77.1	9.4	55.3 (M.score:55.3)	2	2.4
693	CK095_HUMAN	Uncharacterized protein C11orf95 OS=Homo sapiens OX=9606 GN=C11orf95 PE=1 SV=1	73.2	5.8	55.9 (M.score:55.9)	2	4.1
694	GCDH_HUMAN	Glutaryl-CoA dehydrogenase, mitochondrial OS=Homo sapiens OX=9606 GN=GCDH PE=1 SV=1	48.1	8.3	54.0 (M.score:54.0)	2	8.0
695	DCLK3_HUMAN	Serine/threonine-protein kinase DCLK3 OS=Homo sapiens OX=9606 GN=DCLK3 PE=2 SV=2	73.8	9.0	57.0 (M.score:57.0)	2	3.2
696	PK3C3_HUMAN	Phosphatidylinositol 3-kinase catalytic subunit type 3 OS=Homo sapiens OX=9606 GN=PIK3C3 PE=1 SV=1	101.5	6.4	55.4 (M.score:55.4)	2	2.8
697	ZCHC2_HUMAN	Zinc finger CCHC domain-containing protein 2 OS=Homo sapiens OX=9606 GN=ZCCHC2 PE=1 SV=6	125.9	6.5	55.5 (M.score:55.5)	2	3.6
698	P66A_HUMAN	Transcriptional repressor p66-alpha OS=Homo sapiens OX=9606 GN=GATAD2A PE=1 SV=1	68.0	9.9	105.8 (M.score:105.8)	2	3.3
699	PDRG1_HUMAN	p53 and DNA damage-regulated protein 1 OS=Homo sapiens OX=9606 GN=PDRG1 PE=1 SV=2	15.5	5.8	51.7 (M.score:51.7)	2	19.5
700	EMAL5_HUMAN	Echinoderm microtubule-associated protein-like 5 OS=Homo sapiens OX=9606 GN=EML5 PE=2 SV=3	219.3	7.9	53.7 (M.score:53.7)	2	1.2
701	RBM44_HUMAN	RNA-binding protein 44 OS=Homo sapiens OX=9606 GN=RBM44 PE=2 SV=2	117.9	5.5	42.7 (M.score:42.7)	2	3.5
702	ACINU_HUMAN	Apoptotic chromatin condensation inducer in the nucleus OS=Homo sapiens OX=9606 GN=ACIN1 PE=1 SV=2	151.8	6.1	51.3 (M.score:51.3)	2	1.3
703	ARHGC_HUMAN	Rho guanine nucleotide exchange factor 12 OS=Homo sapiens OX=9606 GN=ARHGEF12 PE=1 SV=1	173.1	5.5	61.6 (M.score:61.6)	2	1.6
704	CO6A2_HUMAN	Collagen alpha-2(VI) chain OS=Homo sapiens OX=9606 GN=COL6A2 PE=1 SV=4	108.5	5.9	50.5 (M.score:50.5)	2	1.5
705	KIF1A_HUMAN	Kinesin-like protein KIF1A OS=Homo sapiens OX=9606 GN=KIF1A PE=1 SV=2	190.9	5.9	61.1 (M.score:61.1)	2	1.2
706	EMAL6_HUMAN	Echinoderm microtubule-associated protein-like 6 OS=Homo sapiens OX=9606 GN=EML6 PE=2 SV=2	217.8	7.2	44.8 (M.score:44.8)	2	3.0
707	AT2B4_HUMAN	Plasma membrane calcium-transporting ATPase 4 OS=Homo sapiens OX=9606 GN=ATP2B4 PE=1 SV=2	137.8	6.2	53.6 (M.score:53.6)	2	2.3
708	K2012_HUMAN	Uncharacterized protein KIAA2012 OS=Homo sapiens OX=9606 GN=KIAA2012 PE=2 SV=2	135.2	8.5	61.1 (M.score:61.1)	2	2.5
709	MORC2_HUMAN	MORC family CW-type zinc finger protein 2 OS=Homo sapiens OX=9606 GN=MORC2 PE=1 SV=2	117.7	8.6	56.1 (M.score:56.1)	2	4.2
710	AT2A2_HUMAN	Sarcoplasmic/endoplasmic reticulum calcium ATPase 2 OS=Homo sapiens OX=9606 GN=ATP2A2 PE=1 SV=1	114.7	5.2	42.2 (M.score:42.2)	2	5.2
711	PYGM_HUMAN	Glycogen phosphorylase, muscle form OS=Homo sapiens OX=9606 GN=PYGM PE=1 SV=6	97.0	6.6	54.8 (M.score:54.8)	2	4.8
712	DOCK2_HUMAN	Dedicator of cytokinesis protein 2 OS=Homo sapiens OX=9606 GN=DOCK2 PE=1 SV=2	211.8	6.4	60.7 (M.score:60.7)	2	2.3
713	KDIS_HUMAN	Kinase D-interacting substrate of 220 kDa OS=Homo sapiens OX=9606 GN=KIDINS220 PE=1 SV=3	196.4	6.2	49.2 (M.score:49.2)	2	1.3
714	P3C2B_HUMAN	Phosphatidylinositol 4-phosphate 3-kinase C2 domain-containing subunit beta OS=Homo sapiens OX=9606 GN=PIK3C2B PE=1 SV=2	184.7	6.9	59.0 (M.score:59.0)	2	1.4
715	MAGI3_HUMAN	Membrane-associated guanylate kinase, WW and PDZ domain-containing protein 3 OS=Homo sapiens OX=9606 GN=MAGI3 PE=1 SV=3	162.8	8.3	53.9 (M.score:53.9)	2	1.2
716	TRPM4_HUMAN	Transient receptor potential cation channel subfamily M member 4 OS=Homo sapiens OX=9606 GN=TRPM4 PE=1 SV=1	134.2	8.5	103.3 (M.score:103.3)	2	3.2
717	CFA74_HUMAN	Cilia- and flagella-associated protein 74 OS=Homo sapiens OX=9606 GN=CFAP74 PE=2 SV=3	178.5	6.0	102.9 (M.score:102.9)	2	2.5
718	TCF20_HUMAN	Transcription factor 20 OS=Homo sapiens OX=9606 GN=TCF20 PE=1 SV=3	211.6	9.2	44.7 (M.score:44.7)	2	1.9
719	UBP54_HUMAN	Inactive ubiquitin carboxyl-terminal hydrolase 54 OS=Homo sapiens OX=9606 GN=USP54 PE=1 SV=4	187.3	6.9	53.4 (M.score:53.4)	2	2.9
720	G6PT1_HUMAN	Glucose-6-phosphate exchanger SLC37A4 OS=Homo sapiens OX=9606 GN=SLC37A4 PE=1 SV=1	46.3	8.8	50.5 (M.score:50.5)	2	14.9
721	USP9Y_HUMAN	Probable ubiquitin carboxyl-terminal hydrolase FAF-Y OS=Homo sapiens OX=9606 GN=USP9Y PE=2 SV=2	290.9	5.6	51.7 (M.score:51.7)	2	2.1
722	BMS1_HUMAN	Ribosome biogenesis protein BMS1 homolog OS=Homo sapiens OX=9606 GN=BMS1 PE=1 SV=1	145.7	6.0	44.1 (M.score:44.1)	2	2.5
723	MCM10_HUMAN	Protein MCM10 homolog OS=Homo sapiens OX=9606 GN=MCM10 PE=1 SV=2	98.1	9.0	53.5 (M.score:53.5)	2	4.9
724	PIAS2_HUMAN	E3 SUMO-protein ligase PIAS2 OS=Homo sapiens OX=9606 GN=PIAS2 PE=1 SV=3	68.2	7.5	54.8 (M.score:54.8)	2	4.7
725	CCD33_HUMAN	Coiled-coil domain-containing protein 33 OS=Homo sapiens OX=9606 GN=CCDC33 PE=1 SV=3	107.1	6.3	50.3 (M.score:50.3)	2	2.2
726	MAST1_HUMAN	Microtubule-associated serine/threonine-protein kinase 1 OS=Homo sapiens OX=9606 GN=MAST1 PE=1 SV=2	170.6	8.7	40.8 (M.score:40.8)	2	1.2
727	ABCF2_HUMAN	ATP-binding cassette sub-family F member 2 OS=Homo sapiens OX=9606 GN=ABCF2 PE=1 SV=2	71.2	7.0	47.4 (M.score:47.4)	2	4.7
728	PLCL1_HUMAN	Inactive phospholipase C-like protein 1 OS=Homo sapiens OX=9606 GN=PLCL1 PE=1 SV=3	122.6	5.5	55.6 (M.score:55.6)	2	4.8
729	SASH1_HUMAN	SAM and SH3 domain-containing protein 1 OS=Homo sapiens OX=9606 GN=SASH1 PE=1 SV=3	136.6	5.8	58.9 (M.score:58.9)	2	1.3
730	CP2AD_HUMAN	Cytochrome P450 2A13 OS=Homo sapiens OX=9606 GN=CYP2A13 PE=1 SV=3	56.7	9.3	55.9 (M.score:55.9)	2	7.5
731	SLK_HUMAN	STE20-like serine/threonine-protein kinase OS=Homo sapiens OX=9606 GN=SLK PE=1 SV=1	142.6	5.1	52.0 (M.score:52.0)	2	3.4
732	WWC2_HUMAN	Protein WWC2 OS=Homo sapiens OX=9606 GN=WWC2 PE=1 SV=2	133.8	5.4	53.4 (M.score:53.4)	2	3.6
733	VIR_HUMAN	Protein virilizer homolog OS=Homo sapiens OX=9606 GN=VIRMA PE=1 SV=2	201.9	4.9	51.9 (M.score:51.9)	2	3.2
734	RAG1_HUMAN	V(D)J recombination-activating protein 1 OS=Homo sapiens OX=9606 GN=RAG1 PE=1 SV=2	119.0	8.9	50.9 (M.score:50.9)	2	3.3
735	UHRF2_HUMAN	E3 ubiquitin-protein ligase UHRF2 OS=Homo sapiens OX=9606 GN=UHRF2 PE=1 SV=1	89.9	8.6	53.6 (M.score:53.6)	2	2.1
736	CYLC2_HUMAN	Cylicin-2 OS=Homo sapiens OX=9606 GN=CYLC2 PE=2 SV=1	39.1	9.7	58.2 (M.score:58.2)	2	4.0
737	PRP16_HUMAN	Pre-mRNA-splicing factor ATP-dependent RNA helicase PRP16 OS=Homo sapiens OX=9606 GN=DHX38 PE=1 SV=2	140.4	6.1	49.7 (M.score:49.7)	2	2.1
738	KDM4B_HUMAN	Lysine-specific demethylase 4B OS=Homo sapiens OX=9606 GN=KDM4B PE=1 SV=4	121.8	6.7	57.8 (M.score:57.8)	2	4.5
739	C2CD3_HUMAN	C2 domain-containing protein 3 OS=Homo sapiens OX=9606 GN=C2CD3 PE=1 SV=4	260.2	6.7	50.6 (M.score:50.6)	2	1.3
740	INT2_HUMAN	Integrator complex subunit 2 OS=Homo sapiens OX=9606 GN=INTS2 PE=1 SV=2	134.2	5.7	47.6 (M.score:47.6)	2	2.6
741	SPTN4_HUMAN	Spectrin beta chain, non-erythrocytic 4 OS=Homo sapiens OX=9606 GN=SPTBN4 PE=1 SV=2	288.8	5.7	58.2 (M.score:58.2)	2	1.4
742	PGK2_HUMAN	Phosphoglycerate kinase 2 OS=Homo sapiens OX=9606 GN=PGK2 PE=1 SV=3	44.8	8.7	58.0 (M.score:58.0)	2	3.8
743	PLCB2_HUMAN	1-phosphatidylinositol 4,5-bisphosphate phosphodiesterase beta-2 OS=Homo sapiens OX=9606 GN=PLCB2 PE=1 SV=2	133.9	6.0	41.8 (M.score:41.8)	2	3.4
744	TULP4_HUMAN	Tubby-related protein 4 OS=Homo sapiens OX=9606 GN=TULP4 PE=1 SV=2	168.9	7.5	52.5 (M.score:52.5)	2	3.0
745	TET1_HUMAN	Methylcytosine dioxygenase TET1 OS=Homo sapiens OX=9606 GN=TET1 PE=1 SV=2	235.2	8.5	53.0 (M.score:53.0)	2	2.3
746	LONF1_HUMAN	LON peptidase N-terminal domain and RING finger protein 1 OS=Homo sapiens OX=9606 GN=LONRF1 PE=1 SV=2	86.7	6.9	57.4 (M.score:57.4)	2	3.8
747	RSF1_HUMAN	Remodeling and spacing factor 1 OS=Homo sapiens OX=9606 GN=RSF1 PE=1 SV=2	163.7	4.9	53.2 (M.score:53.2)	2	2.8
748	ANKAR_HUMAN	Ankyrin and armadillo repeat-containing protein OS=Homo sapiens OX=9606 GN=ANKAR PE=2 SV=3	161.9	8.4	48.7 (M.score:48.7)	2	1.9
749	RHG39_HUMAN	Rho GTPase-activating protein 39 OS=Homo sapiens OX=9606 GN=ARHGAP39 PE=1 SV=2	121.2	7.3	53.8 (M.score:53.8)	2	3.0
750	PPR26_HUMAN	Protein phosphatase 1 regulatory subunit 26 OS=Homo sapiens OX=9606 GN=PPP1R26 PE=1 SV=1	127.3	8.8	47.1 (M.score:47.1)	2	1.8
751	RIMB1_HUMAN	Peripheral-type benzodiazepine receptor-associated protein 1 OS=Homo sapiens OX=9606 GN=TSPOAP1 PE=1 SV=2	199.9	5.1	57.0 (M.score:57.0)	2	2.4
752	WHAMM_HUMAN	WASP homolog-associated protein with actin, membranes and microtubules OS=Homo sapiens OX=9606 GN=WHAMM PE=1 SV=2	90.9	6.7	47.8 (M.score:47.8)	2	2.1
753	ANKK1_HUMAN	Ankyrin repeat and protein kinase domain-containing protein 1 OS=Homo sapiens OX=9606 GN=ANKK1 PE=2 SV=1	84.6	6.6	56.9 (M.score:56.9)	2	4.4
754	ACOC_HUMAN	Cytoplasmic aconitate hydratase OS=Homo sapiens OX=9606 GN=ACO1 PE=1 SV=3	98.3	6.2	55.7 (M.score:55.7)	2	6.9
755	TXND3_HUMAN	Thioredoxin domain-containing protein 3 OS=Homo sapiens OX=9606 GN=NME8 PE=2 SV=2	67.2	4.9	50.7 (M.score:50.7)	2	4.4
756	TET2_HUMAN	Methylcytosine dioxygenase TET2 OS=Homo sapiens OX=9606 GN=TET2 PE=1 SV=3	223.7	8.2	49.3 (M.score:49.3)	2	1.2
757	AOXA_HUMAN	Aldehyde oxidase OS=Homo sapiens OX=9606 GN=AOX1 PE=1 SV=2	147.8	6.8	47.6 (M.score:47.6)	2	3.1
758	SC16A_HUMAN	Protein transport protein Sec16A OS=Homo sapiens OX=9606 GN=SEC16A PE=1 SV=3	233.4	5.4	47.1 (M.score:47.1)	2	1.6
759	FLNB_HUMAN	Filamin-B OS=Homo sapiens OX=9606 GN=FLNB PE=1 SV=2	278.0	5.5	50.4 (M.score:50.4)	2	1.4
760	DLEC1_HUMAN	Deleted in lung and esophageal cancer protein 1 OS=Homo sapiens OX=9606 GN=DLEC1 PE=2 SV=2	195.6	5.9	53.0 (M.score:53.0)	2	1.8
761	HGB1A_HUMAN	Putative high mobility group protein B1-like 1 OS=Homo sapiens OX=9606 GN=HMGB1P1 PE=5 SV=1	24.2	5.9	48.9 (M.score:48.9)	2	7.1
762	RIMS1_HUMAN	Regulating synaptic membrane exocytosis protein 1 OS=Homo sapiens OX=9606 GN=RIMS1 PE=1 SV=1	189.0	9.7	57.4 (M.score:57.4)	2	2.0
763	ACVR1_HUMAN	Activin receptor type-1 OS=Homo sapiens OX=9606 GN=ACVR1 PE=1 SV=1	57.1	7.1	48.4 (M.score:48.4)	2	6.7
764	AGRG4_HUMAN	Adhesion G-protein coupled receptor G4 OS=Homo sapiens OX=9606 GN=ADGRG4 PE=2 SV=2	333.2	5.8	50.0 (M.score:50.0)	2	1.3
765	AP1G2_HUMAN	AP-1 complex subunit gamma-like 2 OS=Homo sapiens OX=9606 GN=AP1G2 PE=1 SV=1	87.1	6.1	45.6 (M.score:45.6)	2	2.5
766	SDA1_HUMAN	Protein SDA1 homolog OS=Homo sapiens OX=9606 GN=SDAD1 PE=1 SV=3	79.8	9.3	51.3 (M.score:51.3)	2	4.4
767	CTRO_HUMAN	Citron Rho-interacting kinase OS=Homo sapiens OX=9606 GN=CIT PE=1 SV=2	231.3	6.2	46.7 (M.score:46.7)	2	1.7
768	INSR_HUMAN	Insulin receptor OS=Homo sapiens OX=9606 GN=INSR PE=1 SV=4	156.2	5.8	55.0 (M.score:55.0)	2	1.7
769	RRP1B_HUMAN	Ribosomal RNA processing protein 1 homolog B OS=Homo sapiens OX=9606 GN=RRP1B PE=1 SV=3	84.4	9.8	54.6 (M.score:54.6)	2	7.8
770	NACAM_HUMAN	Nascent polypeptide-associated complex subunit alpha, muscle-specific form OS=Homo sapiens OX=9606 GN=NACA PE=1 SV=1	205.3	9.6	48.6 (M.score:48.6)	2	2.1
771	VWA8_HUMAN	von Willebrand factor A domain-containing protein 8 OS=Homo sapiens OX=9606 GN=VWA8 PE=1 SV=2	214.7	7.0	52.0 (M.score:52.0)	2	2.0
772	ZFY16_HUMAN	Zinc finger FYVE domain-containing protein 16 OS=Homo sapiens OX=9606 GN=ZFYVE16 PE=1 SV=3	168.8	4.7	45.1 (M.score:45.1)	2	1.0
773	NMDE1_HUMAN	Glutamate receptor ionotropic, NMDA 2A OS=Homo sapiens OX=9606 GN=GRIN2A PE=1 SV=1	165.2	6.7	47.6 (M.score:47.6)	2	2.5
774	ZMYM3_HUMAN	Zinc finger MYM-type protein 3 OS=Homo sapiens OX=9606 GN=ZMYM3 PE=1 SV=2	152.3	6.0	49.4 (M.score:49.4)	2	3.6
775	SETBP_HUMAN	SET-binding protein OS=Homo sapiens OX=9606 GN=SETBP1 PE=1 SV=3	174.9	9.8	46.6 (M.score:46.6)	2	2.9
776	TCOF_HUMAN	Treacle protein OS=Homo sapiens OX=9606 GN=TCOF1 PE=1 SV=3	152.0	9.1	41.5 (M.score:41.5)	2	3.2
777	CING_HUMAN	Cingulin OS=Homo sapiens OX=9606 GN=CGN PE=1 SV=2	136.3	5.5	49.8 (M.score:49.8)	2	2.1
778	KIF4B_HUMAN	Chromosome-associated kinesin KIF4B OS=Homo sapiens OX=9606 GN=KIF4B PE=2 SV=2	139.9	5.9	48.2 (M.score:48.2)	2	3.7
779	ARAP3_HUMAN	Arf-GAP with Rho-GAP domain, ANK repeat and PH domain-containing protein 3 OS=Homo sapiens OX=9606 GN=ARAP3 PE=1 SV=1	169.7	6.7	53.6 (M.score:53.6)	2	1.6
780	RERE_HUMAN	Arginine-glutamic acid dipeptide repeats protein OS=Homo sapiens OX=9606 GN=RERE PE=1 SV=2	172.3	7.4	49.3 (M.score:49.3)	2	0.9
781	PDE8A_HUMAN	High affinity cAMP-specific and IBMX-insensitive 3',5'-cyclic phosphodiesterase 8A OS=Homo sapiens OX=9606 GN=PDE8A PE=1 SV=2	93.2	5.8	53.4 (M.score:53.4)	2	5.9
782	SUZ12_HUMAN	Polycomb protein SUZ12 OS=Homo sapiens OX=9606 GN=SUZ12 PE=1 SV=3	83.0	9.0	45.6 (M.score:45.6)	2	5.7
783	ZN541_HUMAN	Zinc finger protein 541 OS=Homo sapiens OX=9606 GN=ZNF541 PE=1 SV=3	145.5	8.3	49.6 (M.score:49.6)	2	2.2
784	MYH16_HUMAN	Putative uncharacterized protein MYH16 OS=Homo sapiens OX=9606 GN=MYH16 PE=1 SV=2	128.2	5.4	47.4 (M.score:47.4)	2	2.6
785	RTTN_HUMAN	Rotatin OS=Homo sapiens OX=9606 GN=RTTN PE=1 SV=3	248.5	6.2	53.1 (M.score:53.1)	2	1.8
786	CSKP_HUMAN	Peripheral plasma membrane protein CASK OS=Homo sapiens OX=9606 GN=CASK PE=1 SV=3	105.1	6.0	54.6 (M.score:54.6)	2	5.0
787	COHA1_HUMAN	Collagen alpha-1(XVII) chain OS=Homo sapiens OX=9606 GN=COL17A1 PE=1 SV=3	150.3	8.9	51.2 (M.score:51.2)	2	1.8
788	IQGA2_HUMAN	Ras GTPase-activating-like protein IQGAP2 OS=Homo sapiens OX=9606 GN=IQGAP2 PE=1 SV=4	180.5	5.5	46.4 (M.score:46.4)	2	1.5
789	EXOC8_HUMAN	Exocyst complex component 8 OS=Homo sapiens OX=9606 GN=EXOC8 PE=1 SV=2	81.7	5.4	53.1 (M.score:53.1)	2	2.3
790	RBM6_HUMAN	RNA-binding protein 6 OS=Homo sapiens OX=9606 GN=RBM6 PE=1 SV=5	128.6	5.9	47.5 (M.score:47.5)	2	2.5
791	CENPJ_HUMAN	Centromere protein J OS=Homo sapiens OX=9606 GN=CENPJ PE=1 SV=2	152.9	6.2	47.5 (M.score:47.5)	2	1.8
792	SET1A_HUMAN	Histone-lysine N-methyltransferase SETD1A OS=Homo sapiens OX=9606 GN=SETD1A PE=1 SV=3	185.9	5.1	91.6 (M.score:91.6)	2	2.6
793	IQCN_HUMAN	IQ domain-containing protein N OS=Homo sapiens OX=9606 GN=IQCN PE=1 SV=1	127.6	10.3	48.0 (M.score:48.0)	2	3.3
794	CCNB3_HUMAN	G2/mitotic-specific cyclin-B3 OS=Homo sapiens OX=9606 GN=CCNB3 PE=1 SV=2	157.8	6.3	48.3 (M.score:48.3)	2	2.9
795	CNGA2_HUMAN	Cyclic nucleotide-gated olfactory channel OS=Homo sapiens OX=9606 GN=CNGA2 PE=2 SV=2	76.0	5.9	51.7 (M.score:51.7)	2	2.4
796	CE152_HUMAN	Centrosomal protein of 152 kDa OS=Homo sapiens OX=9606 GN=CEP152 PE=1 SV=4	195.5	5.4	91.1 (M.score:91.1)	2	2.2
797	MBB1A_HUMAN	Myb-binding protein 1A OS=Homo sapiens OX=9606 GN=MYBBP1A PE=1 SV=2	148.8	9.3	48.5 (M.score:48.5)	2	2.7
798	ZMYM6_HUMAN	Zinc finger MYM-type protein 6 OS=Homo sapiens OX=9606 GN=ZMYM6 PE=1 SV=2	148.0	8.6	49.6 (M.score:49.6)	2	1.4
799	ZHX1_HUMAN	Zinc fingers and homeoboxes protein 1 OS=Homo sapiens OX=9606 GN=ZHX1 PE=1 SV=1	98.0	5.8	45.6 (M.score:45.6)	2	4.7
800	CTNA3_HUMAN	Catenin alpha-3 OS=Homo sapiens OX=9606 GN=CTNNA3 PE=1 SV=2	99.7	5.8	51.1 (M.score:51.1)	2	4.0
801	NFASC_HUMAN	Neurofascin OS=Homo sapiens OX=9606 GN=NFASC PE=1 SV=4	149.9	6.2	42.9 (M.score:42.9)	2	0.9
802	KI26A_HUMAN	Kinesin-like protein KIF26A OS=Homo sapiens OX=9606 GN=KIF26A PE=1 SV=3	194.5	9.1	47.2 (M.score:47.2)	2	2.4
803	RMXL3_HUMAN	RNA-binding motif protein, X-linked-like-3 OS=Homo sapiens OX=9606 GN=RBMXL3 PE=2 SV=2	114.9	9.2	42.9 (M.score:42.9)	2	1.9
804	RELN_HUMAN	Reelin OS=Homo sapiens OX=9606 GN=RELN PE=1 SV=3	388.1	5.5	51.8 (M.score:51.8)	2	1.7
805	SYAC_HUMAN	Alanine--tRNA ligase, cytoplasmic OS=Homo sapiens OX=9606 GN=AARS PE=1 SV=2	106.7	5.3	45.0 (M.score:45.0)	2	4.5
806	RGS3_HUMAN	Regulator of G-protein signaling 3 OS=Homo sapiens OX=9606 GN=RGS3 PE=1 SV=2	132.3	5.9	49.6 (M.score:49.6)	2	1.8
807	MORC1_HUMAN	MORC family CW-type zinc finger protein 1 OS=Homo sapiens OX=9606 GN=MORC1 PE=2 SV=2	112.8	8.1	44.8 (M.score:44.8)	2	4.1
808	KAD9_HUMAN	Adenylate kinase 9 OS=Homo sapiens OX=9606 GN=AK9 PE=1 SV=2	221.3	5.0	46.4 (M.score:46.4)	2	1.6
809	NUP93_HUMAN	Nuclear pore complex protein Nup93 OS=Homo sapiens OX=9606 GN=NUP93 PE=1 SV=2	93.4	5.5	42.9 (M.score:42.9)	2	5.1
810	PGM2_HUMAN	Phosphoglucomutase-2 OS=Homo sapiens OX=9606 GN=PGM2 PE=1 SV=4	68.2	6.3	47.4 (M.score:47.4)	2	7.7
811	UBP15_HUMAN	Ubiquitin carboxyl-terminal hydrolase 15 OS=Homo sapiens OX=9606 GN=USP15 PE=1 SV=3	112.3	5.1	50.9 (M.score:50.9)	2	4.7
812	TIGD4_HUMAN	Tigger transposable element-derived protein 4 OS=Homo sapiens OX=9606 GN=TIGD4 PE=2 SV=2	57.4	6.0	52.7 (M.score:52.7)	2	6.1
813	FZD8_HUMAN	Frizzled-8 OS=Homo sapiens OX=9606 GN=FZD8 PE=1 SV=1	73.3	8.6	46.2 (M.score:46.2)	2	6.2
814	RHG20_HUMAN	Rho GTPase-activating protein 20 OS=Homo sapiens OX=9606 GN=ARHGAP20 PE=1 SV=2	132.5	8.3	42.1 (M.score:42.1)	2	3.0
815	CORA1_HUMAN	Collagen alpha-1(XXVII) chain OS=Homo sapiens OX=9606 GN=COL27A1 PE=1 SV=1	186.8	9.8	45.3 (M.score:45.3)	2	2.4
816	BAZ2B_HUMAN	Bromodomain adjacent to zinc finger domain protein 2B OS=Homo sapiens OX=9606 GN=BAZ2B PE=1 SV=3	240.3	6.1	44.4 (M.score:44.4)	2	1.7
817	COEA1_HUMAN	Collagen alpha-1(XIV) chain OS=Homo sapiens OX=9606 GN=COL14A1 PE=1 SV=3	193.4	5.2	44.0 (M.score:44.0)	2	1.6
818	KI21B_HUMAN	Kinesin-like protein KIF21B OS=Homo sapiens OX=9606 GN=KIF21B PE=1 SV=2	182.5	6.7	45.0 (M.score:45.0)	2	1.2
819	MIRO2_HUMAN	Mitochondrial Rho GTPase 2 OS=Homo sapiens OX=9606 GN=RHOT2 PE=1 SV=2	68.1	5.6	41.8 (M.score:41.8)	2	9.9
820	TM11F_HUMAN	Transmembrane protease serine 11F OS=Homo sapiens OX=9606 GN=TMPRSS11F PE=2 SV=2	49.4	9.3	47.8 (M.score:47.8)	2	5.5
821	TXIP1_HUMAN	Translin-associated factor X-interacting protein 1 OS=Homo sapiens OX=9606 GN=TSNAXIP1 PE=1 SV=1	76.7	5.0	45.7 (M.score:45.7)	2	7.1
822	SHRM2_HUMAN	Protein Shroom2 OS=Homo sapiens OX=9606 GN=SHROOM2 PE=1 SV=1	176.3	6.6	43.1 (M.score:43.1)	2	3.5
823	ERLEC_HUMAN	Endoplasmic reticulum lectin 1 OS=Homo sapiens OX=9606 GN=ERLEC1 PE=1 SV=1	54.8	5.9	50.3 (M.score:50.3)	2	7.9
824	ITAX_HUMAN	Integrin alpha-X OS=Homo sapiens OX=9606 GN=ITGAX PE=1 SV=3	127.7	6.2	47.4 (M.score:47.4)	2	2.3
825	TAF1_HUMAN	Transcription initiation factor TFIID subunit 1 OS=Homo sapiens OX=9606 GN=TAF1 PE=1 SV=2	212.5	5.0	50.3 (M.score:50.3)	2	2.2
826	NVL_HUMAN	Nuclear valosin-containing protein-like OS=Homo sapiens OX=9606 GN=NVL PE=1 SV=1	95.0	6.1	50.0 (M.score:50.0)	2	4.2
827	BIG3_HUMAN	Brefeldin A-inhibited guanine nucleotide-exchange protein 3 OS=Homo sapiens OX=9606 GN=ARFGEF3 PE=1 SV=3	240.5	5.5	40.4 (M.score:40.4)	2	2.1
828	AMOL1_HUMAN	Angiomotin-like protein 1 OS=Homo sapiens OX=9606 GN=AMOTL1 PE=1 SV=1	106.5	6.6	40.3 (M.score:40.3)	2	4.4
829	FERM2_HUMAN	Fermitin family homolog 2 OS=Homo sapiens OX=9606 GN=FERMT2 PE=1 SV=1	77.8	6.3	50.3 (M.score:50.3)	2	4.7
830	OPHN1_HUMAN	Oligophrenin-1 OS=Homo sapiens OX=9606 GN=OPHN1 PE=1 SV=1	91.6	8.1	48.1 (M.score:48.1)	2	3.7
831	LAMA3_HUMAN	Laminin subunit alpha-3 OS=Homo sapiens OX=9606 GN=LAMA3 PE=1 SV=2	366.4	7.0	41.8 (M.score:41.8)	2	0.7
832	ILDR1_HUMAN	Immunoglobulin-like domain-containing receptor 1 OS=Homo sapiens OX=9606 GN=ILDR1 PE=1 SV=2	62.8	9.1	49.5 (M.score:49.5)	2	6.2
833	UBR3_HUMAN	E3 ubiquitin-protein ligase UBR3 OS=Homo sapiens OX=9606 GN=UBR3 PE=2 SV=2	212.3	5.7	45.4 (M.score:45.4)	2	2.1
834	CSKI1_HUMAN	Caskin-1 OS=Homo sapiens OX=9606 GN=CASKIN1 PE=1 SV=1	149.7	9.2	43.9 (M.score:43.9)	2	1.6
835	ZN507_HUMAN	Zinc finger protein 507 OS=Homo sapiens OX=9606 GN=ZNF507 PE=1 SV=2	105.7	5.5	42.5 (M.score:42.5)	2	4.3
836	FGR_HUMAN	Tyrosine-protein kinase Fgr OS=Homo sapiens OX=9606 GN=FGR PE=1 SV=2	59.4	5.4	40.3 (M.score:40.3)	2	7.2
837	LBN_HUMAN	Limbin OS=Homo sapiens OX=9606 GN=EVC2 PE=1 SV=1	147.9	6.5	40.8 (M.score:40.8)	2	3.7
838	U5S1_HUMAN	116 kDa U5 small nuclear ribonucleoprotein component OS=Homo sapiens OX=9606 GN=EFTUD2 PE=1 SV=1	109.4	4.8	43.7 (M.score:43.7)	2	6.4
839	SI1L1_HUMAN	Signal-induced proliferation-associated 1-like protein 1 OS=Homo sapiens OX=9606 GN=SIPA1L1 PE=1 SV=4	199.9	8.4	42.8 (M.score:42.8)	2	3.0
840	UBP20_HUMAN	Ubiquitin carboxyl-terminal hydrolase 20 OS=Homo sapiens OX=9606 GN=USP20 PE=1 SV=2	101.9	5.7	46.3 (M.score:46.3)	2	6.6
841	ROBO1_HUMAN	Roundabout homolog 1 OS=Homo sapiens OX=9606 GN=ROBO1 PE=1 SV=1	180.8	5.7	40.8 (M.score:40.8)	2	2.2
842	PPARD_HUMAN	Peroxisome proliferator-activated receptor delta OS=Homo sapiens OX=9606 GN=PPARD PE=1 SV=1	49.9	7.5	45.8 (M.score:45.8)	2	7.0
843	SPT5H_HUMAN	Transcription elongation factor SPT5 OS=Homo sapiens OX=9606 GN=SUPT5H PE=1 SV=1	120.9	4.9	42.3 (M.score:42.3)	2	1.7
844	ARH38_HUMAN	Rho guanine nucleotide exchange factor 38 OS=Homo sapiens OX=9606 GN=ARHGEF38 PE=2 SV=2	89.0	5.9	43.2 (M.score:43.2)	2	3.5
845	CND1_HUMAN	Condensin complex subunit 1 OS=Homo sapiens OX=9606 GN=NCAPD2 PE=1 SV=3	157.1	6.2	46.2 (M.score:46.2)	2	3.4
846	SHIP1_HUMAN	Phosphatidylinositol 3,4,5-trisphosphate 5-phosphatase 1 OS=Homo sapiens OX=9606 GN=INPP5D PE=1 SV=2	133.2	7.4	41.1 (M.score:41.1)	2	2.4
847	DLP1_HUMAN	Decaprenyl-diphosphate synthase subunit 2 OS=Homo sapiens OX=9606 GN=PDSS2 PE=1 SV=2	44.1	8.4	46.7 (M.score:46.7)	2	11.8
848	SLN13_HUMAN	Schlafen family member 13 OS=Homo sapiens OX=9606 GN=SLFN13 PE=2 SV=1	102.0	6.5	46.0 (M.score:46.0)	2	3.0
849	SQOR_HUMAN	Sulfide:quinone oxidoreductase, mitochondrial OS=Homo sapiens OX=9606 GN=SQOR PE=1 SV=1	49.9	9.2	41.8 (M.score:41.8)	2	10.2
850	CONA1_HUMAN	Collagen alpha-1(XXIII) chain OS=Homo sapiens OX=9606 GN=COL23A1 PE=1 SV=1	51.9	6.9	42.6 (M.score:42.6)	2	5.9
851	DGKI_HUMAN	Diacylglycerol kinase iota OS=Homo sapiens OX=9606 GN=DGKI PE=1 SV=1	116.9	8.0	48.8 (M.score:48.8)	2	3.7
852	IPO7_HUMAN	Importin-7 OS=Homo sapiens OX=9606 GN=IPO7 PE=1 SV=1	119.4	4.7	41.0 (M.score:41.0)	2	3.1
853	HTR5A_HUMAN	HEAT repeat-containing protein 5A OS=Homo sapiens OX=9606 GN=HEATR5A PE=1 SV=2	221.9	6.1	43.4 (M.score:43.4)	2	2.8
854	GPTC8_HUMAN	G patch domain-containing protein 8 OS=Homo sapiens OX=9606 GN=GPATCH8 PE=1 SV=2	164.1	8.8	44.2 (M.score:44.2)	2	1.2
855	SPTN1_HUMAN	Spectrin alpha chain, non-erythrocytic 1 OS=Homo sapiens OX=9606 GN=SPTAN1 PE=1 SV=3	284.4	5.2	44.8 (M.score:44.8)	2	0.8
856	CTGE2_HUMAN	cTAGE family member 2 OS=Homo sapiens OX=9606 GN=CTAGE1 PE=1 SV=2	85.2	5.8	44.0 (M.score:44.0)	2	3.2
857	FBX38_HUMAN	F-box only protein 38 OS=Homo sapiens OX=9606 GN=FBXO38 PE=1 SV=3	133.9	5.9	44.5 (M.score:44.5)	2	4.2
858	ATG2B_HUMAN	Autophagy-related protein 2 homolog B OS=Homo sapiens OX=9606 GN=ATG2B PE=1 SV=5	232.6	5.5	42.4 (M.score:42.4)	2	2.1
859	PCDB1_HUMAN	Protocadherin beta-1 OS=Homo sapiens OX=9606 GN=PCDHB1 PE=2 SV=2	90.4	5.2	43.0 (M.score:43.0)	2	4.8
860	RBNS5_HUMAN	Rabenosyn-5 OS=Homo sapiens OX=9606 GN=RBSN PE=1 SV=2	88.8	5.4	40.1 (M.score:40.1)	2	3.4
861	K1549_HUMAN	UPF0606 protein KIAA1549 OS=Homo sapiens OX=9606 GN=KIAA1549 PE=1 SV=4	210.6	5.7	41.3 (M.score:41.3)	2	3.0
862	MCF2L_HUMAN	Guanine nucleotide exchange factor DBS OS=Homo sapiens OX=9606 GN=MCF2L PE=1 SV=2	128.0	6.0	48.4 (M.score:48.4)	2	2.6
863	NEUL4_HUMAN	Neuralized-like protein 4 OS=Homo sapiens OX=9606 GN=NEURL4 PE=1 SV=2	166.8	5.6	43.2 (M.score:43.2)	2	2.9
864	RABE1_HUMAN	Rab GTPase-binding effector protein 1 OS=Homo sapiens OX=9606 GN=RABEP1 PE=1 SV=2	99.2	4.9	40.4 (M.score:40.4)	2	4.8
865	ABCE1_HUMAN	ATP-binding cassette sub-family E member 1 OS=Homo sapiens OX=9606 GN=ABCE1 PE=1 SV=1	67.3	8.6	41.1 (M.score:41.1)	2	9.2
866	RGPD8_HUMAN	RANBP2-like and GRIP domain-containing protein 8 OS=Homo sapiens OX=9606 GN=RGPD8 PE=1 SV=2	198.9	6.1	41.9 (M.score:41.9)	2	2.4
867	TNIK_HUMAN	TRAF2 and NCK-interacting protein kinase OS=Homo sapiens OX=9606 GN=TNIK PE=1 SV=1	154.8	6.7	42.5 (M.score:42.5)	2	3.5
868	KTN1_HUMAN	Kinectin OS=Homo sapiens OX=9606 GN=KTN1 PE=1 SV=1	156.2	5.5	41.7 (M.score:41.7)	2	2.1
869	ZN878_HUMAN	Zinc finger protein 878 OS=Homo sapiens OX=9606 GN=ZNF878 PE=3 SV=2	61.5	9.6	46.9 (M.score:46.9)	2	2.6
870	TAOK3_HUMAN	Serine/threonine-protein kinase TAO3 OS=Homo sapiens OX=9606 GN=TAOK3 PE=1 SV=2	105.3	6.8	40.5 (M.score:40.5)	2	3.5
871	BAIP2_HUMAN	Brain-specific angiogenesis inhibitor 1-associated protein 2 OS=Homo sapiens OX=9606 GN=BAIAP2 PE=1 SV=1	60.8	9.0	46.8 (M.score:46.8)	2	4.2
872	PMS2_HUMAN	Mismatch repair endonuclease PMS2 OS=Homo sapiens OX=9606 GN=PMS2 PE=1 SV=2	95.7	6.4	42.6 (M.score:42.6)	2	3.8
873	ERCC3_HUMAN	General transcription and DNA repair factor IIH helicase subunit XPB OS=Homo sapiens OX=9606 GN=ERCC3 PE=1 SV=1	89.2	6.8	42.5 (M.score:42.5)	2	6.8
874	CTNA1_HUMAN	Catenin alpha-1 OS=Homo sapiens OX=9606 GN=CTNNA1 PE=1 SV=1	100.0	5.9	82.4 (M.score:82.4)	2	3.5
875	FREM1_HUMAN	FRAS1-related extracellular matrix protein 1 OS=Homo sapiens OX=9606 GN=FREM1 PE=1 SV=3	244.0	5.5	42.1 (M.score:42.1)	2	1.0
876	NRIP1_HUMAN	Nuclear receptor-interacting protein 1 OS=Homo sapiens OX=9606 GN=NRIP1 PE=1 SV=2	126.9	8.4	44.9 (M.score:44.9)	2	3.2
877	TNC18_HUMAN	Trinucleotide repeat-containing gene 18 protein OS=Homo sapiens OX=9606 GN=TNRC18 PE=1 SV=3	314.3	8.9	46.7 (M.score:46.7)	2	1.3
878	CSMD2_HUMAN	CUB and sushi domain-containing protein 2 OS=Homo sapiens OX=9606 GN=CSMD2 PE=1 SV=2	379.8	5.7	46.3 (M.score:46.3)	2	1.2
879	LAMB4_HUMAN	Laminin subunit beta-4 OS=Homo sapiens OX=9606 GN=LAMB4 PE=2 SV=1	193.4	5.9	42.2 (M.score:42.2)	2	1.4
880	PDS5A_HUMAN	Sister chromatid cohesion protein PDS5 homolog A OS=Homo sapiens OX=9606 GN=PDS5A PE=1 SV=1	150.7	8.2	42.2 (M.score:42.2)	2	3.5
881	AMER3_HUMAN	APC membrane recruitment protein 3 OS=Homo sapiens OX=9606 GN=AMER3 PE=1 SV=2	90.4	5.5	46.6 (M.score:46.6)	2	4.9
882	SLIP_HUMAN	Nuclear GTPase SLIP-GC OS=Homo sapiens OX=9606 GN=NUGGC PE=2 SV=3	91.1	8.8	40.4 (M.score:40.4)	2	3.6
883	SPTA1_HUMAN	Spectrin alpha chain, erythrocytic 1 OS=Homo sapiens OX=9606 GN=SPTA1 PE=1 SV=5	279.8	5.0	44.9 (M.score:44.9)	2	0.8
884	TMPS4_HUMAN	Transmembrane protease serine 4 OS=Homo sapiens OX=9606 GN=TMPRSS4 PE=1 SV=2	48.2	5.2	45.8 (M.score:45.8)	2	13.5
885	MECP2_HUMAN	Methyl-CpG-binding protein 2 OS=Homo sapiens OX=9606 GN=MECP2 PE=1 SV=1	52.4	10.0	42.5 (M.score:42.5)	2	5.6
886	ROBO3_HUMAN	Roundabout homolog 3 OS=Homo sapiens OX=9606 GN=ROBO3 PE=1 SV=2	148.1	6.7	45.9 (M.score:45.9)	2	2.0
887	TDRD5_HUMAN	Tudor domain-containing protein 5 OS=Homo sapiens OX=9606 GN=TDRD5 PE=1 SV=3	109.7	8.3	42.3 (M.score:42.3)	2	4.9
888	OR5W2_HUMAN	Olfactory receptor 5W2 OS=Homo sapiens OX=9606 GN=OR5W2 PE=3 SV=1	35.1	6.6	43.9 (M.score:43.9)	2	11.0
889	SYNPO_HUMAN	Synaptopodin OS=Homo sapiens OX=9606 GN=SYNPO PE=1 SV=2	99.4	8.9	41.4 (M.score:41.4)	2	2.9
890	TICRR_HUMAN	Treslin OS=Homo sapiens OX=9606 GN=TICRR PE=1 SV=2	210.7	9.0	41.3 (M.score:41.3)	2	1.2
891	LIPE_HUMAN	Endothelial lipase OS=Homo sapiens OX=9606 GN=LIPG PE=1 SV=1	56.8	8.1	42.0 (M.score:42.0)	2	4.8
892	TDRD7_HUMAN	Tudor domain-containing protein 7 OS=Homo sapiens OX=9606 GN=TDRD7 PE=1 SV=2	123.5	6.8	43.5 (M.score:43.5)	2	5.7
893	ANR12_HUMAN	Ankyrin repeat domain-containing protein 12 OS=Homo sapiens OX=9606 GN=ANKRD12 PE=1 SV=3	235.5	6.6	40.9 (M.score:40.9)	2	1.0
894	SARDH_HUMAN	Sarcosine dehydrogenase, mitochondrial OS=Homo sapiens OX=9606 GN=SARDH PE=1 SV=1	101.0	6.8	41.3 (M.score:41.3)	2	4.0
895	PTPRB_HUMAN	Receptor-type tyrosine-protein phosphatase beta OS=Homo sapiens OX=9606 GN=PTPRB PE=1 SV=3	224.2	7.4	80.3 (M.score:80.3)	2	1.7
896	PKHL1_HUMAN	Fibrocystin-L OS=Homo sapiens OX=9606 GN=PKHD1L1 PE=2 SV=2	465.4	5.7	40.2 (M.score:40.2)	2	1.0
897	ABCAA_HUMAN	ATP-binding cassette sub-family A member 10 OS=Homo sapiens OX=9606 GN=ABCA10 PE=2 SV=3	175.7	6.2	41.0 (M.score:41.0)	2	2.2
898	GLTL5_HUMAN	Inactive polypeptide N-acetylgalactosaminyltransferase-like protein 5 OS=Homo sapiens OX=9606 GN=GALNTL5 PE=2 SV=3	51.4	8.9	44.3 (M.score:44.3)	2	7.4
899	MCM3_HUMAN	DNA replication licensing factor MCM3 OS=Homo sapiens OX=9606 GN=MCM3 PE=1 SV=3	90.9	5.5	45.4 (M.score:45.4)	2	2.4
900	SRRM1_HUMAN	Serine/arginine repetitive matrix protein 1 OS=Homo sapiens OX=9606 GN=SRRM1 PE=1 SV=2	102.3	11.8	42.3 (M.score:42.3)	2	2.8
901	TPM4_HUMAN	Tropomyosin alpha-4 chain OS=Homo sapiens OX=9606 GN=TPM4 PE=1 SV=3	28.5	4.7	41.5 (M.score:41.5)	2	12.9
902	DEN4C_HUMAN	DENN domain-containing protein 4C OS=Homo sapiens OX=9606 GN=DENND4C PE=1 SV=3	212.6	6.4	40.3 (M.score:40.3)	2	1.9
903	CPSM_HUMAN	Carbamoyl-phosphate synthase [ammonia], mitochondrial OS=Homo sapiens OX=9606 GN=CPS1 PE=1 SV=2	164.8	6.3	40.2 (M.score:40.2)	2	2.5
904	DHX8_HUMAN	ATP-dependent RNA helicase DHX8 OS=Homo sapiens OX=9606 GN=DHX8 PE=1 SV=1	139.2	8.5	43.9 (M.score:43.9)	2	2.9
905	SH3B4_HUMAN	SH3 domain-binding protein 4 OS=Homo sapiens OX=9606 GN=SH3BP4 PE=1 SV=1	107.4	7.8	42.5 (M.score:42.5)	2	2.7
906	SFXN2_HUMAN	Sideroflexin-2 OS=Homo sapiens OX=9606 GN=SFXN2 PE=1 SV=2	36.2	9.5	43.5 (M.score:43.5)	2	13.0
907	MRVI1_HUMAN	Protein MRVI1 OS=Homo sapiens OX=9606 GN=MRVI1 PE=1 SV=3	97.9	5.5	43.9 (M.score:43.9)	2	3.8
908	JKIP3_HUMAN	Janus kinase and microtubule-interacting protein 3 OS=Homo sapiens OX=9606 GN=JAKMIP3 PE=2 SV=2	98.5	5.5	42.1 (M.score:42.1)	2	1.7
909	SMCA1_HUMAN	Probable global transcription activator SNF2L1 OS=Homo sapiens OX=9606 GN=SMARCA1 PE=1 SV=2	122.5	8.3	77.0 (M.score:77.0)	2	3.0
910	KDM4C_HUMAN	Lysine-specific demethylase 4C OS=Homo sapiens OX=9606 GN=KDM4C PE=1 SV=2	119.9	6.1	41.1 (M.score:41.1)	2	3.7
911	SPT16_HUMAN	Spermatogenesis-associated protein 16 OS=Homo sapiens OX=9606 GN=SPATA16 PE=1 SV=3	65.2	9.2	41.2 (M.score:41.2)	2	6.9
912	ALG1_HUMAN	Chitobiosyldiphosphodolichol beta-mannosyltransferase OS=Homo sapiens OX=9606 GN=ALG1 PE=1 SV=2	52.5	6.8	42.6 (M.score:42.6)	2	6.2
913	PHF3_HUMAN	PHD finger protein 3 OS=Homo sapiens OX=9606 GN=PHF3 PE=1 SV=3	229.3	6.5	42.1 (M.score:42.1)	2	1.5
914	UN13B_HUMAN	Protein unc-13 homolog B OS=Homo sapiens OX=9606 GN=UNC13B PE=1 SV=2	180.6	5.7	40.6 (M.score:40.6)	2	2.4
915	GIMA2_HUMAN	GTPase IMAP family member 2 OS=Homo sapiens OX=9606 GN=GIMAP2 PE=1 SV=2	38.0	8.6	41.7 (M.score:41.7)	2	12.2
916	INVS_HUMAN	Inversin OS=Homo sapiens OX=9606 GN=INVS PE=1 SV=2	117.8	9.4	41.5 (M.score:41.5)	2	2.3
917	CAHD1_HUMAN	VWFA and cache domain-containing protein 1 OS=Homo sapiens OX=9606 GN=CACHD1 PE=2 SV=2	142.2	6.0	42.2 (M.score:42.2)	2	2.7
918	TBL1X_HUMAN	F-box-like/WD repeat-containing protein TBL1X OS=Homo sapiens OX=9606 GN=TBL1X PE=1 SV=3	62.5	6.1	41.3 (M.score:41.3)	2	8.7
919	M3K13_HUMAN	Mitogen-activated protein kinase kinase kinase 13 OS=Homo sapiens OX=9606 GN=MAP3K13 PE=1 SV=1	108.2	6.0	40.3 (M.score:40.3)	2	5.1
920	THS7A_HUMAN	Thrombospondin type-1 domain-containing protein 7A OS=Homo sapiens OX=9606 GN=THSD7A PE=1 SV=4	185.2	7.7	41.1 (M.score:41.1)	2	3.6
921	SIN3A_HUMAN	Paired amphipathic helix protein Sin3a OS=Homo sapiens OX=9606 GN=SIN3A PE=1 SV=2	145.1	6.8	71.2 (M.score:71.2)	2	3.3
922	NLRP6_HUMAN	NACHT, LRR and PYD domains-containing protein 6 OS=Homo sapiens OX=9606 GN=NLRP6 PE=1 SV=2	98.7	8.4	67.4 (M.score:67.4)	2	3.6
923	EXOC3_HUMAN	Exocyst complex component 3 OS=Homo sapiens OX=9606 GN=EXOC3 PE=1 SV=2	86.8	5.8	65.4 (M.score:65.4)	2	4.8
924	UGGG1_HUMAN	UDP-glucose:glycoprotein glucosyltransferase 1 OS=Homo sapiens OX=9606 GN=UGGT1 PE=1 SV=3	177.1	5.4	64.2 (M.score:64.2)	2	2.8
925	CA2D1_HUMAN	Voltage-dependent calcium channel subunit alpha-2/delta-1 OS=Homo sapiens OX=9606 GN=CACNA2D1 PE=1 SV=3	124.5	5.1	57.7 (M.score:57.7)	2	2.0
926	PLDX1_HUMAN	Plexin domain-containing protein 1 OS=Homo sapiens OX=9606 GN=PLXDC1 PE=1 SV=2	55.7	5.5	56.8 (M.score:56.8)	2	7.6
927	YM012_HUMAN	Uncharacterized protein DKFZp434B061 OS=Homo sapiens OX=9606 PE=2 SV=2	59.4	13.1	56.7 (M.score:56.7)	2	5.9
928	PIPSL_HUMAN	Putative PIP5K1A and PSMD4-like protein OS=Homo sapiens OX=9606 GN=PIPSL PE=5 SV=1	95.0	5.5	52.5 (M.score:52.5)	2	5.2
929	NFRKB_HUMAN	Nuclear factor related to kappa-B-binding protein OS=Homo sapiens OX=9606 GN=NFRKB PE=1 SV=2	138.9	9.3	51.8 (M.score:51.8)	2	3.1
930	VPS53_HUMAN	Vacuolar protein sorting-associated protein 53 homolog OS=Homo sapiens OX=9606 GN=VPS53 PE=1 SV=1	79.6	5.7	49.5 (M.score:49.5)	2	7.3
931	ADCY5_HUMAN	Adenylate cyclase type 5 OS=Homo sapiens OX=9606 GN=ADCY5 PE=1 SV=3	138.8	6.9	43.0 (M.score:43.0)	2	1.4
932	CMTA1_HUMAN	Calmodulin-binding transcription activator 1 OS=Homo sapiens OX=9606 GN=CAMTA1 PE=1 SV=4	183.6	7.3	45.8 (M.score:45.8)	1	0.5
933	COPB_HUMAN	Coatomer subunit beta OS=Homo sapiens OX=9606 GN=COPB1 PE=1 SV=3	107.1	5.7	69.5 (M.score:69.5)	1	1.9
934	CFA46_HUMAN	Cilia- and flagella-associated protein 46 OS=Homo sapiens OX=9606 GN=CFAP46 PE=2 SV=3	303.3	7.1	82.4 (M.score:82.4)	1	0.3
935	FAT1_HUMAN	Protocadherin Fat 1 OS=Homo sapiens OX=9606 GN=FAT1 PE=1 SV=2	506.0	4.8	85.3 (M.score:85.3)	1	0.2
936	F184A_HUMAN	Protein FAM184A OS=Homo sapiens OX=9606 GN=FAM184A PE=2 SV=3	132.9	5.6	77.9 (M.score:77.9)	1	2.4
937	CAMP2_HUMAN	Calmodulin-regulated spectrin-associated protein 2 OS=Homo sapiens OX=9606 GN=CAMSAP2 PE=1 SV=3	168.0	6.4	93.1 (M.score:93.1)	1	0.7
938	RPGF2_HUMAN	Rap guanine nucleotide exchange factor 2 OS=Homo sapiens OX=9606 GN=RAPGEF2 PE=1 SV=1	167.3	6.2	82.1 (M.score:82.1)	1	1.9
939	MYH1_HUMAN	Myosin-1 OS=Homo sapiens OX=9606 GN=MYH1 PE=1 SV=3	223.0	5.6	85.3 (M.score:85.3)	1	0.5
940	C4BPA_HUMAN	C4b-binding protein alpha chain OS=Homo sapiens OX=9606 GN=C4BPA PE=1 SV=2	67.0	7.2	100.9 (M.score:100.9)	1	2.0
941	LRRK1_HUMAN	Leucine-rich repeat serine/threonine-protein kinase 1 OS=Homo sapiens OX=9606 GN=LRRK1 PE=1 SV=3	225.2	6.3	59.8 (M.score:59.8)	1	1.3
942	AN36C_HUMAN	Ankyrin repeat domain-containing protein 36C OS=Homo sapiens OX=9606 GN=ANKRD36C PE=1 SV=3	199.6	8.0	82.0 (M.score:82.0)	1	0.6
943	HRG_HUMAN	Histidine-rich glycoprotein OS=Homo sapiens OX=9606 GN=HRG PE=1 SV=1	59.5	7.1	80.5 (M.score:80.5)	1	2.7
944	ZN646_HUMAN	Zinc finger protein 646 OS=Homo sapiens OX=9606 GN=ZNF646 PE=1 SV=1	200.6	7.0	74.3 (M.score:74.3)	1	0.6
945	LIPA4_HUMAN	Liprin-alpha-4 OS=Homo sapiens OX=9606 GN=PPFIA4 PE=2 SV=3	134.3	6.3	89.4 (M.score:89.4)	1	1.7
946	ZN318_HUMAN	Zinc finger protein 318 OS=Homo sapiens OX=9606 GN=ZNF318 PE=1 SV=2	251.0	6.8	83.7 (M.score:83.7)	1	1.4
947	MUC5B_HUMAN	Mucin-5B OS=Homo sapiens OX=9606 GN=MUC5B PE=1 SV=3	596.0	6.2	66.1 (M.score:66.1)	1	0.5
948	OSBL3_HUMAN	Oxysterol-binding protein-related protein 3 OS=Homo sapiens OX=9606 GN=OSBPL3 PE=1 SV=1	101.2	6.4	54.5 (M.score:54.5)	1	0.7
949	XRN1_HUMAN	5'-3' exoribonuclease 1 OS=Homo sapiens OX=9606 GN=XRN1 PE=1 SV=1	194.0	6.8	75.0 (M.score:75.0)	1	0.6
950	COOA1_HUMAN	Collagen alpha-1(XXIV) chain OS=Homo sapiens OX=9606 GN=COL24A1 PE=1 SV=2	175.4	8.5	151.2 (M.score:151.2)	1	1.9
951	VINC_HUMAN	Vinculin OS=Homo sapiens OX=9606 GN=VCL PE=1 SV=4	123.7	5.5	58.0 (M.score:58.0)	1	2.3
952	RHG29_HUMAN	Rho GTPase-activating protein 29 OS=Homo sapiens OX=9606 GN=ARHGAP29 PE=1 SV=2	142.0	6.3	61.3 (M.score:61.3)	1	0.7
953	DTNA_HUMAN	Dystrobrevin alpha OS=Homo sapiens OX=9606 GN=DTNA PE=1 SV=2	83.8	6.4	80.6 (M.score:80.6)	1	3.6
954	CP096_HUMAN	Uncharacterized protein C16orf96 OS=Homo sapiens OX=9606 GN=C16orf96 PE=4 SV=3	125.0	6.6	73.9 (M.score:73.9)	1	3.2
955	DGKD_HUMAN	Diacylglycerol kinase delta OS=Homo sapiens OX=9606 GN=DGKD PE=1 SV=4	134.4	7.6	77.3 (M.score:77.3)	1	0.7
956	CDK12_HUMAN	Cyclin-dependent kinase 12 OS=Homo sapiens OX=9606 GN=CDK12 PE=1 SV=2	164.1	9.5	81.4 (M.score:81.4)	1	1.0
957	NALP5_HUMAN	NACHT, LRR and PYD domains-containing protein 5 OS=Homo sapiens OX=9606 GN=NLRP5 PE=2 SV=2	134.3	6.1	51.6 (M.score:51.6)	1	2.2
958	ZN862_HUMAN	Zinc finger protein 862 OS=Homo sapiens OX=9606 GN=ZNF862 PE=2 SV=2	131.6	6.9	80.2 (M.score:80.2)	1	1.3
959	N4BP2_HUMAN	NEDD4-binding protein 2 OS=Homo sapiens OX=9606 GN=N4BP2 PE=1 SV=2	198.7	5.1	56.8 (M.score:56.8)	1	0.6
960	M18BP_HUMAN	Mis18-binding protein 1 OS=Homo sapiens OX=9606 GN=MIS18BP1 PE=1 SV=1	129.0	9.3	55.4 (M.score:55.4)	1	0.9
961	TANC2_HUMAN	Protein TANC2 OS=Homo sapiens OX=9606 GN=TANC2 PE=1 SV=3	219.5	8.3	78.1 (M.score:78.1)	1	0.4
962	ZRAB3_HUMAN	DNA annealing helicase and endonuclease ZRANB3 OS=Homo sapiens OX=9606 GN=ZRANB3 PE=1 SV=2	123.2	8.7	69.6 (M.score:69.6)	1	1.3
963	CNGB1_HUMAN	Cyclic nucleotide-gated cation channel beta-1 OS=Homo sapiens OX=9606 GN=CNGB1 PE=1 SV=2	139.6	4.8	72.4 (M.score:72.4)	1	2.2
964	OVCH1_HUMAN	Ovochymase-1 OS=Homo sapiens OX=9606 GN=OVCH1 PE=2 SV=2	125.0	8.7	71.6 (M.score:71.6)	1	2.9
965	ZGRF1_HUMAN	Protein ZGRF1 OS=Homo sapiens OX=9606 GN=ZGRF1 PE=1 SV=3	236.5	5.8	69.1 (M.score:69.1)	1	1.3
966	OTOG_HUMAN	Otogelin OS=Homo sapiens OX=9606 GN=OTOG PE=1 SV=3	314.6	5.6	54.0 (M.score:54.0)	1	0.4
967	SPB6_HUMAN	Serpin B6 OS=Homo sapiens OX=9606 GN=SERPINB6 PE=1 SV=3	42.6	5.2	67.5 (M.score:67.5)	1	6.4
968	MYH13_HUMAN	Myosin-13 OS=Homo sapiens OX=9606 GN=MYH13 PE=2 SV=2	223.5	5.5	83.3 (M.score:83.3)	1	0.4
969	CAC1I_HUMAN	Voltage-dependent T-type calcium channel subunit alpha-1I OS=Homo sapiens OX=9606 GN=CACNA1I PE=1 SV=1	244.9	6.1	71.4 (M.score:71.4)	1	1.3
970	KIF9_HUMAN	Kinesin-like protein KIF9 OS=Homo sapiens OX=9606 GN=KIF9 PE=1 SV=4	89.9	6.7	53.3 (M.score:53.3)	1	1.4
971	CG031_HUMAN	Uncharacterized protein C7orf31 OS=Homo sapiens OX=9606 GN=C7orf31 PE=1 SV=3	68.4	6.9	52.5 (M.score:52.5)	1	2.0
972	FRPD4_HUMAN	FERM and PDZ domain-containing protein 4 OS=Homo sapiens OX=9606 GN=FRMPD4 PE=1 SV=1	144.3	5.1	72.6 (M.score:72.6)	1	2.3
973	UN13A_HUMAN	Protein unc-13 homolog A OS=Homo sapiens OX=9606 GN=UNC13A PE=2 SV=4	192.9	5.2	76.4 (M.score:76.4)	1	1.3
974	D11L8_HUMAN	Putative ATP-dependent RNA helicase DDX11-like protein 8 OS=Homo sapiens OX=9606 GN=DDX11L8 PE=1 SV=1	101.7	7.3	51.6 (M.score:51.6)	1	0.7
975	CO6_HUMAN	Complement component C6 OS=Homo sapiens OX=9606 GN=C6 PE=1 SV=3	104.7	6.4	74.3 (M.score:74.3)	1	1.8
976	CO5A3_HUMAN	Collagen alpha-3(V) chain OS=Homo sapiens OX=9606 GN=COL5A3 PE=1 SV=3	172.0	6.4	67.6 (M.score:67.6)	1	0.5
977	IQEC1_HUMAN	IQ motif and SEC7 domain-containing protein 1 OS=Homo sapiens OX=9606 GN=IQSEC1 PE=1 SV=1	108.2	6.5	80.9 (M.score:80.9)	1	2.4
978	C19L2_HUMAN	CWF19-like protein 2 OS=Homo sapiens OX=9606 GN=CWF19L2 PE=1 SV=4	103.7	8.8	56.7 (M.score:56.7)	1	1.9
979	MYO5C_HUMAN	Unconventional myosin-Vc OS=Homo sapiens OX=9606 GN=MYO5C PE=1 SV=2	202.7	7.7	70.0 (M.score:70.0)	1	1.0
980	DSCAM_HUMAN	Down syndrome cell adhesion molecule OS=Homo sapiens OX=9606 GN=DSCAM PE=1 SV=2	222.1	7.8	74.0 (M.score:74.0)	1	0.7
981	TRPV1_HUMAN	Transient receptor potential cation channel subfamily V member 1 OS=Homo sapiens OX=9606 GN=TRPV1 PE=1 SV=2	94.9	6.9	47.8 (M.score:47.8)	1	2.6
982	SPT6H_HUMAN	Transcription elongation factor SPT6 OS=Homo sapiens OX=9606 GN=SUPT6H PE=1 SV=2	198.9	4.8	52.8 (M.score:52.8)	1	1.6
983	NBN_HUMAN	Nibrin OS=Homo sapiens OX=9606 GN=NBN PE=1 SV=1	84.9	6.5	76.0 (M.score:76.0)	1	1.1
984	LORF2_HUMAN	LINE-1 retrotransposable element ORF2 protein OS=Homo sapiens OX=9606 PE=1 SV=1	148.9	9.7	77.6 (M.score:77.6)	1	2.0
985	TEP1_HUMAN	Telomerase protein component 1 OS=Homo sapiens OX=9606 GN=TEP1 PE=1 SV=2	290.3	8.3	67.8 (M.score:67.8)	1	1.3
986	KIF1C_HUMAN	Kinesin-like protein KIF1C OS=Homo sapiens OX=9606 GN=KIF1C PE=1 SV=3	122.9	6.5	75.3 (M.score:75.3)	1	1.5
987	MABP1_HUMAN	Mitogen-activated protein kinase-binding protein 1 OS=Homo sapiens OX=9606 GN=MAPKBP1 PE=1 SV=4	163.7	6.3	71.8 (M.score:71.8)	1	0.5
988	GWL_HUMAN	Serine/threonine-protein kinase greatwall OS=Homo sapiens OX=9606 GN=MASTL PE=1 SV=1	97.3	5.7	75.8 (M.score:75.8)	1	3.4
989	TIM_HUMAN	Protein timeless homolog OS=Homo sapiens OX=9606 GN=TIMELESS PE=1 SV=2	138.6	5.3	64.5 (M.score:64.5)	1	1.0
990	DGKK_HUMAN	Diacylglycerol kinase kappa OS=Homo sapiens OX=9606 GN=DGKK PE=1 SV=1	141.7	5.4	75.8 (M.score:75.8)	1	0.6
991	PLB1_HUMAN	Phospholipase B1, membrane-associated OS=Homo sapiens OX=9606 GN=PLB1 PE=1 SV=3	163.0	5.6	55.3 (M.score:55.3)	1	2.1
992	AT10A_HUMAN	Probable phospholipid-transporting ATPase VA OS=Homo sapiens OX=9606 GN=ATP10A PE=2 SV=2	167.6	8.7	69.1 (M.score:69.1)	1	1.4
993	SIN3B_HUMAN	Paired amphipathic helix protein Sin3b OS=Homo sapiens OX=9606 GN=SIN3B PE=1 SV=2	133.0	6.5	63.5 (M.score:63.5)	1	0.7
994	MYH7_HUMAN	Myosin-7 OS=Homo sapiens OX=9606 GN=MYH7 PE=1 SV=5	223.0	5.6	66.2 (M.score:66.2)	1	0.5
995	PFKAP_HUMAN	ATP-dependent 6-phosphofructokinase, platelet type OS=Homo sapiens OX=9606 GN=PFKP PE=1 SV=2	85.5	7.5	69.2 (M.score:69.2)	1	2.8
996	KIF15_HUMAN	Kinesin-like protein KIF15 OS=Homo sapiens OX=9606 GN=KIF15 PE=1 SV=1	160.1	5.7	65.5 (M.score:65.5)	1	2.2
997	COBL1_HUMAN	Cordon-bleu protein-like 1 OS=Homo sapiens OX=9606 GN=COBLL1 PE=1 SV=2	131.7	6.2	65.5 (M.score:65.5)	1	2.5
998	CFTR_HUMAN	Cystic fibrosis transmembrane conductance regulator OS=Homo sapiens OX=9606 GN=CFTR PE=1 SV=3	168.0	8.9	71.2 (M.score:71.2)	1	2.0
999	NOM1_HUMAN	Nucleolar MIF4G domain-containing protein 1 OS=Homo sapiens OX=9606 GN=NOM1 PE=1 SV=1	96.2	8.3	63.5 (M.score:63.5)	1	2.0
1000	ATRN_HUMAN	Attractin OS=Homo sapiens OX=9606 GN=ATRN PE=1 SV=2	158.4	7.2	64.8 (M.score:64.8)	1	0.6
1001	RGPD3_HUMAN	RanBP2-like and GRIP domain-containing protein 3 OS=Homo sapiens OX=9606 GN=RGPD3 PE=3 SV=2	197.4	6.0	61.9 (M.score:61.9)	1	0.5
1002	ARG28_HUMAN	Rho guanine nucleotide exchange factor 28 OS=Homo sapiens OX=9606 GN=ARHGEF28 PE=1 SV=3	191.8	5.7	71.9 (M.score:71.9)	1	1.5
1003	BRDT_HUMAN	Bromodomain testis-specific protein OS=Homo sapiens OX=9606 GN=BRDT PE=1 SV=4	107.9	9.0	63.5 (M.score:63.5)	1	1.5
1004	UN45A_HUMAN	Protein unc-45 homolog A OS=Homo sapiens OX=9606 GN=UNC45A PE=1 SV=1	103.0	5.8	70.3 (M.score:70.3)	1	1.0
1005	PKHA7_HUMAN	Pleckstrin homology domain-containing family A member 7 OS=Homo sapiens OX=9606 GN=PLEKHA7 PE=1 SV=2	127.1	9.4	71.8 (M.score:71.8)	1	0.7
1006	Z3H7B_HUMAN	Zinc finger CCCH domain-containing protein 7B OS=Homo sapiens OX=9606 GN=ZC3H7B PE=1 SV=1	111.5	6.8	70.3 (M.score:70.3)	1	2.2
1007	CO039_HUMAN	Uncharacterized protein C15orf39 OS=Homo sapiens OX=9606 GN=C15orf39 PE=1 SV=3	110.6	7.7	63.8 (M.score:63.8)	1	1.4
1008	SFR15_HUMAN	Splicing factor, arginine/serine-rich 15 OS=Homo sapiens OX=9606 GN=SCAF4 PE=1 SV=3	125.8	9.6	74.2 (M.score:74.2)	1	0.9
1009	ITIH1_HUMAN	Inter-alpha-trypsin inhibitor heavy chain H1 OS=Homo sapiens OX=9606 GN=ITIH1 PE=1 SV=3	101.3	6.3	44.8 (M.score:44.8)	1	0.9
1010	EYS_HUMAN	Protein eyes shut homolog OS=Homo sapiens OX=9606 GN=EYS PE=1 SV=5	350.6	5.5	71.3 (M.score:71.3)	1	0.6
1011	SEM4D_HUMAN	Semaphorin-4D OS=Homo sapiens OX=9606 GN=SEMA4D PE=1 SV=1	96.1	8.2	61.1 (M.score:61.1)	1	3.4
1012	MRP5_HUMAN	Multidrug resistance-associated protein 5 OS=Homo sapiens OX=9606 GN=ABCC5 PE=1 SV=2	160.6	8.9	66.6 (M.score:66.6)	1	0.7
1013	SMC4_HUMAN	Structural maintenance of chromosomes protein 4 OS=Homo sapiens OX=9606 GN=SMC4 PE=1 SV=2	147.1	6.4	50.1 (M.score:50.1)	1	0.9
1014	SBNO2_HUMAN	Protein strawberry notch homolog 2 OS=Homo sapiens OX=9606 GN=SBNO2 PE=2 SV=3	150.2	6.1	64.1 (M.score:64.1)	1	0.7
1015	PAP1L_HUMAN	Polyadenylate-binding protein 1-like OS=Homo sapiens OX=9606 GN=PABPC1L PE=2 SV=1	68.3	9.1	47.2 (M.score:47.2)	1	3.1
1016	CALD1_HUMAN	Caldesmon OS=Homo sapiens OX=9606 GN=CALD1 PE=1 SV=3	93.2	5.6	65.3 (M.score:65.3)	1	2.5
1017	ERBIN_HUMAN	Erbin OS=Homo sapiens OX=9606 GN=ERBIN PE=1 SV=2	158.2	5.3	73.7 (M.score:73.7)	1	2.0
1018	CTGEF_HUMAN	cTAGE family member 15 OS=Homo sapiens OX=9606 GN=CTAGE15 PE=2 SV=1	87.8	5.2	44.1 (M.score:44.1)	1	1.5
1019	ANR17_HUMAN	Ankyrin repeat domain-containing protein 17 OS=Homo sapiens OX=9606 GN=ANKRD17 PE=1 SV=3	274.1	6.1	69.3 (M.score:69.3)	1	0.7
1020	INP4A_HUMAN	Type I inositol 3,4-bisphosphate 4-phosphatase OS=Homo sapiens OX=9606 GN=INPP4A PE=1 SV=1	109.9	6.5	56.3 (M.score:56.3)	1	1.1
1021	VPS36_HUMAN	Vacuolar protein-sorting-associated protein 36 OS=Homo sapiens OX=9606 GN=VPS36 PE=1 SV=1	43.8	6.7	52.8 (M.score:52.8)	1	4.4
1022	RNF31_HUMAN	E3 ubiquitin-protein ligase RNF31 OS=Homo sapiens OX=9606 GN=RNF31 PE=1 SV=1	119.6	6.1	50.5 (M.score:50.5)	1	2.4
1023	ASXL1_HUMAN	Putative Polycomb group protein ASXL1 OS=Homo sapiens OX=9606 GN=ASXL1 PE=1 SV=4	165.3	5.8	62.6 (M.score:62.6)	1	1.9
1024	AT2B1_HUMAN	Plasma membrane calcium-transporting ATPase 1 OS=Homo sapiens OX=9606 GN=ATP2B1 PE=1 SV=3	138.7	5.7	58.5 (M.score:58.5)	1	0.7
1025	PKHA6_HUMAN	Pleckstrin homology domain-containing family A member 6 OS=Homo sapiens OX=9606 GN=PLEKHA6 PE=1 SV=4	117.1	9.1	61.8 (M.score:61.8)	1	2.6
1026	ITIH3_HUMAN	Inter-alpha-trypsin inhibitor heavy chain H3 OS=Homo sapiens OX=9606 GN=ITIH3 PE=1 SV=2	99.8	5.5	66.5 (M.score:66.5)	1	2.9
1027	CUL9_HUMAN	Cullin-9 OS=Homo sapiens OX=9606 GN=CUL9 PE=1 SV=2	281.0	5.3	62.1 (M.score:62.1)	1	1.1
1028	CEP57_HUMAN	Centrosomal protein of 57 kDa OS=Homo sapiens OX=9606 GN=CEP57 PE=1 SV=2	57.1	9.3	66.1 (M.score:66.1)	1	2.0
1029	NBEL2_HUMAN	Neurobeachin-like protein 2 OS=Homo sapiens OX=9606 GN=NBEAL2 PE=1 SV=2	302.3	5.9	52.0 (M.score:52.0)	1	0.3
1030	NFH_HUMAN	Neurofilament heavy polypeptide OS=Homo sapiens OX=9606 GN=NEFH PE=1 SV=4	112.4	6.0	60.9 (M.score:60.9)	1	0.8
1031	PWP2A_HUMAN	PWWP domain-containing protein 2A OS=Homo sapiens OX=9606 GN=PWWP2A PE=1 SV=2	81.9	9.1	64.8 (M.score:64.8)	1	1.1
1032	DHX37_HUMAN	Probable ATP-dependent RNA helicase DHX37 OS=Homo sapiens OX=9606 GN=DHX37 PE=1 SV=1	129.5	8.4	62.9 (M.score:62.9)	1	1.6
1033	ICE2_HUMAN	Little elongation complex subunit 2 OS=Homo sapiens OX=9606 GN=ICE2 PE=1 SV=2	109.9	6.7	61.1 (M.score:61.1)	1	1.8
1034	EIF3A_HUMAN	Eukaryotic translation initiation factor 3 subunit A OS=Homo sapiens OX=9606 GN=EIF3A PE=1 SV=1	166.5	6.4	51.8 (M.score:51.8)	1	1.4
1035	SFI1_HUMAN	Protein SFI1 homolog OS=Homo sapiens OX=9606 GN=SFI1 PE=1 SV=2	147.6	10.8	67.0 (M.score:67.0)	1	0.9
1036	MUC5A_HUMAN	Mucin-5AC OS=Homo sapiens OX=9606 GN=MUC5AC PE=1 SV=4	585.2	6.7	50.8 (M.score:50.8)	1	0.4
1037	ZN236_HUMAN	Zinc finger protein 236 OS=Homo sapiens OX=9606 GN=ZNF236 PE=2 SV=2	203.6	8.5	60.5 (M.score:60.5)	1	1.5
1038	CRNL1_HUMAN	Crooked neck-like protein 1 OS=Homo sapiens OX=9606 GN=CRNKL1 PE=1 SV=4	100.4	8.1	45.2 (M.score:45.2)	1	1.1
1039	LRRC9_HUMAN	Leucine-rich repeat-containing protein 9 OS=Homo sapiens OX=9606 GN=LRRC9 PE=2 SV=2	166.8	7.7	41.8 (M.score:41.8)	1	0.7
1040	S4A11_HUMAN	Sodium bicarbonate transporter-like protein 11 OS=Homo sapiens OX=9606 GN=SLC4A11 PE=1 SV=2	99.5	7.6	58.4 (M.score:58.4)	1	3.4
1041	TRAK1_HUMAN	Trafficking kinesin-binding protein 1 OS=Homo sapiens OX=9606 GN=TRAK1 PE=1 SV=1	106.0	5.6	66.2 (M.score:66.2)	1	1.4
1042	EFCB6_HUMAN	EF-hand calcium-binding domain-containing protein 6 OS=Homo sapiens OX=9606 GN=EFCAB6 PE=1 SV=1	172.8	8.7	66.9 (M.score:66.9)	1	0.4
1043	F13A_HUMAN	Coagulation factor XIII A chain OS=Homo sapiens OX=9606 GN=F13A1 PE=1 SV=4	83.2	5.7	60.1 (M.score:60.1)	1	4.5
1044	TEN2_HUMAN	Teneurin-2 OS=Homo sapiens OX=9606 GN=TENM2 PE=1 SV=3	307.6	6.2	49.4 (M.score:49.4)	1	0.9
1045	LIPB2_HUMAN	Liprin-beta-2 OS=Homo sapiens OX=9606 GN=PPFIBP2 PE=1 SV=3	98.5	5.9	47.5 (M.score:47.5)	1	1.8
1046	SCAR5_HUMAN	Scavenger receptor class A member 5 OS=Homo sapiens OX=9606 GN=SCARA5 PE=1 SV=1	54.0	6.7	55.0 (M.score:55.0)	1	1.2
1047	ACD10_HUMAN	Acyl-CoA dehydrogenase family member 10 OS=Homo sapiens OX=9606 GN=ACAD10 PE=1 SV=1	118.8	8.3	62.7 (M.score:62.7)	1	2.8
1048	NAV1_HUMAN	Neuron navigator 1 OS=Homo sapiens OX=9606 GN=NAV1 PE=1 SV=2	202.3	8.2	60.3 (M.score:60.3)	1	1.0
1049	ZN638_HUMAN	Zinc finger protein 638 OS=Homo sapiens OX=9606 GN=ZNF638 PE=1 SV=2	220.5	6.0	64.0 (M.score:64.0)	1	0.4
1050	CHSS3_HUMAN	Chondroitin sulfate synthase 3 OS=Homo sapiens OX=9606 GN=CHSY3 PE=2 SV=3	100.2	8.9	45.1 (M.score:45.1)	1	1.6
1051	MED23_HUMAN	Mediator of RNA polymerase II transcription subunit 23 OS=Homo sapiens OX=9606 GN=MED23 PE=1 SV=2	156.4	7.1	45.3 (M.score:45.3)	1	0.6
1052	PRP8_HUMAN	Pre-mRNA-processing-splicing factor 8 OS=Homo sapiens OX=9606 GN=PRPF8 PE=1 SV=2	273.4	9.0	68.3 (M.score:68.3)	1	0.9
1053	KIF12_HUMAN	Kinesin-like protein KIF12 OS=Homo sapiens OX=9606 GN=KIF12 PE=1 SV=3	70.6	9.2	66.1 (M.score:66.1)	1	3.6
1054	FBF1_HUMAN	Fas-binding factor 1 OS=Homo sapiens OX=9606 GN=FBF1 PE=1 SV=2	125.4	6.6	67.5 (M.score:67.5)	1	1.3
1055	ZC3H4_HUMAN	Zinc finger CCCH domain-containing protein 4 OS=Homo sapiens OX=9606 GN=ZC3H4 PE=1 SV=3	140.2	5.9	62.2 (M.score:62.2)	1	2.0
1056	AGRF5_HUMAN	Adhesion G protein-coupled receptor F5 OS=Homo sapiens OX=9606 GN=ADGRF5 PE=1 SV=3	149.4	6.2	58.1 (M.score:58.1)	1	0.7
1057	TACC2_HUMAN	Transforming acidic coiled-coil-containing protein 2 OS=Homo sapiens OX=9606 GN=TACC2 PE=1 SV=3	309.2	4.7	70.7 (M.score:70.7)	1	0.7
1058	AMER2_HUMAN	APC membrane recruitment protein 2 OS=Homo sapiens OX=9606 GN=AMER2 PE=1 SV=3	69.5	6.6	63.3 (M.score:63.3)	1	4.9
1059	CC124_HUMAN	Coiled-coil domain-containing protein 124 OS=Homo sapiens OX=9606 GN=CCDC124 PE=1 SV=1	25.8	9.5	59.5 (M.score:59.5)	1	4.5
1060	PSME4_HUMAN	Proteasome activator complex subunit 4 OS=Homo sapiens OX=9606 GN=PSME4 PE=1 SV=2	211.2	6.4	67.3 (M.score:67.3)	1	0.4
1061	VCIP1_HUMAN	Deubiquitinating protein VCIP135 OS=Homo sapiens OX=9606 GN=VCPIP1 PE=1 SV=2	134.2	6.8	62.7 (M.score:62.7)	1	0.8
1062	XRRA1_HUMAN	X-ray radiation resistance-associated protein 1 OS=Homo sapiens OX=9606 GN=XRRA1 PE=2 SV=2	89.8	9.1	46.9 (M.score:46.9)	1	1.3
1063	RP1L1_HUMAN	Retinitis pigmentosa 1-like 1 protein OS=Homo sapiens OX=9606 GN=RP1L1 PE=1 SV=5	252.1	4.4	69.5 (M.score:69.5)	1	0.2
1064	KIF2B_HUMAN	Kinesin-like protein KIF2B OS=Homo sapiens OX=9606 GN=KIF2B PE=1 SV=3	76.2	8.9	63.7 (M.score:63.7)	1	2.4
1065	BCAR3_HUMAN	Breast cancer anti-estrogen resistance protein 3 OS=Homo sapiens OX=9606 GN=BCAR3 PE=1 SV=1	92.5	8.2	66.7 (M.score:66.7)	1	1.8
1066	ANR63_HUMAN	Ankyrin repeat domain-containing protein 63 OS=Homo sapiens OX=9606 GN=ANKRD63 PE=3 SV=1	39.6	11.0	58.6 (M.score:58.6)	1	5.3
1067	SPAT2_HUMAN	Spermatogenesis-associated protein 2 OS=Homo sapiens OX=9606 GN=SPATA2 PE=1 SV=2	58.4	9.0	48.5 (M.score:48.5)	1	3.7
1068	GCSP_HUMAN	Glycine dehydrogenase (decarboxylating), mitochondrial OS=Homo sapiens OX=9606 GN=GLDC PE=1 SV=2	112.7	6.7	68.2 (M.score:68.2)	1	2.6
1069	DEPD5_HUMAN	GATOR complex protein DEPDC5 OS=Homo sapiens OX=9606 GN=DEPDC5 PE=1 SV=2	181.1	6.3	58.5 (M.score:58.5)	1	2.2
1070	RELB_HUMAN	Transcription factor RelB OS=Homo sapiens OX=9606 GN=RELB PE=1 SV=2	62.1	5.8	48.3 (M.score:48.3)	1	3.6
1071	DEN2C_HUMAN	DENN domain-containing protein 2C OS=Homo sapiens OX=9606 GN=DENND2C PE=1 SV=2	106.8	8.7	62.6 (M.score:62.6)	1	2.7
1072	RHG22_HUMAN	Rho GTPase-activating protein 22 OS=Homo sapiens OX=9606 GN=ARHGAP22 PE=1 SV=1	76.7	8.4	62.4 (M.score:62.4)	1	0.9
1073	GRM4_HUMAN	Metabotropic glutamate receptor 4 OS=Homo sapiens OX=9606 GN=GRM4 PE=2 SV=1	101.8	9.1	62.3 (M.score:62.3)	1	1.8
1074	RHG07_HUMAN	Rho GTPase-activating protein 7 OS=Homo sapiens OX=9606 GN=DLC1 PE=1 SV=4	170.5	6.0	54.4 (M.score:54.4)	1	0.9
1075	RFIP4_HUMAN	Rab11 family-interacting protein 4 OS=Homo sapiens OX=9606 GN=RAB11FIP4 PE=1 SV=1	71.9	4.8	48.7 (M.score:48.7)	1	3.6
1076	NU153_HUMAN	Nuclear pore complex protein Nup153 OS=Homo sapiens OX=9606 GN=NUP153 PE=1 SV=2	153.8	9.0	53.4 (M.score:53.4)	1	1.2
1077	CAC1C_HUMAN	Voltage-dependent L-type calcium channel subunit alpha-1C OS=Homo sapiens OX=9606 GN=CACNA1C PE=1 SV=4	248.8	6.3	62.4 (M.score:62.4)	1	0.8
1078	TOP2A_HUMAN	DNA topoisomerase 2-alpha OS=Homo sapiens OX=9606 GN=TOP2A PE=1 SV=3	174.3	8.8	60.1 (M.score:60.1)	1	1.8
1079	FR1L6_HUMAN	Fer-1-like protein 6 OS=Homo sapiens OX=9606 GN=FER1L6 PE=2 SV=2	209.2	6.0	63.3 (M.score:63.3)	1	1.4
1080	STXB4_HUMAN	Syntaxin-binding protein 4 OS=Homo sapiens OX=9606 GN=STXBP4 PE=1 SV=2	61.6	5.1	55.3 (M.score:55.3)	1	1.6
1081	MP2K6_HUMAN	Dual specificity mitogen-activated protein kinase kinase 6 OS=Homo sapiens OX=9606 GN=MAP2K6 PE=1 SV=1	37.5	7.0	63.5 (M.score:63.5)	1	4.8
1082	ZBT38_HUMAN	Zinc finger and BTB domain-containing protein 38 OS=Homo sapiens OX=9606 GN=ZBTB38 PE=1 SV=2	134.2	8.3	61.6 (M.score:61.6)	1	0.6
1083	MYPT1_HUMAN	Protein phosphatase 1 regulatory subunit 12A OS=Homo sapiens OX=9606 GN=PPP1R12A PE=1 SV=1	115.2	5.3	54.7 (M.score:54.7)	1	1.4
1084	FRPD2_HUMAN	FERM and PDZ domain-containing protein 2 OS=Homo sapiens OX=9606 GN=FRMPD2 PE=1 SV=3	144.2	6.3	58.6 (M.score:58.6)	1	2.1
1085	HPTR_HUMAN	Haptoglobin-related protein OS=Homo sapiens OX=9606 GN=HPR PE=2 SV=2	39.0	6.6	40.8 (M.score:40.8)	1	2.6
1086	AHDC1_HUMAN	AT-hook DNA-binding motif-containing protein 1 OS=Homo sapiens OX=9606 GN=AHDC1 PE=1 SV=1	168.2	9.2	65.0 (M.score:65.0)	1	1.8
1087	GRIK3_HUMAN	Glutamate receptor ionotropic, kainate 3 OS=Homo sapiens OX=9606 GN=GRIK3 PE=2 SV=3	104.0	7.3	57.8 (M.score:57.8)	1	1.0
1088	S31D1_HUMAN	Spermatogenesis-associated protein 31D1 OS=Homo sapiens OX=9606 GN=SPATA31D1 PE=2 SV=1	175.5	9.1	46.2 (M.score:46.2)	1	1.3
1089	IRPL1_HUMAN	Interleukin-1 receptor accessory protein-like 1 OS=Homo sapiens OX=9606 GN=IL1RAPL1 PE=1 SV=2	79.9	5.9	65.0 (M.score:65.0)	1	3.6
1090	TNG6_HUMAN	Transport and Golgi organization protein 6 homolog OS=Homo sapiens OX=9606 GN=TANGO6 PE=1 SV=2	120.7	5.7	67.2 (M.score:67.2)	1	0.9
1091	TRPC1_HUMAN	Short transient receptor potential channel 1 OS=Homo sapiens OX=9606 GN=TRPC1 PE=1 SV=1	91.2	8.3	42.5 (M.score:42.5)	1	1.4
1092	TERF1_HUMAN	Telomeric repeat-binding factor 1 OS=Homo sapiens OX=9606 GN=TERF1 PE=1 SV=3	50.2	6.0	42.2 (M.score:42.2)	1	2.1
1093	LRFN1_HUMAN	Leucine-rich repeat and fibronectin type III domain-containing protein 1 OS=Homo sapiens OX=9606 GN=LRFN1 PE=1 SV=2	82.3	6.6	60.4 (M.score:60.4)	1	3.9
1094	CIC_HUMAN	Protein capicua homolog OS=Homo sapiens OX=9606 GN=CIC PE=1 SV=2	163.7	8.7	66.3 (M.score:66.3)	1	1.9
1095	NGEF_HUMAN	Ephexin-1 OS=Homo sapiens OX=9606 GN=NGEF PE=1 SV=2	82.4	5.4	43.8 (M.score:43.8)	1	0.8
1096	VW5B1_HUMAN	von Willebrand factor A domain-containing protein 5B1 OS=Homo sapiens OX=9606 GN=VWA5B1 PE=1 SV=2	133.7	8.4	58.3 (M.score:58.3)	1	2.1
1097	CUL4A_HUMAN	Cullin-4A OS=Homo sapiens OX=9606 GN=CUL4A PE=1 SV=3	87.6	8.3	62.4 (M.score:62.4)	1	0.9
1098	SBP2L_HUMAN	Selenocysteine insertion sequence-binding protein 2-like OS=Homo sapiens OX=9606 GN=SECISBP2L PE=1 SV=3	121.7	5.8	54.4 (M.score:54.4)	1	2.0
1099	ZSA5B_HUMAN	Zinc finger and SCAN domain-containing protein 5B OS=Homo sapiens OX=9606 GN=ZSCAN5B PE=3 SV=1	55.8	8.9	56.6 (M.score:56.6)	1	5.1
1100	PEX1_HUMAN	Peroxisome biogenesis factor 1 OS=Homo sapiens OX=9606 GN=PEX1 PE=1 SV=1	142.8	5.9	40.1 (M.score:40.1)	1	0.7
1101	MYEF2_HUMAN	Myelin expression factor 2 OS=Homo sapiens OX=9606 GN=MYEF2 PE=1 SV=3	64.1	8.9	59.9 (M.score:59.9)	1	5.5
1102	MDR1_HUMAN	Multidrug resistance protein 1 OS=Homo sapiens OX=9606 GN=ABCB1 PE=1 SV=3	141.4	9.1	60.8 (M.score:60.8)	1	1.1
1103	CP3A4_HUMAN	Cytochrome P450 3A4 OS=Homo sapiens OX=9606 GN=CYP3A4 PE=1 SV=4	57.3	8.3	53.8 (M.score:53.8)	1	2.6
1104	Z385B_HUMAN	Zinc finger protein 385B OS=Homo sapiens OX=9606 GN=ZNF385B PE=1 SV=1	50.4	9.9	52.4 (M.score:52.4)	1	1.7
1105	ZN516_HUMAN	Zinc finger protein 516 OS=Homo sapiens OX=9606 GN=ZNF516 PE=1 SV=1	124.2	9.0	58.3 (M.score:58.3)	1	1.1
1106	PCD16_HUMAN	Protocadherin-16 OS=Homo sapiens OX=9606 GN=DCHS1 PE=1 SV=1	346.0	4.8	54.5 (M.score:54.5)	1	0.4
1107	CDRT1_HUMAN	CMT1A duplicated region transcript 1 protein OS=Homo sapiens OX=9606 GN=CDRT1 PE=2 SV=3	85.3	9.2	62.1 (M.score:62.1)	1	3.5
1108	RP3A_HUMAN	Rabphilin-3A OS=Homo sapiens OX=9606 GN=RPH3A PE=1 SV=1	76.8	8.6	58.9 (M.score:58.9)	1	3.9
1109	NCK5L_HUMAN	Nck-associated protein 5-like OS=Homo sapiens OX=9606 GN=NCKAP5L PE=1 SV=2	138.9	8.4	60.6 (M.score:60.6)	1	0.7
1110	MADD_HUMAN	MAP kinase-activating death domain protein OS=Homo sapiens OX=9606 GN=MADD PE=1 SV=2	183.2	5.7	60.8 (M.score:60.8)	1	0.7
1111	HD_HUMAN	Huntingtin OS=Homo sapiens OX=9606 GN=HTT PE=1 SV=2	347.4	5.8	53.6 (M.score:53.6)	1	0.9
1112	DDX54_HUMAN	ATP-dependent RNA helicase DDX54 OS=Homo sapiens OX=9606 GN=DDX54 PE=1 SV=2	98.5	10.0	43.1 (M.score:43.1)	1	2.0
1113	ZN484_HUMAN	Zinc finger protein 484 OS=Homo sapiens OX=9606 GN=ZNF484 PE=1 SV=1	98.2	8.7	47.4 (M.score:47.4)	1	0.9
1114	RIMS2_HUMAN	Regulating synaptic membrane exocytosis protein 2 OS=Homo sapiens OX=9606 GN=RIMS2 PE=1 SV=2	160.3	9.2	62.3 (M.score:62.3)	1	0.8
1115	FA76A_HUMAN	Protein FAM76A OS=Homo sapiens OX=9606 GN=FAM76A PE=2 SV=1	35.0	9.3	53.5 (M.score:53.5)	1	6.2
1116	NAL12_HUMAN	NACHT, LRR and PYD domains-containing protein 12 OS=Homo sapiens OX=9606 GN=NLRP12 PE=1 SV=2	120.1	6.6	56.3 (M.score:56.3)	1	2.5
1117	CSC1_HUMAN	Calcium permeable stress-gated cation channel 1 OS=Homo sapiens OX=9606 GN=TMEM63C PE=2 SV=1	93.3	6.6	56.2 (M.score:56.2)	1	2.0
1118	CUX2_HUMAN	Homeobox protein cut-like 2 OS=Homo sapiens OX=9606 GN=CUX2 PE=1 SV=4	161.6	5.4	60.1 (M.score:60.1)	1	0.7
1119	TEX2_HUMAN	Testis-expressed protein 2 OS=Homo sapiens OX=9606 GN=TEX2 PE=1 SV=2	125.2	5.7	62.2 (M.score:62.2)	1	2.4
1120	MYO16_HUMAN	Unconventional myosin-XVI OS=Homo sapiens OX=9606 GN=MYO16 PE=1 SV=3	206.0	6.4	59.5 (M.score:59.5)	1	0.3
1121	BRWD3_HUMAN	Bromodomain and WD repeat-containing protein 3 OS=Homo sapiens OX=9606 GN=BRWD3 PE=1 SV=2	203.5	8.0	55.1 (M.score:55.1)	1	0.4
1122	TASOR_HUMAN	Protein TASOR OS=Homo sapiens OX=9606 GN=FAM208A PE=1 SV=3	188.9	5.5	55.2 (M.score:55.2)	1	0.6
1123	RB15B_HUMAN	Putative RNA-binding protein 15B OS=Homo sapiens OX=9606 GN=RBM15B PE=1 SV=3	97.1	9.9	60.0 (M.score:60.0)	1	1.9
1124	PFKAM_HUMAN	ATP-dependent 6-phosphofructokinase, muscle type OS=Homo sapiens OX=9606 GN=PFKM PE=1 SV=2	85.1	8.2	64.1 (M.score:64.1)	1	2.6
1125	SCAPE_HUMAN	S phase cyclin A-associated protein in the endoplasmic reticulum OS=Homo sapiens OX=9606 GN=SCAPER PE=1 SV=2	158.2	7.2	53.8 (M.score:53.8)	1	0.8
1126	ABCA2_HUMAN	ATP-binding cassette sub-family A member 2 OS=Homo sapiens OX=9606 GN=ABCA2 PE=1 SV=3	269.7	6.4	55.2 (M.score:55.2)	1	0.3
1127	KPCG_HUMAN	Protein kinase C gamma type OS=Homo sapiens OX=9606 GN=PRKCG PE=1 SV=3	78.4	7.3	56.1 (M.score:56.1)	1	4.4
1128	DMXL1_HUMAN	DmX-like protein 1 OS=Homo sapiens OX=9606 GN=DMXL1 PE=1 SV=3	337.6	5.9	58.0 (M.score:58.0)	1	0.3
1129	STK31_HUMAN	Serine/threonine-protein kinase 31 OS=Homo sapiens OX=9606 GN=STK31 PE=2 SV=2	115.6	5.0	59.2 (M.score:59.2)	1	2.7
1130	CARD9_HUMAN	Caspase recruitment domain-containing protein 9 OS=Homo sapiens OX=9606 GN=CARD9 PE=1 SV=2	62.2	5.8	55.9 (M.score:55.9)	1	4.3
1131	TF3C1_HUMAN	General transcription factor 3C polypeptide 1 OS=Homo sapiens OX=9606 GN=GTF3C1 PE=1 SV=4	238.7	7.0	55.6 (M.score:55.6)	1	0.3
1132	ALPK1_HUMAN	Alpha-protein kinase 1 OS=Homo sapiens OX=9606 GN=ALPK1 PE=2 SV=3	138.8	5.8	55.0 (M.score:55.0)	1	2.7
1133	CNIPF_HUMAN	CNK3/IPCEF1 fusion protein OS=Homo sapiens OX=9606 GN=CNK3/IPCEF1 PE=1 SV=1	100.3	8.6	51.6 (M.score:51.6)	1	3.1
1134	STRP1_HUMAN	Striatin-interacting protein 1 OS=Homo sapiens OX=9606 GN=STRIP1 PE=1 SV=1	95.5	5.9	63.7 (M.score:63.7)	1	2.4
1135	ITA6_HUMAN	Integrin alpha-6 OS=Homo sapiens OX=9606 GN=ITGA6 PE=1 SV=5	126.5	6.2	57.9 (M.score:57.9)	1	2.0
1136	SCRN3_HUMAN	Secernin-3 OS=Homo sapiens OX=9606 GN=SCRN3 PE=1 SV=1	48.5	5.4	55.0 (M.score:55.0)	1	6.4
1137	T131L_HUMAN	Transmembrane protein 131-like OS=Homo sapiens OX=9606 GN=TMEM131L PE=1 SV=2	179.2	6.4	41.3 (M.score:41.3)	1	0.5
1138	RLGPB_HUMAN	Ral GTPase-activating protein subunit beta OS=Homo sapiens OX=9606 GN=RALGAPB PE=1 SV=1	166.7	6.3	59.0 (M.score:59.0)	1	0.6
1139	HAUS6_HUMAN	HAUS augmin-like complex subunit 6 OS=Homo sapiens OX=9606 GN=HAUS6 PE=1 SV=2	108.6	6.0	54.7 (M.score:54.7)	1	1.2
1140	RLF_HUMAN	Zinc finger protein Rlf OS=Homo sapiens OX=9606 GN=RLF PE=1 SV=2	217.8	6.3	44.8 (M.score:44.8)	1	0.5
1141	HELQ_HUMAN	Helicase POLQ-like OS=Homo sapiens OX=9606 GN=HELQ PE=1 SV=2	124.1	6.2	52.8 (M.score:52.8)	1	1.0
1142	G6PD_HUMAN	Glucose-6-phosphate 1-dehydrogenase OS=Homo sapiens OX=9606 GN=G6PD PE=1 SV=4	59.2	6.4	44.3 (M.score:44.3)	1	1.7
1143	THYG_HUMAN	Thyroglobulin OS=Homo sapiens OX=9606 GN=TG PE=1 SV=5	304.6	5.4	55.2 (M.score:55.2)	1	0.9
1144	C295L_HUMAN	CEP295 N-terminal-like protein OS=Homo sapiens OX=9606 GN=CEP295NL PE=2 SV=1	69.8	9.6	44.1 (M.score:44.1)	1	1.4
1145	ATS17_HUMAN	A disintegrin and metalloproteinase with thrombospondin motifs 17 OS=Homo sapiens OX=9606 GN=ADAMTS17 PE=2 SV=2	121.0	8.5	55.0 (M.score:55.0)	1	2.6
1146	INSRR_HUMAN	Insulin receptor-related protein OS=Homo sapiens OX=9606 GN=INSRR PE=1 SV=2	143.6	6.0	58.8 (M.score:58.8)	1	0.8
1147	AXDN1_HUMAN	Axonemal dynein light chain domain-containing protein 1 OS=Homo sapiens OX=9606 GN=AXDND1 PE=2 SV=1	118.0	5.5	55.2 (M.score:55.2)	1	0.8
1148	MYH8_HUMAN	Myosin-8 OS=Homo sapiens OX=9606 GN=MYH8 PE=1 SV=3	222.6	5.6	43.9 (M.score:43.9)	1	1.3
1149	CYFP1_HUMAN	Cytoplasmic FMR1-interacting protein 1 OS=Homo sapiens OX=9606 GN=CYFIP1 PE=1 SV=1	145.1	6.5	54.8 (M.score:54.8)	1	2.1
1150	PCD19_HUMAN	Protocadherin-19 OS=Homo sapiens OX=9606 GN=PCDH19 PE=1 SV=3	126.2	5.2	52.0 (M.score:52.0)	1	0.5
1151	MALR1_HUMAN	MAM and LDL-receptor class A domain-containing protein 1 OS=Homo sapiens OX=9606 GN=MALRD1 PE=1 SV=4	240.9	5.0	55.7 (M.score:55.7)	1	1.2
1152	NU205_HUMAN	Nuclear pore complex protein Nup205 OS=Homo sapiens OX=9606 GN=NUP205 PE=1 SV=3	227.8	5.8	58.4 (M.score:58.4)	1	1.5
1153	R10B2_HUMAN	Radial spoke head 10 homolog B2 OS=Homo sapiens OX=9606 GN=RSPH10B2 PE=2 SV=2	100.5	7.2	52.1 (M.score:52.1)	1	2.8
1154	CFA44_HUMAN	Cilia- and flagella-associated protein 44 OS=Homo sapiens OX=9606 GN=CFAP44 PE=1 SV=1	111.7	4.7	44.0 (M.score:44.0)	1	2.7
1155	FHOD1_HUMAN	FH1/FH2 domain-containing protein 1 OS=Homo sapiens OX=9606 GN=FHOD1 PE=1 SV=3	126.5	6.0	63.8 (M.score:63.8)	1	2.4
1156	LIPA2_HUMAN	Liprin-alpha-2 OS=Homo sapiens OX=9606 GN=PPFIA2 PE=1 SV=2	143.2	5.8	57.7 (M.score:57.7)	1	0.8
1157	CC129_HUMAN	Coiled-coil domain-containing protein 129 OS=Homo sapiens OX=9606 GN=CCDC129 PE=2 SV=2	115.3	5.2	57.1 (M.score:57.1)	1	2.0
1158	TRPM1_HUMAN	Transient receptor potential cation channel subfamily M member 1 OS=Homo sapiens OX=9606 GN=TRPM1 PE=1 SV=2	182.1	6.4	57.8 (M.score:57.8)	1	1.4
1159	ABL2_HUMAN	Abelson tyrosine-protein kinase 2 OS=Homo sapiens OX=9606 GN=ABL2 PE=1 SV=1	128.3	8.3	55.1 (M.score:55.1)	1	1.0
1160	HRC23_HUMAN	Putative HERC2-like protein 3 OS=Homo sapiens OX=9606 GN=HERC2P3 PE=5 SV=2	128.9	6.4	52.8 (M.score:52.8)	1	0.8
1161	SYT3_HUMAN	Synaptotagmin-3 OS=Homo sapiens OX=9606 GN=SYT3 PE=2 SV=1	63.3	6.2	45.4 (M.score:45.4)	1	1.2
1162	ANPRC_HUMAN	Atrial natriuretic peptide receptor 3 OS=Homo sapiens OX=9606 GN=NPR3 PE=1 SV=2	59.8	5.9	55.6 (M.score:55.6)	1	1.7
1163	NALCN_HUMAN	Sodium leak channel non-selective protein OS=Homo sapiens OX=9606 GN=NALCN PE=1 SV=1	200.2	8.9	107.0 (M.score:107.0)	1	0.9
1164	CC146_HUMAN	Coiled-coil domain-containing protein 146 OS=Homo sapiens OX=9606 GN=CCDC146 PE=1 SV=2	112.7	8.6	45.8 (M.score:45.8)	1	0.9
1165	HTRA2_HUMAN	Serine protease HTRA2, mitochondrial OS=Homo sapiens OX=9606 GN=HTRA2 PE=1 SV=2	48.8	10.1	51.9 (M.score:51.9)	1	3.3
1166	P3H2_HUMAN	Prolyl 3-hydroxylase 2 OS=Homo sapiens OX=9606 GN=P3H2 PE=1 SV=1	80.9	5.5	56.9 (M.score:56.9)	1	4.4
1167	EMC1_HUMAN	ER membrane protein complex subunit 1 OS=Homo sapiens OX=9606 GN=EMC1 PE=1 SV=1	111.7	7.4	40.3 (M.score:40.3)	1	0.9
1168	TNR6A_HUMAN	Trinucleotide repeat-containing gene 6A protein OS=Homo sapiens OX=9606 GN=TNRC6A PE=1 SV=2	210.2	6.6	53.6 (M.score:53.6)	1	1.4
1169	ATP9B_HUMAN	Probable phospholipid-transporting ATPase IIB OS=Homo sapiens OX=9606 GN=ATP9B PE=2 SV=4	129.2	7.7	59.0 (M.score:59.0)	1	2.5
1170	E41L1_HUMAN	Band 4.1-like protein 1 OS=Homo sapiens OX=9606 GN=EPB41L1 PE=1 SV=2	98.4	5.4	52.1 (M.score:52.1)	1	2.7
1171	TTF1_HUMAN	Transcription termination factor 1 OS=Homo sapiens OX=9606 GN=TTF1 PE=1 SV=3	103.0	9.4	49.9 (M.score:49.9)	1	3.1
1172	FANCI_HUMAN	Fanconi anemia group I protein OS=Homo sapiens OX=9606 GN=FANCI PE=1 SV=4	149.2	6.3	56.8 (M.score:56.8)	1	0.6
1173	MTMR5_HUMAN	Myotubularin-related protein 5 OS=Homo sapiens OX=9606 GN=SBF1 PE=1 SV=4	208.3	6.5	58.9 (M.score:58.9)	1	1.4
1174	SUIS_HUMAN	Sucrase-isomaltase, intestinal OS=Homo sapiens OX=9606 GN=SI PE=1 SV=6	209.3	5.4	42.8 (M.score:42.8)	1	0.5
1175	TBCD9_HUMAN	TBC1 domain family member 9 OS=Homo sapiens OX=9606 GN=TBC1D9 PE=2 SV=2	143.1	5.2	43.6 (M.score:43.6)	1	0.9
1176	PITM2_HUMAN	Membrane-associated phosphatidylinositol transfer protein 2 OS=Homo sapiens OX=9606 GN=PITPNM2 PE=1 SV=1	148.8	6.7	53.7 (M.score:53.7)	1	1.9
1177	NUDC1_HUMAN	NudC domain-containing protein 1 OS=Homo sapiens OX=9606 GN=NUDCD1 PE=1 SV=2	66.7	5.0	50.0 (M.score:50.0)	1	1.2
1178	CUBN_HUMAN	Cubilin OS=Homo sapiens OX=9606 GN=CUBN PE=1 SV=5	398.5	5.1	52.1 (M.score:52.1)	1	0.9
1179	LST2_HUMAN	Lateral signaling target protein 2 homolog OS=Homo sapiens OX=9606 GN=ZFYVE28 PE=1 SV=3	96.4	5.0	56.6 (M.score:56.6)	1	1.1
1180	UBP28_HUMAN	Ubiquitin carboxyl-terminal hydrolase 28 OS=Homo sapiens OX=9606 GN=USP28 PE=1 SV=1	122.4	5.1	56.5 (M.score:56.5)	1	2.7
1181	TCPH_HUMAN	T-complex protein 1 subunit eta OS=Homo sapiens OX=9606 GN=CCT7 PE=1 SV=2	59.3	7.6	51.4 (M.score:51.4)	1	2.2
1182	CJ088_HUMAN	Uncharacterized protein C10orf88 OS=Homo sapiens OX=9606 GN=C10orf88 PE=1 SV=2	49.2	5.9	52.5 (M.score:52.5)	1	4.3
1183	SUGP2_HUMAN	SURP and G-patch domain-containing protein 2 OS=Homo sapiens OX=9606 GN=SUGP2 PE=1 SV=2	120.1	6.9	44.7 (M.score:44.7)	1	0.7
1184	GUC2D_HUMAN	Retinal guanylyl cyclase 1 OS=Homo sapiens OX=9606 GN=GUCY2D PE=1 SV=2	120.0	7.1	49.0 (M.score:49.0)	1	2.1
1185	MRE11_HUMAN	Double-strand break repair protein MRE11 OS=Homo sapiens OX=9606 GN=MRE11 PE=1 SV=3	80.5	5.6	52.7 (M.score:52.7)	1	3.2
1186	PPM1B_HUMAN	Protein phosphatase 1B OS=Homo sapiens OX=9606 GN=PPM1B PE=1 SV=1	52.6	5.0	63.8 (M.score:63.8)	1	2.9
1187	ARI5B_HUMAN	AT-rich interactive domain-containing protein 5B OS=Homo sapiens OX=9606 GN=ARID5B PE=1 SV=3	132.3	8.9	61.1 (M.score:61.1)	1	2.4
1188	UBP8_HUMAN	Ubiquitin carboxyl-terminal hydrolase 8 OS=Homo sapiens OX=9606 GN=USP8 PE=1 SV=1	127.4	8.7	59.4 (M.score:59.4)	1	0.7
1189	F186B_HUMAN	Protein FAM186B OS=Homo sapiens OX=9606 GN=FAM186B PE=2 SV=2	103.7	9.1	52.4 (M.score:52.4)	1	1.8
1190	ANS1B_HUMAN	Ankyrin repeat and sterile alpha motif domain-containing protein 1B OS=Homo sapiens OX=9606 GN=ANKS1B PE=1 SV=2	138.0	5.9	56.0 (M.score:56.0)	1	1.9
1191	KPCE_HUMAN	Protein kinase C epsilon type OS=Homo sapiens OX=9606 GN=PRKCE PE=1 SV=1	83.6	6.7	60.6 (M.score:60.6)	1	1.9
1192	DJB13_HUMAN	DnaJ homolog subfamily B member 13 OS=Homo sapiens OX=9606 GN=DNAJB13 PE=1 SV=1	36.1	7.7	54.1 (M.score:54.1)	1	2.8
1193	SEM3F_HUMAN	Semaphorin-3F OS=Homo sapiens OX=9606 GN=SEMA3F PE=2 SV=2	88.3	8.6	41.7 (M.score:41.7)	1	1.9
1194	CCD18_HUMAN	Coiled-coil domain-containing protein 18 OS=Homo sapiens OX=9606 GN=CCDC18 PE=1 SV=1	168.9	5.5	56.9 (M.score:56.9)	1	0.8
1195	OR5DE_HUMAN	Olfactory receptor 5D14 OS=Homo sapiens OX=9606 GN=OR5D14 PE=3 SV=1	35.8	9.0	43.2 (M.score:43.2)	1	8.6
1196	MK03_HUMAN	Mitogen-activated protein kinase 3 OS=Homo sapiens OX=9606 GN=MAPK3 PE=1 SV=4	43.1	6.3	49.8 (M.score:49.8)	1	8.4
1197	IGF1R_HUMAN	Insulin-like growth factor 1 receptor OS=Homo sapiens OX=9606 GN=IGF1R PE=1 SV=1	154.7	5.6	50.8 (M.score:50.8)	1	0.9
1198	WDR3_HUMAN	WD repeat-containing protein 3 OS=Homo sapiens OX=9606 GN=WDR3 PE=1 SV=1	106.0	6.2	52.3 (M.score:52.3)	1	0.8
1199	DHB4_HUMAN	Peroxisomal multifunctional enzyme type 2 OS=Homo sapiens OX=9606 GN=HSD17B4 PE=1 SV=3	79.6	9.0	55.8 (M.score:55.8)	1	3.4
1200	SYEM_HUMAN	Probable glutamate--tRNA ligase, mitochondrial OS=Homo sapiens OX=9606 GN=EARS2 PE=1 SV=2	58.7	9.0	52.4 (M.score:52.4)	1	5.9
1201	HNRPR_HUMAN	Heterogeneous nuclear ribonucleoprotein R OS=Homo sapiens OX=9606 GN=HNRNPR PE=1 SV=1	70.9	8.2	51.3 (M.score:51.3)	1	1.1
1202	PR14L_HUMAN	Protein PRR14L OS=Homo sapiens OX=9606 GN=PRR14L PE=1 SV=1	237.2	5.9	57.2 (M.score:57.2)	1	0.7
1203	RPC1_HUMAN	DNA-directed RNA polymerase III subunit RPC1 OS=Homo sapiens OX=9606 GN=POLR3A PE=1 SV=2	155.5	8.8	49.1 (M.score:49.1)	1	1.9
1204	TEN1_HUMAN	Teneurin-1 OS=Homo sapiens OX=9606 GN=TENM1 PE=1 SV=2	304.8	6.0	48.8 (M.score:48.8)	1	1.1
1205	MMRN2_HUMAN	Multimerin-2 OS=Homo sapiens OX=9606 GN=MMRN2 PE=1 SV=2	104.3	5.6	49.0 (M.score:49.0)	1	1.7
1206	AHI1_HUMAN	Jouberin OS=Homo sapiens OX=9606 GN=AHI1 PE=1 SV=1	137.0	6.7	55.7 (M.score:55.7)	1	1.8
1207	DLGP1_HUMAN	Disks large-associated protein 1 OS=Homo sapiens OX=9606 GN=DLGAP1 PE=1 SV=1	108.8	6.7	51.0 (M.score:51.0)	1	2.5
1208	ATG2A_HUMAN	Autophagy-related protein 2 homolog A OS=Homo sapiens OX=9606 GN=ATG2A PE=1 SV=3	212.7	5.6	58.7 (M.score:58.7)	1	0.4
1209	FXL18_HUMAN	F-box/LRR-repeat protein 18 OS=Homo sapiens OX=9606 GN=FBXL18 PE=1 SV=2	88.3	8.7	48.8 (M.score:48.8)	1	3.1
1210	SATB2_HUMAN	DNA-binding protein SATB2 OS=Homo sapiens OX=9606 GN=SATB2 PE=1 SV=2	82.5	6.4	60.0 (M.score:60.0)	1	3.4
1211	TRAK2_HUMAN	Trafficking kinesin-binding protein 2 OS=Homo sapiens OX=9606 GN=TRAK2 PE=1 SV=2	101.4	5.1	41.4 (M.score:41.4)	1	3.0
1212	MICLK_HUMAN	MICAL C-terminal-like protein OS=Homo sapiens OX=9606 GN=MICALCL PE=1 SV=3	77.2	8.6	58.5 (M.score:58.5)	1	2.0
1213	TRPA1_HUMAN	Transient receptor potential cation channel subfamily A member 1 OS=Homo sapiens OX=9606 GN=TRPA1 PE=1 SV=3	127.4	6.7	55.1 (M.score:55.1)	1	3.1
1214	DOCK6_HUMAN	Dedicator of cytokinesis protein 6 OS=Homo sapiens OX=9606 GN=DOCK6 PE=1 SV=3	229.4	6.3	51.9 (M.score:51.9)	1	1.1
1215	ICE1_HUMAN	Little elongation complex subunit 1 OS=Homo sapiens OX=9606 GN=ICE1 PE=1 SV=5	247.7	5.3	55.6 (M.score:55.6)	1	0.8
1216	SMAD7_HUMAN	Mothers against decapentaplegic homolog 7 OS=Homo sapiens OX=9606 GN=SMAD7 PE=1 SV=1	46.4	8.6	54.9 (M.score:54.9)	1	4.9
1217	AN30B_HUMAN	Ankyrin repeat domain-containing protein 30B OS=Homo sapiens OX=9606 GN=ANKRD30B PE=2 SV=3	157.9	6.0	54.6 (M.score:54.6)	1	0.8
1218	RNBP6_HUMAN	Ran-binding protein 6 OS=Homo sapiens OX=9606 GN=RANBP6 PE=1 SV=2	124.6	4.9	55.6 (M.score:55.6)	1	1.6
1219	RIM3C_HUMAN	RIMS-binding protein 3C OS=Homo sapiens OX=9606 GN=RIMBP3C PE=1 SV=3	180.8	6.3	51.9 (M.score:51.9)	1	1.5
1220	HKDC1_HUMAN	Putative hexokinase HKDC1 OS=Homo sapiens OX=9606 GN=HKDC1 PE=1 SV=3	102.5	6.8	58.4 (M.score:58.4)	1	2.4
1221	ARHG7_HUMAN	Rho guanine nucleotide exchange factor 7 OS=Homo sapiens OX=9606 GN=ARHGEF7 PE=1 SV=2	90.0	6.7	55.6 (M.score:55.6)	1	1.2
1222	CB016_HUMAN	Uncharacterized protein C2orf16 OS=Homo sapiens OX=9606 GN=C2orf16 PE=2 SV=3	224.2	10.1	59.1 (M.score:59.1)	1	0.9
1223	S14L6_HUMAN	Putative SEC14-like protein 6 OS=Homo sapiens OX=9606 GN=SEC14L6 PE=5 SV=1	45.3	6.6	56.9 (M.score:56.9)	1	7.1
1224	SYCP1_HUMAN	Synaptonemal complex protein 1 OS=Homo sapiens OX=9606 GN=SYCP1 PE=1 SV=2	114.1	5.8	53.4 (M.score:53.4)	1	1.3
1225	TSP1_HUMAN	Thrombospondin-1 OS=Homo sapiens OX=9606 GN=THBS1 PE=1 SV=2	129.3	4.7	52.1 (M.score:52.1)	1	1.6
1226	POTED_HUMAN	POTE ankyrin domain family member D OS=Homo sapiens OX=9606 GN=POTED PE=2 SV=2	66.4	6.3	63.1 (M.score:63.1)	1	1.5
1227	EPHB2_HUMAN	Ephrin type-B receptor 2 OS=Homo sapiens OX=9606 GN=EPHB2 PE=1 SV=5	117.4	6.1	53.2 (M.score:53.2)	1	2.3
1228	IF2P_HUMAN	Eukaryotic translation initiation factor 5B OS=Homo sapiens OX=9606 GN=EIF5B PE=1 SV=4	138.7	5.4	50.8 (M.score:50.8)	1	0.7
1229	CBP_HUMAN	CREB-binding protein OS=Homo sapiens OX=9606 GN=CREBBP PE=1 SV=3	265.2	8.8	52.1 (M.score:52.1)	1	0.7
1230	PNM8B_HUMAN	Paraneoplastic antigen-like protein 8B OS=Homo sapiens OX=9606 GN=PNMA8B PE=2 SV=4	68.6	5.4	52.2 (M.score:52.2)	1	3.9
1231	WDR19_HUMAN	WD repeat-containing protein 19 OS=Homo sapiens OX=9606 GN=WDR19 PE=1 SV=2	151.5	5.9	54.3 (M.score:54.3)	1	1.9
1232	MTMRD_HUMAN	Myotubularin-related protein 13 OS=Homo sapiens OX=9606 GN=SBF2 PE=1 SV=1	208.3	6.6	51.2 (M.score:51.2)	1	1.2
1233	CC186_HUMAN	Coiled-coil domain-containing protein 186 OS=Homo sapiens OX=9606 GN=CCDC186 PE=1 SV=2	103.6	5.9	48.2 (M.score:48.2)	1	1.0
1234	TONSL_HUMAN	Tonsoku-like protein OS=Homo sapiens OX=9606 GN=TONSL PE=1 SV=2	150.8	6.0	52.6 (M.score:52.6)	1	0.5
1235	SV2B_HUMAN	Synaptic vesicle glycoprotein 2B OS=Homo sapiens OX=9606 GN=SV2B PE=1 SV=1	77.4	5.3	53.5 (M.score:53.5)	1	3.7
1236	TTBK2_HUMAN	Tau-tubulin kinase 2 OS=Homo sapiens OX=9606 GN=TTBK2 PE=1 SV=2	137.3	6.5	55.2 (M.score:55.2)	1	0.6
1237	EHD3_HUMAN	EH domain-containing protein 3 OS=Homo sapiens OX=9606 GN=EHD3 PE=1 SV=2	60.8	6.1	42.5 (M.score:42.5)	1	3.2
1238	AT8A2_HUMAN	Phospholipid-transporting ATPase IB OS=Homo sapiens OX=9606 GN=ATP8A2 PE=1 SV=2	129.2	8.0	56.2 (M.score:56.2)	1	1.0
1239	OSBL1_HUMAN	Oxysterol-binding protein-related protein 1 OS=Homo sapiens OX=9606 GN=OSBPL1A PE=1 SV=2	108.4	6.0	57.9 (M.score:57.9)	1	0.8
1240	TF3C3_HUMAN	General transcription factor 3C polypeptide 3 OS=Homo sapiens OX=9606 GN=GTF3C3 PE=1 SV=1	101.2	5.0	50.3 (M.score:50.3)	1	2.1
1241	PKHH2_HUMAN	Pleckstrin homology domain-containing family H member 2 OS=Homo sapiens OX=9606 GN=PLEKHH2 PE=1 SV=2	168.1	7.5	52.5 (M.score:52.5)	1	0.9
1242	NSMA_HUMAN	Sphingomyelin phosphodiesterase 2 OS=Homo sapiens OX=9606 GN=SMPD2 PE=1 SV=2	47.6	6.5	51.3 (M.score:51.3)	1	5.7
1243	Z518B_HUMAN	Zinc finger protein 518B OS=Homo sapiens OX=9606 GN=ZNF518B PE=1 SV=2	119.5	9.5	43.4 (M.score:43.4)	1	0.7
1244	AF1L2_HUMAN	Actin filament-associated protein 1-like 2 OS=Homo sapiens OX=9606 GN=AFAP1L2 PE=1 SV=1	91.2	5.2	54.4 (M.score:54.4)	1	2.0
1245	GRP75_HUMAN	Stress-70 protein, mitochondrial OS=Homo sapiens OX=9606 GN=HSPA9 PE=1 SV=2	73.6	5.9	52.4 (M.score:52.4)	1	4.1
1246	VPS54_HUMAN	Vacuolar protein sorting-associated protein 54 OS=Homo sapiens OX=9606 GN=VPS54 PE=1 SV=2	110.5	6.1	59.5 (M.score:59.5)	1	1.0
1247	DNM3B_HUMAN	DNA (cytosine-5)-methyltransferase 3B OS=Homo sapiens OX=9606 GN=DNMT3B PE=1 SV=1	95.7	8.7	49.7 (M.score:49.7)	1	2.1
1248	SMYD1_HUMAN	Histone-lysine N-methyltransferase SMYD1 OS=Homo sapiens OX=9606 GN=SMYD1 PE=1 SV=1	56.6	6.7	50.0 (M.score:50.0)	1	4.7
1249	IPO11_HUMAN	Importin-11 OS=Homo sapiens OX=9606 GN=IPO11 PE=1 SV=1	112.5	5.1	57.9 (M.score:57.9)	1	2.9
1250	CODA1_HUMAN	Collagen alpha-1(XIII) chain OS=Homo sapiens OX=9606 GN=COL13A1 PE=1 SV=1	69.9	9.3	51.3 (M.score:51.3)	1	1.5
1251	ROMO1_HUMAN	Reactive oxygen species modulator 1 OS=Homo sapiens OX=9606 GN=ROMO1 PE=1 SV=1	8.2	9.6	53.8 (M.score:53.8)	1	38.0
1252	CXXC1_HUMAN	CXXC-type zinc finger protein 1 OS=Homo sapiens OX=9606 GN=CXXC1 PE=1 SV=2	75.7	8.6	52.0 (M.score:52.0)	1	4.1
1253	ZN761_HUMAN	Zinc finger protein 761 OS=Homo sapiens OX=9606 GN=ZNF761 PE=1 SV=3	87.7	9.2	51.4 (M.score:51.4)	1	1.7
1254	SL9C1_HUMAN	Sodium/hydrogen exchanger 10 OS=Homo sapiens OX=9606 GN=SLC9C1 PE=2 SV=2	135.1	6.7	58.7 (M.score:58.7)	1	1.3
1255	ZN700_HUMAN	Zinc finger protein 700 OS=Homo sapiens OX=9606 GN=ZNF700 PE=2 SV=1	86.2	9.1	50.0 (M.score:50.0)	1	1.5
1256	NELL1_HUMAN	Protein kinase C-binding protein NELL1 OS=Homo sapiens OX=9606 GN=NELL1 PE=1 SV=4	89.6	5.7	59.3 (M.score:59.3)	1	0.7
1257	SCAFB_HUMAN	Protein SCAF11 OS=Homo sapiens OX=9606 GN=SCAF11 PE=1 SV=2	164.6	8.7	49.8 (M.score:49.8)	1	0.8
1258	VAV3_HUMAN	Guanine nucleotide exchange factor VAV3 OS=Homo sapiens OX=9606 GN=VAV3 PE=1 SV=1	97.7	6.6	48.5 (M.score:48.5)	1	1.8
1259	ADCY8_HUMAN	Adenylate cyclase type 8 OS=Homo sapiens OX=9606 GN=ADCY8 PE=1 SV=1	140.0	6.5	52.2 (M.score:52.2)	1	2.3
1260	AN36B_HUMAN	Ankyrin repeat domain-containing protein 36B OS=Homo sapiens OX=9606 GN=ANKRD36B PE=1 SV=4	153.5	9.0	56.4 (M.score:56.4)	1	0.7
1261	DOCK8_HUMAN	Dedicator of cytokinesis protein 8 OS=Homo sapiens OX=9606 GN=DOCK8 PE=1 SV=3	238.4	6.4	57.6 (M.score:57.6)	1	0.9
1262	SH3K1_HUMAN	SH3 domain-containing kinase-binding protein 1 OS=Homo sapiens OX=9606 GN=SH3KBP1 PE=1 SV=2	73.1	6.2	50.9 (M.score:50.9)	1	4.2
1263	DZIP1_HUMAN	Zinc finger protein DZIP1 OS=Homo sapiens OX=9606 GN=DZIP1 PE=1 SV=1	98.6	5.8	50.6 (M.score:50.6)	1	1.5
1264	MIB2_HUMAN	E3 ubiquitin-protein ligase MIB2 OS=Homo sapiens OX=9606 GN=MIB2 PE=1 SV=3	109.9	8.8	54.1 (M.score:54.1)	1	2.3
1265	NOL10_HUMAN	Nucleolar protein 10 OS=Homo sapiens OX=9606 GN=NOL10 PE=1 SV=1	80.3	8.6	57.3 (M.score:57.3)	1	1.3
1266	CARL3_HUMAN	Capping protein, Arp2/3 and myosin-I linker protein 3 OS=Homo sapiens OX=9606 GN=CARMIL3 PE=2 SV=2	150.1	7.2	53.1 (M.score:53.1)	1	1.9
1267	AGRF4_HUMAN	Adhesion G protein-coupled receptor F4 OS=Homo sapiens OX=9606 GN=ADGRF4 PE=2 SV=3	77.7	9.2	52.3 (M.score:52.3)	1	2.9
1268	ATD2B_HUMAN	ATPase family AAA domain-containing protein 2B OS=Homo sapiens OX=9606 GN=ATAD2B PE=1 SV=3	164.8	6.4	52.7 (M.score:52.7)	1	0.5
1269	AT2A1_HUMAN	Sarcoplasmic/endoplasmic reticulum calcium ATPase 1 OS=Homo sapiens OX=9606 GN=ATP2A1 PE=1 SV=1	110.2	5.1	55.8 (M.score:55.8)	1	2.9
1270	SAC2_HUMAN	Phosphatidylinositide phosphatase SAC2 OS=Homo sapiens OX=9606 GN=INPP5F PE=1 SV=3	128.3	6.6	50.1 (M.score:50.1)	1	2.2
1271	HECAM_HUMAN	Hepatocyte cell adhesion molecule OS=Homo sapiens OX=9606 GN=HEPACAM PE=1 SV=1	46.0	9.2	55.5 (M.score:55.5)	1	1.7
1272	CO9A1_HUMAN	Collagen alpha-1(IX) chain OS=Homo sapiens OX=9606 GN=COL9A1 PE=1 SV=3	91.8	8.9	51.0 (M.score:51.0)	1	3.6
1273	AGO1_HUMAN	Protein argonaute-1 OS=Homo sapiens OX=9606 GN=AGO1 PE=1 SV=3	97.2	9.3	53.3 (M.score:53.3)	1	1.6
1274	RNC_HUMAN	Ribonuclease 3 OS=Homo sapiens OX=9606 GN=DROSHA PE=1 SV=2	159.2	8.0	47.2 (M.score:47.2)	1	1.0
1275	RNF17_HUMAN	RING finger protein 17 OS=Homo sapiens OX=9606 GN=RNF17 PE=1 SV=3	184.5	5.3	53.4 (M.score:53.4)	1	1.7
1276	CF132_HUMAN	Uncharacterized protein C6orf132 OS=Homo sapiens OX=9606 GN=C6orf132 PE=1 SV=4	124.0	9.5	55.3 (M.score:55.3)	1	1.1
1277	SHRM4_HUMAN	Protein Shroom4 OS=Homo sapiens OX=9606 GN=SHROOM4 PE=1 SV=3	164.8	6.2	49.8 (M.score:49.8)	1	0.5
1278	ZEP1_HUMAN	Zinc finger protein 40 OS=Homo sapiens OX=9606 GN=HIVEP1 PE=1 SV=3	296.7	8.0	58.3 (M.score:58.3)	1	0.3
1279	DDX41_HUMAN	Probable ATP-dependent RNA helicase DDX41 OS=Homo sapiens OX=9606 GN=DDX41 PE=1 SV=2	69.8	6.4	40.1 (M.score:40.1)	1	2.4
1280	SCN2A_HUMAN	Sodium channel protein type 2 subunit alpha OS=Homo sapiens OX=9606 GN=SCN2A PE=1 SV=3	227.8	5.6	47.9 (M.score:47.9)	1	0.5
1281	COBA1_HUMAN	Collagen alpha-1(XI) chain OS=Homo sapiens OX=9606 GN=COL11A1 PE=1 SV=4	181.0	5.1	57.2 (M.score:57.2)	1	2.2
1282	ZN217_HUMAN	Zinc finger protein 217 OS=Homo sapiens OX=9606 GN=ZNF217 PE=1 SV=1	115.2	8.8	49.3 (M.score:49.3)	1	0.9
1283	CO1A2_HUMAN	Collagen alpha-2(I) chain OS=Homo sapiens OX=9606 GN=COL1A2 PE=1 SV=7	129.2	9.1	50.8 (M.score:50.8)	1	1.1
1284	MUC12_HUMAN	Mucin-12 OS=Homo sapiens OX=9606 GN=MUC12 PE=1 SV=2	557.8	5.3	42.6 (M.score:42.6)	1	0.4
1285	VIGLN_HUMAN	Vigilin OS=Homo sapiens OX=9606 GN=HDLBP PE=1 SV=2	141.4	6.4	49.4 (M.score:49.4)	1	2.4
1286	GASP1_HUMAN	G-protein coupled receptor-associated sorting protein 1 OS=Homo sapiens OX=9606 GN=GPRASP1 PE=1 SV=3	156.8	4.6	53.9 (M.score:53.9)	1	1.4
1287	CP343_HUMAN	Cytochrome P450 3A43 OS=Homo sapiens OX=9606 GN=CYP3A43 PE=1 SV=1	57.6	8.3	57.8 (M.score:57.8)	1	2.2
1288	KSYK_HUMAN	Tyrosine-protein kinase SYK OS=Homo sapiens OX=9606 GN=SYK PE=1 SV=1	72.0	8.4	49.7 (M.score:49.7)	1	3.8
1289	SYCM_HUMAN	Probable cysteine--tRNA ligase, mitochondrial OS=Homo sapiens OX=9606 GN=CARS2 PE=1 SV=1	62.2	8.6	54.5 (M.score:54.5)	1	4.8
1290	CAR11_HUMAN	Caspase recruitment domain-containing protein 11 OS=Homo sapiens OX=9606 GN=CARD11 PE=1 SV=3	133.2	5.8	51.6 (M.score:51.6)	1	1.0
1291	TLL2_HUMAN	Tolloid-like protein 2 OS=Homo sapiens OX=9606 GN=TLL2 PE=1 SV=1	113.5	5.6	50.4 (M.score:50.4)	1	0.8
1292	HABP4_HUMAN	Intracellular hyaluronan-binding protein 4 OS=Homo sapiens OX=9606 GN=HABP4 PE=1 SV=1	45.8	7.0	50.5 (M.score:50.5)	1	3.9
1293	ADA2_HUMAN	Adenosine deaminase 2 OS=Homo sapiens OX=9606 GN=ADA2 PE=1 SV=2	58.9	7.8	41.2 (M.score:41.2)	1	3.7
1294	LPH_HUMAN	Lactase-phlorizin hydrolase OS=Homo sapiens OX=9606 GN=LCT PE=1 SV=3	218.4	5.9	51.0 (M.score:51.0)	1	1.6
1295	F120B_HUMAN	Constitutive coactivator of peroxisome proliferator-activated receptor gamma OS=Homo sapiens OX=9606 GN=FAM120B PE=1 SV=1	103.7	5.5	52.4 (M.score:52.4)	1	3.0
1296	BTK_HUMAN	Tyrosine-protein kinase BTK OS=Homo sapiens OX=9606 GN=BTK PE=1 SV=3	76.2	7.8	53.6 (M.score:53.6)	1	3.3
1297	MCM4_HUMAN	DNA replication licensing factor MCM4 OS=Homo sapiens OX=9606 GN=MCM4 PE=1 SV=5	96.5	6.3	47.4 (M.score:47.4)	1	1.5
1298	CC191_HUMAN	Coiled-coil domain-containing protein 191 OS=Homo sapiens OX=9606 GN=CCDC191 PE=2 SV=1	110.5	9.6	53.1 (M.score:53.1)	1	2.7
1299	EMSA1_HUMAN	ELM2 and SANT domain-containing protein 1 OS=Homo sapiens OX=9606 GN=ELMSAN1 PE=1 SV=2	114.9	9.3	53.7 (M.score:53.7)	1	2.9
1300	AFF1_HUMAN	AF4/FMR2 family member 1 OS=Homo sapiens OX=9606 GN=AFF1 PE=1 SV=1	131.3	9.3	49.5 (M.score:49.5)	1	0.9
1301	RMXL2_HUMAN	RNA-binding motif protein, X-linked-like-2 OS=Homo sapiens OX=9606 GN=RBMXL2 PE=1 SV=3	42.8	10.3	48.8 (M.score:48.8)	1	3.8
1302	FRM4B_HUMAN	FERM domain-containing protein 4B OS=Homo sapiens OX=9606 GN=FRMD4B PE=1 SV=4	118.0	8.8	47.4 (M.score:47.4)	1	1.6
1303	OTU7B_HUMAN	OTU domain-containing protein 7B OS=Homo sapiens OX=9606 GN=OTUD7B PE=1 SV=1	92.5	6.3	42.0 (M.score:42.0)	1	3.8
1304	TR150_HUMAN	Thyroid hormone receptor-associated protein 3 OS=Homo sapiens OX=9606 GN=THRAP3 PE=1 SV=2	108.6	10.2	50.5 (M.score:50.5)	1	1.4
1305	STAB2_HUMAN	Stabilin-2 OS=Homo sapiens OX=9606 GN=STAB2 PE=1 SV=3	276.8	6.0	52.0 (M.score:52.0)	1	0.7
1306	EPHA3_HUMAN	Ephrin type-A receptor 3 OS=Homo sapiens OX=9606 GN=EPHA3 PE=1 SV=2	110.1	6.3	47.4 (M.score:47.4)	1	3.3
1307	KIT_HUMAN	Mast/stem cell growth factor receptor Kit OS=Homo sapiens OX=9606 GN=KIT PE=1 SV=1	109.8	6.5	48.8 (M.score:48.8)	1	2.9
1308	MMEL1_HUMAN	Membrane metallo-endopeptidase-like 1 OS=Homo sapiens OX=9606 GN=MMEL1 PE=2 SV=2	89.3	5.6	54.2 (M.score:54.2)	1	2.1
1309	CLSPN_HUMAN	Claspin OS=Homo sapiens OX=9606 GN=CLSPN PE=1 SV=3	151.0	4.7	52.0 (M.score:52.0)	1	1.9
1310	ATP7B_HUMAN	Copper-transporting ATPase 2 OS=Homo sapiens OX=9606 GN=ATP7B PE=1 SV=4	157.2	6.2	50.5 (M.score:50.5)	1	0.9
1311	FARP1_HUMAN	FERM, ARHGEF and pleckstrin domain-containing protein 1 OS=Homo sapiens OX=9606 GN=FARP1 PE=1 SV=1	118.6	8.3	59.5 (M.score:59.5)	1	2.5
1312	F135B_HUMAN	Protein FAM135B OS=Homo sapiens OX=9606 GN=FAM135B PE=2 SV=2	155.7	5.5	46.8 (M.score:46.8)	1	2.5
1313	M3K5_HUMAN	Mitogen-activated protein kinase kinase kinase 5 OS=Homo sapiens OX=9606 GN=MAP3K5 PE=1 SV=1	154.4	5.5	51.7 (M.score:51.7)	1	0.7
1314	FA83F_HUMAN	Protein FAM83F OS=Homo sapiens OX=9606 GN=FAM83F PE=1 SV=1	55.5	8.4	52.9 (M.score:52.9)	1	5.6
1315	IASPP_HUMAN	RelA-associated inhibitor OS=Homo sapiens OX=9606 GN=PPP1R13L PE=1 SV=4	89.0	6.4	50.9 (M.score:50.9)	1	3.4
1316	NPAT_HUMAN	Protein NPAT OS=Homo sapiens OX=9606 GN=NPAT PE=1 SV=3	154.2	5.6	54.5 (M.score:54.5)	1	0.8
1317	BEGIN_HUMAN	Brain-enriched guanylate kinase-associated protein OS=Homo sapiens OX=9606 GN=BEGAIN PE=1 SV=1	64.8	5.4	49.9 (M.score:49.9)	1	1.5
1318	PITM1_HUMAN	Membrane-associated phosphatidylinositol transfer protein 1 OS=Homo sapiens OX=9606 GN=PITPNM1 PE=1 SV=4	134.8	5.6	56.2 (M.score:56.2)	1	2.3
1319	MINK1_HUMAN	Misshapen-like kinase 1 OS=Homo sapiens OX=9606 GN=MINK1 PE=1 SV=2	149.7	7.9	47.2 (M.score:47.2)	1	2.0
1320	ADCK1_HUMAN	Uncharacterized aarF domain-containing protein kinase 1 OS=Homo sapiens OX=9606 GN=ADCK1 PE=2 SV=2	60.5	8.8	44.0 (M.score:44.0)	1	4.5
1321	ZN106_HUMAN	Zinc finger protein 106 OS=Homo sapiens OX=9606 GN=ZNF106 PE=1 SV=1	208.8	6.7	47.2 (M.score:47.2)	1	1.0
1322	LTN1_HUMAN	E3 ubiquitin-protein ligase listerin OS=Homo sapiens OX=9606 GN=LTN1 PE=1 SV=6	200.4	5.9	40.5 (M.score:40.5)	1	0.5
1323	GG6L7_HUMAN	Golgin subfamily A member 6-like protein 7 OS=Homo sapiens OX=9606 GN=GOLGA6L7 PE=3 SV=1	75.5	5.3	50.5 (M.score:50.5)	1	5.0
1324	NDST1_HUMAN	Bifunctional heparan sulfate N-deacetylase/N-sulfotransferase 1 OS=Homo sapiens OX=9606 GN=NDST1 PE=1 SV=1	100.8	8.1	51.9 (M.score:51.9)	1	1.6
1325	S12A6_HUMAN	Solute carrier family 12 member 6 OS=Homo sapiens OX=9606 GN=SLC12A6 PE=1 SV=2	127.5	6.6	57.2 (M.score:57.2)	1	2.5
1326	TTC7A_HUMAN	Tetratricopeptide repeat protein 7A OS=Homo sapiens OX=9606 GN=TTC7A PE=1 SV=3	96.1	6.0	48.3 (M.score:48.3)	1	2.9
1327	ASAP3_HUMAN	Arf-GAP with SH3 domain, ANK repeat and PH domain-containing protein 3 OS=Homo sapiens OX=9606 GN=ASAP3 PE=1 SV=1	99.1	6.0	53.7 (M.score:53.7)	1	0.9
1328	MATR3_HUMAN	Matrin-3 OS=Homo sapiens OX=9606 GN=MATR3 PE=1 SV=2	94.6	5.9	43.4 (M.score:43.4)	1	1.2
1329	CAD20_HUMAN	Cadherin-20 OS=Homo sapiens OX=9606 GN=CDH20 PE=2 SV=2	88.9	4.5	56.0 (M.score:56.0)	1	3.1
1330	PLD1_HUMAN	Phospholipase D1 OS=Homo sapiens OX=9606 GN=PLD1 PE=1 SV=1	124.1	8.9	48.5 (M.score:48.5)	1	1.1
1331	RGPA1_HUMAN	Ral GTPase-activating protein subunit alpha-1 OS=Homo sapiens OX=9606 GN=RALGAPA1 PE=1 SV=1	229.7	5.8	51.0 (M.score:51.0)	1	0.3
1332	KAT6A_HUMAN	Histone acetyltransferase KAT6A OS=Homo sapiens OX=9606 GN=KAT6A PE=1 SV=2	224.9	5.5	55.7 (M.score:55.7)	1	1.5
1333	FBN2_HUMAN	Fibrillin-2 OS=Homo sapiens OX=9606 GN=FBN2 PE=1 SV=3	314.6	4.7	52.0 (M.score:52.0)	1	1.0
1334	PHF8_HUMAN	Histone lysine demethylase PHF8 OS=Homo sapiens OX=9606 GN=PHF8 PE=1 SV=3	117.8	8.9	47.8 (M.score:47.8)	1	2.3
1335	CD158_HUMAN	Coiled-coil domain-containing protein 158 OS=Homo sapiens OX=9606 GN=CCDC158 PE=2 SV=2	127.1	6.1	55.9 (M.score:55.9)	1	1.6
1336	PTPRT_HUMAN	Receptor-type tyrosine-protein phosphatase T OS=Homo sapiens OX=9606 GN=PTPRT PE=1 SV=6	162.0	6.4	51.0 (M.score:51.0)	1	1.3
1337	ZSC20_HUMAN	Zinc finger and SCAN domain-containing protein 20 OS=Homo sapiens OX=9606 GN=ZSCAN20 PE=1 SV=3	117.5	6.0	50.7 (M.score:50.7)	1	2.7
1338	TNKS2_HUMAN	Tankyrase-2 OS=Homo sapiens OX=9606 GN=TNKS2 PE=1 SV=1	126.8	6.8	43.0 (M.score:43.0)	1	0.9
1339	YH010_HUMAN	Putative IQ motif and ankyrin repeat domain-containing protein LOC642574 OS=Homo sapiens OX=9606 PE=5 SV=2	68.3	6.2	41.2 (M.score:41.2)	1	2.0
1340	NEB1_HUMAN	Neurabin-1 OS=Homo sapiens OX=9606 GN=PPP1R9A PE=1 SV=2	123.3	5.0	58.5 (M.score:58.5)	1	0.6
1341	ENK21_HUMAN	Endogenous retrovirus group K member 21 Env polyprotein OS=Homo sapiens OX=9606 GN=ERVK-21 PE=1 SV=1	79.2	9.2	56.3 (M.score:56.3)	1	2.4
1342	PLXA1_HUMAN	Plexin-A1 OS=Homo sapiens OX=9606 GN=PLXNA1 PE=1 SV=3	210.9	6.5	49.5 (M.score:49.5)	1	0.5
1343	SLFN5_HUMAN	Schlafen family member 5 OS=Homo sapiens OX=9606 GN=SLFN5 PE=1 SV=1	101.0	8.5	46.4 (M.score:46.4)	1	0.9
1344	IFT81_HUMAN	Intraflagellar transport protein 81 homolog OS=Homo sapiens OX=9606 GN=IFT81 PE=1 SV=1	79.7	8.9	47.9 (M.score:47.9)	1	2.1
1345	PAPOG_HUMAN	Poly(A) polymerase gamma OS=Homo sapiens OX=9606 GN=PAPOLG PE=1 SV=2	82.8	9.2	49.4 (M.score:49.4)	1	1.0
1346	NONO_HUMAN	Non-POU domain-containing octamer-binding protein OS=Homo sapiens OX=9606 GN=NONO PE=1 SV=4	54.2	9.0	51.3 (M.score:51.3)	1	4.2
1347	ZY11B_HUMAN	Protein zyg-11 homolog B OS=Homo sapiens OX=9606 GN=ZYG11B PE=1 SV=2	83.9	6.4	53.4 (M.score:53.4)	1	3.8
1348	CLP1_HUMAN	Polyribonucleotide 5'-hydroxyl-kinase Clp1 OS=Homo sapiens OX=9606 GN=CLP1 PE=1 SV=1	47.6	6.2	40.6 (M.score:40.6)	1	3.3
1349	AJUBA_HUMAN	LIM domain-containing protein ajuba OS=Homo sapiens OX=9606 GN=AJUBA PE=1 SV=1	56.9	6.9	41.0 (M.score:41.0)	1	2.4
1350	STA13_HUMAN	StAR-related lipid transfer protein 13 OS=Homo sapiens OX=9606 GN=STARD13 PE=1 SV=2	124.9	6.6	47.5 (M.score:47.5)	1	1.0
1351	PTPRH_HUMAN	Receptor-type tyrosine-protein phosphatase H OS=Homo sapiens OX=9606 GN=PTPRH PE=1 SV=4	122.3	5.2	48.7 (M.score:48.7)	1	0.9
1352	HJURP_HUMAN	Holliday junction recognition protein OS=Homo sapiens OX=9606 GN=HJURP PE=1 SV=2	83.5	9.4	46.4 (M.score:46.4)	1	3.9
1353	HXK3_HUMAN	Hexokinase-3 OS=Homo sapiens OX=9606 GN=HK3 PE=1 SV=2	99.0	5.2	55.5 (M.score:55.5)	1	3.1
1354	CLH1_HUMAN	Clathrin heavy chain 1 OS=Homo sapiens OX=9606 GN=CLTC PE=1 SV=5	191.5	5.5	50.3 (M.score:50.3)	1	1.3
1355	ADCY9_HUMAN	Adenylate cyclase type 9 OS=Homo sapiens OX=9606 GN=ADCY9 PE=1 SV=4	150.6	7.1	51.7 (M.score:51.7)	1	1.8
1356	PLXA3_HUMAN	Plexin-A3 OS=Homo sapiens OX=9606 GN=PLXNA3 PE=1 SV=2	207.6	7.1	55.6 (M.score:55.6)	1	0.9
1357	CSR2B_HUMAN	Cysteine-rich protein 2-binding protein OS=Homo sapiens OX=9606 GN=KAT14 PE=1 SV=3	88.8	6.1	46.4 (M.score:46.4)	1	2.0
1358	CBSL_HUMAN	Cystathionine beta-synthase-like protein OS=Homo sapiens OX=9606 GN=CBSL PE=1 SV=1	60.5	6.2	56.2 (M.score:56.2)	1	2.0
1359	PRP17_HUMAN	Pre-mRNA-processing factor 17 OS=Homo sapiens OX=9606 GN=CDC40 PE=1 SV=1	65.5	6.6	54.6 (M.score:54.6)	1	5.5
1360	ENC1_HUMAN	Ectoderm-neural cortex protein 1 OS=Homo sapiens OX=9606 GN=ENC1 PE=1 SV=2	66.1	6.4	51.5 (M.score:51.5)	1	3.1
1361	PACS1_HUMAN	Phosphofurin acidic cluster sorting protein 1 OS=Homo sapiens OX=9606 GN=PACS1 PE=1 SV=2	104.8	7.6	55.6 (M.score:55.6)	1	2.9
1362	KCNQ3_HUMAN	Potassium voltage-gated channel subfamily KQT member 3 OS=Homo sapiens OX=9606 GN=KCNQ3 PE=1 SV=2	96.7	9.0	55.3 (M.score:55.3)	1	1.3
1363	SPT20_HUMAN	Spermatogenesis-associated protein 20 OS=Homo sapiens OX=9606 GN=SPATA20 PE=2 SV=3	87.8	7.1	46.2 (M.score:46.2)	1	1.7
1364	AT8B4_HUMAN	Probable phospholipid-transporting ATPase IM OS=Homo sapiens OX=9606 GN=ATP8B4 PE=1 SV=3	135.8	6.6	50.5 (M.score:50.5)	1	1.6
1365	TOP1_HUMAN	DNA topoisomerase 1 OS=Homo sapiens OX=9606 GN=TOP1 PE=1 SV=2	90.7	9.3	49.6 (M.score:49.6)	1	1.2
1366	CP3A5_HUMAN	Cytochrome P450 3A5 OS=Homo sapiens OX=9606 GN=CYP3A5 PE=1 SV=1	57.1	8.9	50.0 (M.score:50.0)	1	5.8
1367	LIPA3_HUMAN	Liprin-alpha-3 OS=Homo sapiens OX=9606 GN=PPFIA3 PE=1 SV=3	133.4	5.5	55.0 (M.score:55.0)	1	0.7
1368	CP4FB_HUMAN	Phylloquinone omega-hydroxylase CYP4F11 OS=Homo sapiens OX=9606 GN=CYP4F11 PE=1 SV=3	60.1	6.3	42.0 (M.score:42.0)	1	5.3
1369	FKB15_HUMAN	FK506-binding protein 15 OS=Homo sapiens OX=9606 GN=FKBP15 PE=1 SV=2	133.5	5.1	50.7 (M.score:50.7)	1	3.0
1370	TSNA1_HUMAN	t-SNARE domain-containing protein 1 OS=Homo sapiens OX=9606 GN=TSNARE1 PE=1 SV=2	55.9	9.2	49.3 (M.score:49.3)	1	3.5
1371	SF3B2_HUMAN	Splicing factor 3B subunit 2 OS=Homo sapiens OX=9606 GN=SF3B2 PE=1 SV=2	100.2	5.5	48.6 (M.score:48.6)	1	2.0
1372	CCD62_HUMAN	Coiled-coil domain-containing protein 62 OS=Homo sapiens OX=9606 GN=CCDC62 PE=1 SV=2	77.7	5.7	50.6 (M.score:50.6)	1	3.1
1373	TRPC4_HUMAN	Short transient receptor potential channel 4 OS=Homo sapiens OX=9606 GN=TRPC4 PE=1 SV=1	112.0	7.8	44.6 (M.score:44.6)	1	1.1
1374	ICAL_HUMAN	Calpastatin OS=Homo sapiens OX=9606 GN=CAST PE=1 SV=4	76.5	5.0	47.2 (M.score:47.2)	1	4.5
1375	TT39C_HUMAN	Tetratricopeptide repeat protein 39C OS=Homo sapiens OX=9606 GN=TTC39C PE=2 SV=2	65.8	6.6	41.8 (M.score:41.8)	1	2.4
1376	INT4_HUMAN	Integrator complex subunit 4 OS=Homo sapiens OX=9606 GN=INTS4 PE=1 SV=2	108.1	6.0	56.1 (M.score:56.1)	1	2.2
1377	LPIN1_HUMAN	Phosphatidate phosphatase LPIN1 OS=Homo sapiens OX=9606 GN=LPIN1 PE=1 SV=2	98.6	6.1	54.6 (M.score:54.6)	1	1.2
1378	ESS2_HUMAN	Splicing factor ESS-2 homolog OS=Homo sapiens OX=9606 GN=ESS2 PE=1 SV=1	52.5	7.1	46.2 (M.score:46.2)	1	1.9
1379	RHG42_HUMAN	Rho GTPase-activating protein 42 OS=Homo sapiens OX=9606 GN=ARHGAP42 PE=1 SV=3	98.5	8.2	49.9 (M.score:49.9)	1	3.1
1380	ST18_HUMAN	Suppression of tumorigenicity 18 protein OS=Homo sapiens OX=9606 GN=ST18 PE=1 SV=1	115.1	5.7	51.9 (M.score:51.9)	1	1.4
1381	KERA_HUMAN	Keratocan OS=Homo sapiens OX=9606 GN=KERA PE=1 SV=1	40.5	7.1	47.0 (M.score:47.0)	1	8.2
1382	CO8A1_HUMAN	Collagen alpha-1(VIII) chain OS=Homo sapiens OX=9606 GN=COL8A1 PE=1 SV=2	73.3	9.6	41.6 (M.score:41.6)	1	5.2
1383	ANKE1_HUMAN	Ankyrin repeat and EF-hand domain-containing protein 1 OS=Homo sapiens OX=9606 GN=ANKEF1 PE=2 SV=2	86.6	8.5	50.0 (M.score:50.0)	1	2.1
1384	PB1_HUMAN	Protein polybromo-1 OS=Homo sapiens OX=9606 GN=PBRM1 PE=1 SV=1	192.8	6.5	46.3 (M.score:46.3)	1	1.1
1385	KIF3C_HUMAN	Kinesin-like protein KIF3C OS=Homo sapiens OX=9606 GN=KIF3C PE=1 SV=3	89.4	8.3	55.9 (M.score:55.9)	1	1.9
1386	F184B_HUMAN	Protein FAM184B OS=Homo sapiens OX=9606 GN=FAM184B PE=2 SV=3	121.0	5.9	47.2 (M.score:47.2)	1	2.6
1387	CAPS2_HUMAN	Calcium-dependent secretion activator 2 OS=Homo sapiens OX=9606 GN=CADPS2 PE=1 SV=2	147.6	5.8	44.2 (M.score:44.2)	1	1.9
1388	KCNT1_HUMAN	Potassium channel subfamily T member 1 OS=Homo sapiens OX=9606 GN=KCNT1 PE=1 SV=2	138.3	7.5	47.0 (M.score:47.0)	1	2.1
1389	AGAP9_HUMAN	Arf-GAP with GTPase, ANK repeat and PH domain-containing protein 9 OS=Homo sapiens OX=9606 GN=AGAP9 PE=3 SV=2	77.9	8.1	49.5 (M.score:49.5)	1	4.4
1390	SMCA5_HUMAN	SWI/SNF-related matrix-associated actin-dependent regulator of chromatin subfamily A member 5 OS=Homo sapiens OX=9606 GN=SMARCA5 PE=1 SV=1	121.8	8.3	51.4 (M.score:51.4)	1	3.0
1391	WDR64_HUMAN	WD repeat-containing protein 64 OS=Homo sapiens OX=9606 GN=WDR64 PE=2 SV=1	123.6	8.5	50.4 (M.score:50.4)	1	2.5
1392	ZN205_HUMAN	Zinc finger protein 205 OS=Homo sapiens OX=9606 GN=ZNF205 PE=1 SV=2	60.6	8.9	54.1 (M.score:54.1)	1	4.2
1393	SRRM5_HUMAN	Serine/arginine repetitive matrix protein 5 OS=Homo sapiens OX=9606 GN=SRRM5 PE=1 SV=3	80.3	12.1	50.4 (M.score:50.4)	1	2.4
1394	TSH3_HUMAN	Teashirt homolog 3 OS=Homo sapiens OX=9606 GN=TSHZ3 PE=1 SV=2	118.5	6.8	48.1 (M.score:48.1)	1	2.3
1395	EHBP1_HUMAN	EH domain-binding protein 1 OS=Homo sapiens OX=9606 GN=EHBP1 PE=1 SV=3	139.9	5.2	46.9 (M.score:46.9)	1	1.5
1396	ACOX2_HUMAN	Peroxisomal acyl-coenzyme A oxidase 2 OS=Homo sapiens OX=9606 GN=ACOX2 PE=1 SV=1	76.8	7.3	47.9 (M.score:47.9)	1	2.2
1397	PKHG2_HUMAN	Pleckstrin homology domain-containing family G member 2 OS=Homo sapiens OX=9606 GN=PLEKHG2 PE=1 SV=3	147.9	5.6	54.4 (M.score:54.4)	1	0.7
1398	PALLD_HUMAN	Palladin OS=Homo sapiens OX=9606 GN=PALLD PE=1 SV=3	150.5	6.7	45.8 (M.score:45.8)	1	0.7
1399	M3K1_HUMAN	Mitogen-activated protein kinase kinase kinase 1 OS=Homo sapiens OX=9606 GN=MAP3K1 PE=1 SV=4	164.4	7.9	54.0 (M.score:54.0)	1	1.6
1400	CAC1H_HUMAN	Voltage-dependent T-type calcium channel subunit alpha-1H OS=Homo sapiens OX=9606 GN=CACNA1H PE=1 SV=4	259.0	7.1	51.1 (M.score:51.1)	1	1.1
1401	SAXO1_HUMAN	Stabilizer of axonemal microtubules 1 OS=Homo sapiens OX=9606 GN=SAXO1 PE=1 SV=2	54.6	8.7	50.4 (M.score:50.4)	1	3.2
1402	PKH4B_HUMAN	Pleckstrin homology domain-containing family G member 4B OS=Homo sapiens OX=9606 GN=PLEKHG4B PE=1 SV=4	139.6	6.3	45.3 (M.score:45.3)	1	1.7
1403	FZD5_HUMAN	Frizzled-5 OS=Homo sapiens OX=9606 GN=FZD5 PE=1 SV=2	64.5	8.7	44.6 (M.score:44.6)	1	4.1
1404	PTPRM_HUMAN	Receptor-type tyrosine-protein phosphatase mu OS=Homo sapiens OX=9606 GN=PTPRM PE=1 SV=2	163.6	6.2	46.6 (M.score:46.6)	1	1.7
1405	BRD4_HUMAN	Bromodomain-containing protein 4 OS=Homo sapiens OX=9606 GN=BRD4 PE=1 SV=2	152.1	9.2	51.0 (M.score:51.0)	1	1.6
1406	RAS4B_HUMAN	Ras GTPase-activating protein 4B OS=Homo sapiens OX=9606 GN=RASA4B PE=3 SV=2	90.3	7.8	50.1 (M.score:50.1)	1	1.6
1407	JARD2_HUMAN	Protein Jumonji OS=Homo sapiens OX=9606 GN=JARID2 PE=1 SV=2	138.6	9.5	48.8 (M.score:48.8)	1	0.8
1408	LZTR1_HUMAN	Leucine-zipper-like transcriptional regulator 1 OS=Homo sapiens OX=9606 GN=LZTR1 PE=1 SV=2	94.7	6.1	53.3 (M.score:53.3)	1	2.9
1409	ECHA_HUMAN	Trifunctional enzyme subunit alpha, mitochondrial OS=Homo sapiens OX=9606 GN=HADHA PE=1 SV=2	82.9	9.2	53.5 (M.score:53.5)	1	2.8
1410	DRC7_HUMAN	Dynein regulatory complex subunit 7 OS=Homo sapiens OX=9606 GN=DRC7 PE=1 SV=3	103.4	5.5	54.8 (M.score:54.8)	1	2.7
1411	GRDN_HUMAN	Girdin OS=Homo sapiens OX=9606 GN=CCDC88A PE=1 SV=2	215.9	5.9	44.2 (M.score:44.2)	1	0.5
1412	UIMC1_HUMAN	BRCA1-A complex subunit RAP80 OS=Homo sapiens OX=9606 GN=UIMC1 PE=1 SV=2	79.7	5.3	43.9 (M.score:43.9)	1	0.8
1413	HGF_HUMAN	Hepatocyte growth factor OS=Homo sapiens OX=9606 GN=HGF PE=1 SV=2	83.1	8.2	51.0 (M.score:51.0)	1	3.6
1414	SWAHC_HUMAN	Ankyrin repeat domain-containing protein SOWAHC OS=Homo sapiens OX=9606 GN=SOWAHC PE=1 SV=1	55.6	6.6	41.0 (M.score:41.0)	1	1.5
1415	SLIT1_HUMAN	Slit homolog 1 protein OS=Homo sapiens OX=9606 GN=SLIT1 PE=2 SV=4	167.8	6.1	50.7 (M.score:50.7)	1	0.5
1416	AMER1_HUMAN	APC membrane recruitment protein 1 OS=Homo sapiens OX=9606 GN=AMER1 PE=1 SV=2	124.0	4.8	49.1 (M.score:49.1)	1	2.6
1417	KDM3B_HUMAN	Lysine-specific demethylase 3B OS=Homo sapiens OX=9606 GN=KDM3B PE=1 SV=2	191.5	6.8	43.6 (M.score:43.6)	1	1.4
1418	KCNB1_HUMAN	Potassium voltage-gated channel subfamily B member 1 OS=Homo sapiens OX=9606 GN=KCNB1 PE=1 SV=2	95.8	8.3	47.5 (M.score:47.5)	1	2.9
1419	SYNRG_HUMAN	Synergin gamma OS=Homo sapiens OX=9606 GN=SYNRG PE=1 SV=2	140.6	4.9	44.1 (M.score:44.1)	1	2.5
1420	LRIG2_HUMAN	Leucine-rich repeats and immunoglobulin-like domains protein 2 OS=Homo sapiens OX=9606 GN=LRIG2 PE=2 SV=3	118.9	5.3	49.3 (M.score:49.3)	1	3.3
1421	RPC4_HUMAN	DNA-directed RNA polymerase III subunit RPC4 OS=Homo sapiens OX=9606 GN=POLR3D PE=1 SV=2	44.4	6.5	49.9 (M.score:49.9)	1	4.0
1422	BRCA1_HUMAN	Breast cancer type 1 susceptibility protein OS=Homo sapiens OX=9606 GN=BRCA1 PE=1 SV=2	207.6	5.3	48.8 (M.score:48.8)	1	1.2
1423	ASXL2_HUMAN	Putative Polycomb group protein ASXL2 OS=Homo sapiens OX=9606 GN=ASXL2 PE=1 SV=1	153.7	9.0	44.9 (M.score:44.9)	1	1.8
1424	ANLN_HUMAN	Anillin OS=Homo sapiens OX=9606 GN=ANLN PE=1 SV=2	124.1	8.4	50.8 (M.score:50.8)	1	1.6
1425	POLI_HUMAN	DNA polymerase iota OS=Homo sapiens OX=9606 GN=POLI PE=1 SV=3	83.0	5.7	40.9 (M.score:40.9)	1	3.6
1426	RNAS9_HUMAN	Inactive ribonuclease-like protein 9 OS=Homo sapiens OX=9606 GN=RNASE9 PE=1 SV=1	24.3	6.2	46.3 (M.score:46.3)	1	13.7
1427	PLCL2_HUMAN	Inactive phospholipase C-like protein 2 OS=Homo sapiens OX=9606 GN=PLCL2 PE=1 SV=2	125.8	6.5	46.2 (M.score:46.2)	1	2.1
1428	AN33B_HUMAN	Ankyrin repeat domain-containing protein 33B OS=Homo sapiens OX=9606 GN=ANKRD33B PE=3 SV=1	53.9	8.3	49.3 (M.score:49.3)	1	3.0
1429	DDX18_HUMAN	ATP-dependent RNA helicase DDX18 OS=Homo sapiens OX=9606 GN=DDX18 PE=1 SV=2	75.4	9.5	43.7 (M.score:43.7)	1	1.8
1430	CAN15_HUMAN	Calpain-15 OS=Homo sapiens OX=9606 GN=CAPN15 PE=1 SV=1	117.2	6.3	43.6 (M.score:43.6)	1	2.6
1431	PLCD4_HUMAN	1-phosphatidylinositol 4,5-bisphosphate phosphodiesterase delta-4 OS=Homo sapiens OX=9606 GN=PLCD4 PE=2 SV=1	87.5	5.1	45.8 (M.score:45.8)	1	3.3
1432	FCAMR_HUMAN	High affinity immunoglobulin alpha and immunoglobulin mu Fc receptor OS=Homo sapiens OX=9606 GN=FCAMR PE=1 SV=1	57.1	9.4	50.5 (M.score:50.5)	1	2.3
1433	IRS4_HUMAN	Insulin receptor substrate 4 OS=Homo sapiens OX=9606 GN=IRS4 PE=1 SV=1	133.7	8.7	47.0 (M.score:47.0)	1	2.1
1434	SAE2_HUMAN	SUMO-activating enzyme subunit 2 OS=Homo sapiens OX=9606 GN=UBA2 PE=1 SV=2	71.2	5.1	47.3 (M.score:47.3)	1	3.9
1435	AT2C1_HUMAN	Calcium-transporting ATPase type 2C member 1 OS=Homo sapiens OX=9606 GN=ATP2C1 PE=1 SV=3	100.5	6.3	49.3 (M.score:49.3)	1	0.9
1436	SULF1_HUMAN	Extracellular sulfatase Sulf-1 OS=Homo sapiens OX=9606 GN=SULF1 PE=1 SV=1	101.0	9.2	45.7 (M.score:45.7)	1	1.3
1437	RHG09_HUMAN	Rho GTPase-activating protein 9 OS=Homo sapiens OX=9606 GN=ARHGAP9 PE=1 SV=2	83.2	8.6	47.2 (M.score:47.2)	1	3.9
1438	OTU7A_HUMAN	OTU domain-containing protein 7A OS=Homo sapiens OX=9606 GN=OTUD7A PE=1 SV=1	100.6	8.7	43.2 (M.score:43.2)	1	3.0
1439	P66B_HUMAN	Transcriptional repressor p66-beta OS=Homo sapiens OX=9606 GN=GATAD2B PE=1 SV=1	65.2	9.7	52.8 (M.score:52.8)	1	6.2
1440	SEM6D_HUMAN	Semaphorin-6D OS=Homo sapiens OX=9606 GN=SEMA6D PE=1 SV=1	119.8	8.8	52.3 (M.score:52.3)	1	0.8
1441	SYYC_HUMAN	Tyrosine--tRNA ligase, cytoplasmic OS=Homo sapiens OX=9606 GN=YARS PE=1 SV=4	59.1	6.6	50.2 (M.score:50.2)	1	5.7
1442	K1551_HUMAN	Uncharacterized protein KIAA1551 OS=Homo sapiens OX=9606 GN=KIAA1551 PE=1 SV=3	194.7	9.0	52.8 (M.score:52.8)	1	0.9
1443	ATX2L_HUMAN	Ataxin-2-like protein OS=Homo sapiens OX=9606 GN=ATXN2L PE=1 SV=2	113.3	8.7	49.4 (M.score:49.4)	1	1.6
1444	CP19A_HUMAN	Aromatase OS=Homo sapiens OX=9606 GN=CYP19A1 PE=1 SV=3	57.8	7.2	53.0 (M.score:53.0)	1	4.8
1445	CCDC8_HUMAN	Coiled-coil domain-containing protein 8 OS=Homo sapiens OX=9606 GN=CCDC8 PE=1 SV=2	59.3	8.7	49.0 (M.score:49.0)	1	2.8
1446	DDX42_HUMAN	ATP-dependent RNA helicase DDX42 OS=Homo sapiens OX=9606 GN=DDX42 PE=1 SV=1	102.9	6.5	49.6 (M.score:49.6)	1	2.9
1447	MON2_HUMAN	Protein MON2 homolog OS=Homo sapiens OX=9606 GN=MON2 PE=1 SV=3	190.2	5.7	47.0 (M.score:47.0)	1	0.8
1448	DPPA2_HUMAN	Developmental pluripotency-associated protein 2 OS=Homo sapiens OX=9606 GN=DPPA2 PE=1 SV=2	33.8	9.3	45.7 (M.score:45.7)	1	9.1
1449	K2C4_HUMAN	Keratin, type II cytoskeletal 4 OS=Homo sapiens OX=9606 GN=KRT4 PE=1 SV=4	57.2	6.3	52.5 (M.score:52.5)	1	2.6
1450	I2BP1_HUMAN	Interferon regulatory factor 2-binding protein 1 OS=Homo sapiens OX=9606 GN=IRF2BP1 PE=1 SV=1	61.6	8.5	49.7 (M.score:49.7)	1	5.0
1451	RBM41_HUMAN	RNA-binding protein 41 OS=Homo sapiens OX=9606 GN=RBM41 PE=1 SV=2	47.1	8.9	44.9 (M.score:44.9)	1	4.8
1452	YD022_HUMAN	Putative uncharacterized protein FLJ45721 OS=Homo sapiens OX=9606 PE=5 SV=2	18.1	10.0	48.2 (M.score:48.2)	1	16.0
1453	MED13_HUMAN	Mediator of RNA polymerase II transcription subunit 13 OS=Homo sapiens OX=9606 GN=MED13 PE=1 SV=3	239.1	5.4	47.0 (M.score:47.0)	1	0.6
1454	CC162_HUMAN	Coiled-coil domain-containing protein 162 OS=Homo sapiens OX=9606 GN=CCDC162P PE=2 SV=3	103.8	8.1	45.4 (M.score:45.4)	1	3.4
1455	FBX5_HUMAN	F-box only protein 5 OS=Homo sapiens OX=9606 GN=FBXO5 PE=1 SV=1	50.1	9.2	42.8 (M.score:42.8)	1	7.6
1456	IF122_HUMAN	Intraflagellar transport protein 122 homolog OS=Homo sapiens OX=9606 GN=IFT122 PE=1 SV=2	141.7	6.1	44.8 (M.score:44.8)	1	2.1
1457	LMNB2_HUMAN	Lamin-B2 OS=Homo sapiens OX=9606 GN=LMNB2 PE=1 SV=4	69.9	5.5	44.2 (M.score:44.2)	1	2.1
1458	KDM4A_HUMAN	Lysine-specific demethylase 4A OS=Homo sapiens OX=9606 GN=KDM4A PE=1 SV=2	120.6	5.6	48.4 (M.score:48.4)	1	0.8
1459	HELZ2_HUMAN	Helicase with zinc finger domain 2 OS=Homo sapiens OX=9606 GN=HELZ2 PE=1 SV=6	294.5	7.4	90.6 (M.score:90.6)	1	1.0
1460	RBM19_HUMAN	Probable RNA-binding protein 19 OS=Homo sapiens OX=9606 GN=RBM19 PE=1 SV=3	107.3	6.1	52.8 (M.score:52.8)	1	1.1
1461	DDX12_HUMAN	Putative ATP-dependent RNA helicase DDX12 OS=Homo sapiens OX=9606 GN=DDX12P PE=5 SV=3	105.9	8.6	46.3 (M.score:46.3)	1	0.6
1462	IDLC_HUMAN	Axonemal dynein light intermediate polypeptide 1 OS=Homo sapiens OX=9606 GN=DNALI1 PE=1 SV=2	29.6	8.7	42.6 (M.score:42.6)	1	3.1
1463	BGIN_HUMAN	Bargin OS=Homo sapiens OX=9606 GN=BARGIN PE=1 SV=2	73.6	5.1	42.5 (M.score:42.5)	1	2.5
1464	ABC3G_HUMAN	DNA dC->dU-editing enzyme APOBEC-3G OS=Homo sapiens OX=9606 GN=APOBEC3G PE=1 SV=1	46.4	8.3	44.8 (M.score:44.8)	1	6.2
1465	ABCB5_HUMAN	ATP-binding cassette sub-family B member 5 OS=Homo sapiens OX=9606 GN=ABCB5 PE=1 SV=4	138.6	7.3	52.9 (M.score:52.9)	1	1.8
1466	CC190_HUMAN	Coiled-coil domain-containing protein 190 OS=Homo sapiens OX=9606 GN=CCDC190 PE=2 SV=2	34.1	9.6	46.5 (M.score:46.5)	1	4.3
1467	MAP1B_HUMAN	Microtubule-associated protein 1B OS=Homo sapiens OX=9606 GN=MAP1B PE=1 SV=2	270.5	4.7	42.5 (M.score:42.5)	1	0.5
1468	KPB1_HUMAN	Phosphorylase b kinase regulatory subunit alpha, skeletal muscle isoform OS=Homo sapiens OX=9606 GN=PHKA1 PE=1 SV=2	137.2	5.8	44.1 (M.score:44.1)	1	0.7
1469	GTF2I_HUMAN	General transcription factor II-I OS=Homo sapiens OX=9606 GN=GTF2I PE=1 SV=2	112.3	6.1	48.6 (M.score:48.6)	1	1.0
1470	UTP18_HUMAN	U3 small nucleolar RNA-associated protein 18 homolog OS=Homo sapiens OX=9606 GN=UTP18 PE=1 SV=3	62.0	8.9	46.7 (M.score:46.7)	1	1.8
1471	ZMYM2_HUMAN	Zinc finger MYM-type protein 2 OS=Homo sapiens OX=9606 GN=ZMYM2 PE=1 SV=1	154.8	6.0	49.0 (M.score:49.0)	1	1.9
1472	IPIL1_HUMAN	Inositol 1,4,5-trisphosphate receptor-interacting protein-like 1 OS=Homo sapiens OX=9606 GN=ITPRIPL1 PE=1 SV=1	63.4	6.0	40.1 (M.score:40.1)	1	2.5
1473	KCNQ5_HUMAN	Potassium voltage-gated channel subfamily KQT member 5 OS=Homo sapiens OX=9606 GN=KCNQ5 PE=1 SV=3	102.1	9.5	52.2 (M.score:52.2)	1	0.8
1474	CDK16_HUMAN	Cyclin-dependent kinase 16 OS=Homo sapiens OX=9606 GN=CDK16 PE=1 SV=1	55.7	7.2	49.1 (M.score:49.1)	1	2.6
1475	CB078_HUMAN	Uncharacterized protein C2orf78 OS=Homo sapiens OX=9606 GN=C2orf78 PE=2 SV=3	100.1	9.1	47.6 (M.score:47.6)	1	1.1
1476	DTNB_HUMAN	Dystrobrevin beta OS=Homo sapiens OX=9606 GN=DTNB PE=1 SV=1	71.3	8.1	49.4 (M.score:49.4)	1	1.3
1477	2AAB_HUMAN	Serine/threonine-protein phosphatase 2A 65 kDa regulatory subunit A beta isoform OS=Homo sapiens OX=9606 GN=PPP2R1B PE=1 SV=3	66.2	4.8	45.9 (M.score:45.9)	1	4.3
1478	CGNL1_HUMAN	Cingulin-like protein 1 OS=Homo sapiens OX=9606 GN=CGNL1 PE=1 SV=2	149.0	5.5	48.2 (M.score:48.2)	1	1.8
1479	PACR_HUMAN	Pituitary adenylate cyclase-activating polypeptide type I receptor OS=Homo sapiens OX=9606 GN=ADCYAP1R1 PE=1 SV=1	53.3	5.5	50.5 (M.score:50.5)	1	6.0
1480	P5CS_HUMAN	Delta-1-pyrroline-5-carboxylate synthase OS=Homo sapiens OX=9606 GN=ALDH18A1 PE=1 SV=2	87.2	6.7	45.3 (M.score:45.3)	1	1.6
1481	DIP2B_HUMAN	Disco-interacting protein 2 homolog B OS=Homo sapiens OX=9606 GN=DIP2B PE=1 SV=3	171.4	8.4	48.0 (M.score:48.0)	1	1.0
1482	P3C2A_HUMAN	Phosphatidylinositol 4-phosphate 3-kinase C2 domain-containing subunit alpha OS=Homo sapiens OX=9606 GN=PIK3C2A PE=1 SV=2	190.6	8.2	42.7 (M.score:42.7)	1	0.9
1483	S2538_HUMAN	Mitochondrial glycine transporter OS=Homo sapiens OX=9606 GN=SLC25A38 PE=1 SV=1	33.5	9.6	49.0 (M.score:49.0)	1	10.9
1484	CF010_HUMAN	Uncharacterized protein C6orf10 OS=Homo sapiens OX=9606 GN=C6orf10 PE=2 SV=3	61.6	9.3	47.1 (M.score:47.1)	1	1.2
1485	GCNT1_HUMAN	Beta-1,3-galactosyl-O-glycosyl-glycoprotein beta-1,6-N-acetylglucosaminyltransferase OS=Homo sapiens OX=9606 GN=GCNT1 PE=1 SV=2	49.8	8.6	52.3 (M.score:52.3)	1	3.7
1486	ARBK1_HUMAN	Beta-adrenergic receptor kinase 1 OS=Homo sapiens OX=9606 GN=GRK2 PE=1 SV=2	79.5	6.9	44.7 (M.score:44.7)	1	3.8
1487	JCAD_HUMAN	Junctional protein associated with coronary artery disease OS=Homo sapiens OX=9606 GN=JCAD PE=1 SV=3	148.3	6.6	42.7 (M.score:42.7)	1	0.6
1488	HACL1_HUMAN	2-hydroxyacyl-CoA lyase 1 OS=Homo sapiens OX=9606 GN=HACL1 PE=1 SV=2	63.7	7.1	45.4 (M.score:45.4)	1	1.6
1489	ASB18_HUMAN	Ankyrin repeat and SOCS box protein 18 OS=Homo sapiens OX=9606 GN=ASB18 PE=2 SV=2	50.8	6.5	48.9 (M.score:48.9)	1	5.6
1490	TOPRS_HUMAN	E3 ubiquitin-protein ligase Topors OS=Homo sapiens OX=9606 GN=TOPORS PE=1 SV=1	119.1	9.6	46.3 (M.score:46.3)	1	0.9
1491	MGT5A_HUMAN	Alpha-1,6-mannosylglycoprotein 6-beta-N-acetylglucosaminyltransferase A OS=Homo sapiens OX=9606 GN=MGAT5 PE=2 SV=1	84.5	8.4	46.1 (M.score:46.1)	1	3.6
1492	PTN1_HUMAN	Tyrosine-protein phosphatase non-receptor type 1 OS=Homo sapiens OX=9606 GN=PTPN1 PE=1 SV=1	49.9	5.9	42.4 (M.score:42.4)	1	2.8
1493	MYB_HUMAN	Transcriptional activator Myb OS=Homo sapiens OX=9606 GN=MYB PE=1 SV=2	72.3	6.3	46.1 (M.score:46.1)	1	3.6
1494	EPHB1_HUMAN	Ephrin type-B receptor 1 OS=Homo sapiens OX=9606 GN=EPHB1 PE=1 SV=1	109.8	6.0	46.5 (M.score:46.5)	1	0.9
1495	SET1B_HUMAN	Histone-lysine N-methyltransferase SETD1B OS=Homo sapiens OX=9606 GN=SETD1B PE=1 SV=3	212.7	4.9	42.4 (M.score:42.4)	1	1.5
1496	AMD_HUMAN	Peptidyl-glycine alpha-amidating monooxygenase OS=Homo sapiens OX=9606 GN=PAM PE=1 SV=2	108.3	6.0	45.5 (M.score:45.5)	1	0.6
1497	STRN3_HUMAN	Striatin-3 OS=Homo sapiens OX=9606 GN=STRN3 PE=1 SV=3	87.2	5.2	47.8 (M.score:47.8)	1	1.4
1498	MTCH1_HUMAN	Mitochondrial carrier homolog 1 OS=Homo sapiens OX=9606 GN=MTCH1 PE=1 SV=1	41.5	9.4	44.2 (M.score:44.2)	1	7.2
1499	GT2D1_HUMAN	General transcription factor II-I repeat domain-containing protein 1 OS=Homo sapiens OX=9606 GN=GTF2IRD1 PE=1 SV=1	106.0	6.4	42.3 (M.score:42.3)	1	3.0
1500	ARID2_HUMAN	AT-rich interactive domain-containing protein 2 OS=Homo sapiens OX=9606 GN=ARID2 PE=1 SV=2	197.3	7.1	42.6 (M.score:42.6)	1	1.6
1501	ENPP1_HUMAN	Ectonucleotide pyrophosphatase/phosphodiesterase family member 1 OS=Homo sapiens OX=9606 GN=ENPP1 PE=1 SV=2	104.9	6.8	42.5 (M.score:42.5)	1	0.8
1502	ANR24_HUMAN	Ankyrin repeat domain-containing protein 24 OS=Homo sapiens OX=9606 GN=ANKRD24 PE=2 SV=2	124.1	5.0	46.0 (M.score:46.0)	1	1.7
1503	SMCA4_HUMAN	Transcription activator BRG1 OS=Homo sapiens OX=9606 GN=SMARCA4 PE=1 SV=2	184.5	7.8	89.2 (M.score:89.2)	1	1.9
1504	RAI14_HUMAN	Ankycorbin OS=Homo sapiens OX=9606 GN=RAI14 PE=1 SV=2	110.0	5.9	52.9 (M.score:52.9)	1	3.4
1505	EWS_HUMAN	RNA-binding protein EWS OS=Homo sapiens OX=9606 GN=EWSR1 PE=1 SV=1	68.4	9.4	41.4 (M.score:41.4)	1	3.4
1506	SETB1_HUMAN	Histone-lysine N-methyltransferase SETDB1 OS=Homo sapiens OX=9606 GN=SETDB1 PE=1 SV=1	143.1	5.7	47.5 (M.score:47.5)	1	1.2
1507	UBP53_HUMAN	Inactive ubiquitin carboxyl-terminal hydrolase 53 OS=Homo sapiens OX=9606 GN=USP53 PE=1 SV=2	120.7	7.5	44.4 (M.score:44.4)	1	2.6
1508	KLC3_HUMAN	Kinesin light chain 3 OS=Homo sapiens OX=9606 GN=KLC3 PE=1 SV=2	55.3	6.1	46.5 (M.score:46.5)	1	2.8
1509	METH_HUMAN	Methionine synthase OS=Homo sapiens OX=9606 GN=MTR PE=1 SV=2	140.4	5.4	45.5 (M.score:45.5)	1	1.2
1510	ZSC21_HUMAN	Zinc finger and SCAN domain-containing protein 21 OS=Homo sapiens OX=9606 GN=ZSCAN21 PE=1 SV=2	53.6	7.8	52.1 (M.score:52.1)	1	5.1
1511	KDM4D_HUMAN	Lysine-specific demethylase 4D OS=Homo sapiens OX=9606 GN=KDM4D PE=1 SV=3	58.6	9.3	44.5 (M.score:44.5)	1	5.4
1512	OXR1_HUMAN	Oxidation resistance protein 1 OS=Homo sapiens OX=9606 GN=OXR1 PE=1 SV=2	97.9	5.3	42.3 (M.score:42.3)	1	3.9
1513	THMS2_HUMAN	Protein THEMIS2 OS=Homo sapiens OX=9606 GN=THEMIS2 PE=1 SV=1	72.0	5.8	51.8 (M.score:51.8)	1	1.9
1514	PKHG3_HUMAN	Pleckstrin homology domain-containing family G member 3 OS=Homo sapiens OX=9606 GN=PLEKHG3 PE=1 SV=1	134.3	6.1	47.6 (M.score:47.6)	1	1.6
1515	NACC2_HUMAN	Nucleus accumbens-associated protein 2 OS=Homo sapiens OX=9606 GN=NACC2 PE=1 SV=1	62.8	5.6	43.6 (M.score:43.6)	1	1.7
1516	IRS1_HUMAN	Insulin receptor substrate 1 OS=Homo sapiens OX=9606 GN=IRS1 PE=1 SV=1	131.5	8.8	42.1 (M.score:42.1)	1	0.6
1517	CP21A_HUMAN	Steroid 21-hydroxylase OS=Homo sapiens OX=9606 GN=CYP21A2 PE=1 SV=1	55.9	7.7	44.2 (M.score:44.2)	1	2.2
1518	USH2A_HUMAN	Usherin OS=Homo sapiens OX=9606 GN=USH2A PE=1 SV=3	575.2	6.4	51.5 (M.score:51.5)	1	0.3
1519	TCRG1_HUMAN	Transcription elongation regulator 1 OS=Homo sapiens OX=9606 GN=TCERG1 PE=1 SV=2	123.8	8.7	49.5 (M.score:49.5)	1	1.5
1520	KCC2B_HUMAN	Calcium/calmodulin-dependent protein kinase type II subunit beta OS=Homo sapiens OX=9606 GN=CAMK2B PE=1 SV=3	72.6	6.9	52.1 (M.score:52.1)	1	5.1
1521	CHAP1_HUMAN	Chromosome alignment-maintaining phosphoprotein 1 OS=Homo sapiens OX=9606 GN=CHAMP1 PE=1 SV=2	89.0	8.7	51.4 (M.score:51.4)	1	3.6
1522	WWC3_HUMAN	Protein WWC3 OS=Homo sapiens OX=9606 GN=WWC3 PE=1 SV=3	122.6	6.0	45.0 (M.score:45.0)	1	1.4
1523	TCPE_HUMAN	T-complex protein 1 subunit epsilon OS=Homo sapiens OX=9606 GN=CCT5 PE=1 SV=1	59.6	5.4	48.2 (M.score:48.2)	1	1.1
1524	CCSE1_HUMAN	Serine-rich coiled-coil domain-containing protein 1 OS=Homo sapiens OX=9606 GN=CCSER1 PE=2 SV=2	99.4	7.9	42.4 (M.score:42.4)	1	3.1
1525	SPS2L_HUMAN	SPATS2-like protein OS=Homo sapiens OX=9606 GN=SPATS2L PE=1 SV=2	61.7	9.7	45.0 (M.score:45.0)	1	4.5
1526	AGRB2_HUMAN	Adhesion G protein-coupled receptor B2 OS=Homo sapiens OX=9606 GN=ADGRB2 PE=1 SV=2	172.5	7.5	51.7 (M.score:51.7)	1	1.1
1527	APC1_HUMAN	Anaphase-promoting complex subunit 1 OS=Homo sapiens OX=9606 GN=ANAPC1 PE=1 SV=1	216.4	5.9	45.0 (M.score:45.0)	1	0.6
1528	NOP14_HUMAN	Nucleolar protein 14 OS=Homo sapiens OX=9606 GN=NOP14 PE=1 SV=3	97.6	7.3	41.6 (M.score:41.6)	1	1.9
1529	P4R3B_HUMAN	Serine/threonine-protein phosphatase 4 regulatory subunit 3B OS=Homo sapiens OX=9606 GN=PPP4R3B PE=1 SV=2	97.4	4.9	45.4 (M.score:45.4)	1	1.4
1530	PLXD1_HUMAN	Plexin-D1 OS=Homo sapiens OX=9606 GN=PLXND1 PE=1 SV=3	211.9	6.8	47.4 (M.score:47.4)	1	0.9
1531	SIA8D_HUMAN	CMP-N-acetylneuraminate-poly-alpha-2,8-sialyltransferase OS=Homo sapiens OX=9606 GN=ST8SIA4 PE=1 SV=1	41.3	9.8	44.5 (M.score:44.5)	1	5.3
1532	MCM9_HUMAN	DNA helicase MCM9 OS=Homo sapiens OX=9606 GN=MCM9 PE=1 SV=4	127.2	7.9	44.0 (M.score:44.0)	1	2.2
1533	CC170_HUMAN	Coiled-coil domain-containing protein 170 OS=Homo sapiens OX=9606 GN=CCDC170 PE=1 SV=3	82.2	6.2	47.2 (M.score:47.2)	1	2.5
1534	MYPT2_HUMAN	Protein phosphatase 1 regulatory subunit 12B OS=Homo sapiens OX=9606 GN=PPP1R12B PE=1 SV=2	110.3	5.5	46.3 (M.score:46.3)	1	1.4
1535	STAT3_HUMAN	Signal transducer and activator of transcription 3 OS=Homo sapiens OX=9606 GN=STAT3 PE=1 SV=2	88.0	5.9	48.1 (M.score:48.1)	1	2.3
1536	SEM3E_HUMAN	Semaphorin-3E OS=Homo sapiens OX=9606 GN=SEMA3E PE=1 SV=1	89.2	7.2	46.1 (M.score:46.1)	1	0.9
1537	C144A_HUMAN	Coiled-coil domain-containing protein 144A OS=Homo sapiens OX=9606 GN=CCDC144A PE=2 SV=1	165.0	5.3	47.1 (M.score:47.1)	1	0.7
1538	DYN1_HUMAN	Dynamin-1 OS=Homo sapiens OX=9606 GN=DNM1 PE=1 SV=2	97.3	6.7	43.7 (M.score:43.7)	1	1.3
1539	VWA3B_HUMAN	von Willebrand factor A domain-containing protein 3B OS=Homo sapiens OX=9606 GN=VWA3B PE=1 SV=3	145.7	7.0	44.8 (M.score:44.8)	1	1.5
1540	SAPC2_HUMAN	Suppressor APC domain-containing protein 2 OS=Homo sapiens OX=9606 GN=SAPCD2 PE=1 SV=2	42.6	9.1	51.9 (M.score:51.9)	1	6.6
1541	LCAP_HUMAN	Leucyl-cystinyl aminopeptidase OS=Homo sapiens OX=9606 GN=LNPEP PE=1 SV=3	117.3	5.5	42.2 (M.score:42.2)	1	0.7
1542	PLIN3_HUMAN	Perilipin-3 OS=Homo sapiens OX=9606 GN=PLIN3 PE=1 SV=3	47.0	5.3	48.2 (M.score:48.2)	1	6.7
1543	SYTL5_HUMAN	Synaptotagmin-like protein 5 OS=Homo sapiens OX=9606 GN=SYTL5 PE=1 SV=1	81.5	9.0	50.9 (M.score:50.9)	1	2.3
1544	LMBL3_HUMAN	Lethal(3)malignant brain tumor-like protein 3 OS=Homo sapiens OX=9606 GN=L3MBTL3 PE=1 SV=2	88.3	6.0	51.5 (M.score:51.5)	1	2.8
1545	ZN215_HUMAN	Zinc finger protein 215 OS=Homo sapiens OX=9606 GN=ZNF215 PE=2 SV=2	60.0	9.0	44.8 (M.score:44.8)	1	4.8
1546	PIWL1_HUMAN	Piwi-like protein 1 OS=Homo sapiens OX=9606 GN=PIWIL1 PE=1 SV=1	98.5	9.5	45.6 (M.score:45.6)	1	2.6
1547	RPTOR_HUMAN	Regulatory-associated protein of mTOR OS=Homo sapiens OX=9606 GN=RPTOR PE=1 SV=1	148.9	6.4	42.2 (M.score:42.2)	1	0.4
1548	TLR7_HUMAN	Toll-like receptor 7 OS=Homo sapiens OX=9606 GN=TLR7 PE=2 SV=1	120.8	8.5	42.2 (M.score:42.2)	1	0.6
1549	TPC12_HUMAN	Trafficking protein particle complex subunit 12 OS=Homo sapiens OX=9606 GN=TRAPPC12 PE=1 SV=3	79.3	4.8	44.7 (M.score:44.7)	1	3.0
1550	ZMYM1_HUMAN	Zinc finger MYM-type protein 1 OS=Homo sapiens OX=9606 GN=ZMYM1 PE=1 SV=1	128.6	7.5	46.0 (M.score:46.0)	1	2.4
1551	PNOC_HUMAN	Prepronociceptin OS=Homo sapiens OX=9606 GN=PNOC PE=1 SV=1	20.3	8.7	46.5 (M.score:46.5)	1	4.0
1552	MYO1E_HUMAN	Unconventional myosin-Ie OS=Homo sapiens OX=9606 GN=MYO1E PE=1 SV=2	127.0	9.0	50.9 (M.score:50.9)	1	1.2
1553	MUTA_HUMAN	Methylmalonyl-CoA mutase, mitochondrial OS=Homo sapiens OX=9606 GN=MUT PE=1 SV=4	83.1	6.5	41.4 (M.score:41.4)	1	1.3
1554	SUGP1_HUMAN	SURP and G-patch domain-containing protein 1 OS=Homo sapiens OX=9606 GN=SUGP1 PE=1 SV=2	72.4	7.2	48.1 (M.score:48.1)	1	2.5
1555	KLC1_HUMAN	Kinesin light chain 1 OS=Homo sapiens OX=9606 GN=KLC1 PE=1 SV=2	65.3	5.9	51.4 (M.score:51.4)	1	5.8
1556	SORL_HUMAN	Sortilin-related receptor OS=Homo sapiens OX=9606 GN=SORL1 PE=1 SV=2	248.3	5.3	43.9 (M.score:43.9)	1	0.6
1557	LAMC2_HUMAN	Laminin subunit gamma-2 OS=Homo sapiens OX=9606 GN=LAMC2 PE=1 SV=2	130.9	5.8	44.5 (M.score:44.5)	1	1.5
1558	PGFRB_HUMAN	Platelet-derived growth factor receptor beta OS=Homo sapiens OX=9606 GN=PDGFRB PE=1 SV=1	123.9	4.9	40.7 (M.score:40.7)	1	1.2
1559	ZN532_HUMAN	Zinc finger protein 532 OS=Homo sapiens OX=9606 GN=ZNF532 PE=1 SV=2	141.6	8.9	47.5 (M.score:47.5)	1	2.0
1560	HS90A_HUMAN	Heat shock protein HSP 90-alpha OS=Homo sapiens OX=9606 GN=HSP90AA1 PE=1 SV=5	84.6	4.9	49.4 (M.score:49.4)	1	3.4
1561	IF4G2_HUMAN	Eukaryotic translation initiation factor 4 gamma 2 OS=Homo sapiens OX=9606 GN=EIF4G2 PE=1 SV=1	102.3	6.7	50.6 (M.score:50.6)	1	1.1
1562	NOTC3_HUMAN	Neurogenic locus notch homolog protein 3 OS=Homo sapiens OX=9606 GN=NOTCH3 PE=1 SV=2	243.5	5.2	46.9 (M.score:46.9)	1	0.6
1563	SPD2A_HUMAN	SH3 and PX domain-containing protein 2A OS=Homo sapiens OX=9606 GN=SH3PXD2A PE=1 SV=1	125.2	9.0	44.4 (M.score:44.4)	1	0.9
1564	GRK7_HUMAN	Rhodopsin kinase OS=Homo sapiens OX=9606 GN=GRK7 PE=1 SV=1	62.2	6.2	51.0 (M.score:51.0)	1	3.4
1565	BIG2_HUMAN	Brefeldin A-inhibited guanine nucleotide-exchange protein 2 OS=Homo sapiens OX=9606 GN=ARFGEF2 PE=1 SV=3	201.9	5.9	44.5 (M.score:44.5)	1	0.7
1566	SR140_HUMAN	U2 snRNP-associated SURP motif-containing protein OS=Homo sapiens OX=9606 GN=U2SURP PE=1 SV=2	118.2	8.6	46.4 (M.score:46.4)	1	1.3
1567	RTN3_HUMAN	Reticulon-3 OS=Homo sapiens OX=9606 GN=RTN3 PE=1 SV=2	112.5	4.8	48.2 (M.score:48.2)	1	2.8
1568	OBSL1_HUMAN	Obscurin-like protein 1 OS=Homo sapiens OX=9606 GN=OBSL1 PE=1 SV=4	206.8	5.4	44.4 (M.score:44.4)	1	0.4
1569	KRT81_HUMAN	Keratin, type II cuticular Hb1 OS=Homo sapiens OX=9606 GN=KRT81 PE=1 SV=3	54.9	5.4	48.0 (M.score:48.0)	1	5.5
1570	UBP19_HUMAN	Ubiquitin carboxyl-terminal hydrolase 19 OS=Homo sapiens OX=9606 GN=USP19 PE=1 SV=2	145.6	5.9	41.2 (M.score:41.2)	1	2.4
1571	CCG8_HUMAN	Voltage-dependent calcium channel gamma-8 subunit OS=Homo sapiens OX=9606 GN=CACNG8 PE=2 SV=3	43.3	9.3	43.5 (M.score:43.5)	1	2.8
1572	LRIQ1_HUMAN	Leucine-rich repeat and IQ domain-containing protein 1 OS=Homo sapiens OX=9606 GN=LRRIQ1 PE=2 SV=3	199.2	5.9	47.0 (M.score:47.0)	1	1.2
1573	MNDA_HUMAN	Myeloid cell nuclear differentiation antigen OS=Homo sapiens OX=9606 GN=MNDA PE=1 SV=1	45.8	9.8	44.9 (M.score:44.9)	1	5.7
1574	MAGBG_HUMAN	Melanoma-associated antigen B16 OS=Homo sapiens OX=9606 GN=MAGEB16 PE=4 SV=2	36.2	5.3	47.4 (M.score:47.4)	1	2.5
1575	MIEAP_HUMAN	Mitochondria-eating protein OS=Homo sapiens OX=9606 GN=SPATA18 PE=1 SV=1	61.1	8.9	43.4 (M.score:43.4)	1	1.3
1576	TOPZ1_HUMAN	Testis- and ovary-specific PAZ domain-containing protein 1 OS=Homo sapiens OX=9606 GN=TOPAZ1 PE=2 SV=3	190.8	8.2	40.2 (M.score:40.2)	1	0.9
1577	HNRL2_HUMAN	Heterogeneous nuclear ribonucleoprotein U-like protein 2 OS=Homo sapiens OX=9606 GN=HNRNPUL2 PE=1 SV=1	85.1	4.8	49.8 (M.score:49.8)	1	1.5
1578	KLH10_HUMAN	Kelch-like protein 10 OS=Homo sapiens OX=9606 GN=KLHL10 PE=1 SV=1	68.9	5.5	45.8 (M.score:45.8)	1	3.3
1579	AEBP2_HUMAN	Zinc finger protein AEBP2 OS=Homo sapiens OX=9606 GN=AEBP2 PE=1 SV=2	54.4	5.1	46.7 (M.score:46.7)	1	7.5
1580	V2R_HUMAN	Vasopressin V2 receptor OS=Homo sapiens OX=9606 GN=AVPR2 PE=1 SV=1	40.3	9.5	45.6 (M.score:45.6)	1	6.2
1581	HM20B_HUMAN	SWI/SNF-related matrix-associated actin-dependent regulator of chromatin subfamily E member 1-related OS=Homo sapiens OX=9606 GN=HMG20B PE=1 SV=1	35.8	9.4	41.1 (M.score:41.1)	1	2.8
1582	CQ080_HUMAN	Uncharacterized protein C17orf80 OS=Homo sapiens OX=9606 GN=C17orf80 PE=2 SV=2	67.3	9.3	46.4 (M.score:46.4)	1	1.8
1583	TF2H1_HUMAN	General transcription factor IIH subunit 1 OS=Homo sapiens OX=9606 GN=GTF2H1 PE=1 SV=1	62.0	8.8	44.9 (M.score:44.9)	1	3.8
1584	RBM23_HUMAN	Probable RNA-binding protein 23 OS=Homo sapiens OX=9606 GN=RBM23 PE=1 SV=1	48.7	9.9	49.6 (M.score:49.6)	1	6.2
1585	D39U1_HUMAN	Epimerase family protein SDR39U1 OS=Homo sapiens OX=9606 GN=SDR39U1 PE=1 SV=2	34.7	9.8	41.8 (M.score:41.8)	1	6.3
1586	GALT3_HUMAN	Polypeptide N-acetylgalactosaminyltransferase 3 OS=Homo sapiens OX=9606 GN=GALNT3 PE=1 SV=2	72.6	8.2	51.0 (M.score:51.0)	1	1.3
1587	ADDB_HUMAN	Beta-adducin OS=Homo sapiens OX=9606 GN=ADD2 PE=1 SV=3	80.8	5.7	47.3 (M.score:47.3)	1	1.2
1588	INT6L_HUMAN	Integrator complex subunit 6-like OS=Homo sapiens OX=9606 GN=INTS6L PE=1 SV=1	96.6	8.9	44.9 (M.score:44.9)	1	1.6
1589	ZNF12_HUMAN	Zinc finger protein 12 OS=Homo sapiens OX=9606 GN=ZNF12 PE=1 SV=3	81.1	8.1	47.8 (M.score:47.8)	1	1.1
1590	RPP38_HUMAN	Ribonuclease P protein subunit p38 OS=Homo sapiens OX=9606 GN=RPP38 PE=1 SV=2	31.8	9.9	43.4 (M.score:43.4)	1	2.8
1591	NBAS_HUMAN	Neuroblastoma-amplified sequence OS=Homo sapiens OX=9606 GN=NBAS PE=1 SV=2	268.4	5.6	44.8 (M.score:44.8)	1	0.8
1592	TP4AP_HUMAN	Short transient receptor potential channel 4-associated protein OS=Homo sapiens OX=9606 GN=TRPC4AP PE=1 SV=2	90.8	7.5	46.6 (M.score:46.6)	1	2.9
1593	EGF_HUMAN	Pro-epidermal growth factor OS=Homo sapiens OX=9606 GN=EGF PE=1 SV=2	133.9	5.5	43.8 (M.score:43.8)	1	1.2
1594	NXN_HUMAN	Nucleoredoxin OS=Homo sapiens OX=9606 GN=NXN PE=1 SV=2	48.4	4.9	47.2 (M.score:47.2)	1	6.0
1595	ZN831_HUMAN	Zinc finger protein 831 OS=Homo sapiens OX=9606 GN=ZNF831 PE=2 SV=4	177.8	8.7	87.0 (M.score:87.0)	1	1.8
1596	STK10_HUMAN	Serine/threonine-protein kinase 10 OS=Homo sapiens OX=9606 GN=STK10 PE=1 SV=1	112.1	6.5	44.8 (M.score:44.8)	1	2.3
1597	OGA_HUMAN	Protein O-GlcNAcase OS=Homo sapiens OX=9606 GN=MGEA5 PE=1 SV=2	102.8	4.8	41.1 (M.score:41.1)	1	3.4
1598	SCND3_HUMAN	SCAN domain-containing protein 3 OS=Homo sapiens OX=9606 GN=ZBED9 PE=2 SV=1	151.6	6.3	43.3 (M.score:43.3)	1	1.8
1599	SYF1_HUMAN	Pre-mRNA-splicing factor SYF1 OS=Homo sapiens OX=9606 GN=XAB2 PE=1 SV=2	99.9	5.9	46.6 (M.score:46.6)	1	2.6
1600	CP135_HUMAN	Centrosomal protein of 135 kDa OS=Homo sapiens OX=9606 GN=CEP135 PE=1 SV=2	133.4	5.9	48.8 (M.score:48.8)	1	2.6
1601	DGKG_HUMAN	Diacylglycerol kinase gamma OS=Homo sapiens OX=9606 GN=DGKG PE=2 SV=3	89.1	6.4	46.0 (M.score:46.0)	1	1.3
1602	ADCY6_HUMAN	Adenylate cyclase type 6 OS=Homo sapiens OX=9606 GN=ADCY6 PE=1 SV=2	130.5	8.6	45.6 (M.score:45.6)	1	1.6
1603	CSK_HUMAN	Tyrosine-protein kinase CSK OS=Homo sapiens OX=9606 GN=CSK PE=1 SV=1	50.7	6.6	41.7 (M.score:41.7)	1	6.9
1604	EGFR_HUMAN	Epidermal growth factor receptor OS=Homo sapiens OX=9606 GN=EGFR PE=1 SV=2	134.2	6.3	43.1 (M.score:43.1)	1	0.7
1605	CHST7_HUMAN	Carbohydrate sulfotransferase 7 OS=Homo sapiens OX=9606 GN=CHST7 PE=1 SV=2	54.2	9.7	43.9 (M.score:43.9)	1	4.3
1606	SYP2L_HUMAN	Synaptopodin 2-like protein OS=Homo sapiens OX=9606 GN=SYNPO2L PE=2 SV=3	102.4	9.8	46.2 (M.score:46.2)	1	0.8
1607	ROA2_HUMAN	Heterogeneous nuclear ribonucleoproteins A2/B1 OS=Homo sapiens OX=9606 GN=HNRNPA2B1 PE=1 SV=2	37.4	9.0	43.5 (M.score:43.5)	1	8.5
1608	MYBPP_HUMAN	MYCBP-associated protein OS=Homo sapiens OX=9606 GN=MYCBPAP PE=1 SV=2	108.1	7.1	43.8 (M.score:43.8)	1	2.6
1609	RIR1_HUMAN	Ribonucleoside-diphosphate reductase large subunit OS=Homo sapiens OX=9606 GN=RRM1 PE=1 SV=1	90.0	6.8	50.5 (M.score:50.5)	1	2.8
1610	SMYD5_HUMAN	SET and MYND domain-containing protein 5 OS=Homo sapiens OX=9606 GN=SMYD5 PE=1 SV=2	47.3	5.0	41.5 (M.score:41.5)	1	2.9
1611	RNF39_HUMAN	RING finger protein 39 OS=Homo sapiens OX=9606 GN=RNF39 PE=1 SV=2	45.5	8.7	42.5 (M.score:42.5)	1	5.5
1612	ZBT40_HUMAN	Zinc finger and BTB domain-containing protein 40 OS=Homo sapiens OX=9606 GN=ZBTB40 PE=1 SV=4	138.0	6.1	51.2 (M.score:51.2)	1	2.0
1613	MA7D2_HUMAN	MAP7 domain-containing protein 2 OS=Homo sapiens OX=9606 GN=MAP7D2 PE=1 SV=2	81.9	8.9	42.9 (M.score:42.9)	1	2.6
1614	MRP3_HUMAN	Canalicular multispecific organic anion transporter 2 OS=Homo sapiens OX=9606 GN=ABCC3 PE=1 SV=3	169.2	6.8	45.6 (M.score:45.6)	1	2.0
1615	MRC1_HUMAN	Macrophage mannose receptor 1 OS=Homo sapiens OX=9606 GN=MRC1 PE=1 SV=1	165.9	6.1	40.7 (M.score:40.7)	1	1.2
1616	RGPD4_HUMAN	RanBP2-like and GRIP domain-containing protein 4 OS=Homo sapiens OX=9606 GN=RGPD4 PE=2 SV=3	197.2	5.9	46.9 (M.score:46.9)	1	1.6
1617	MYO1A_HUMAN	Unconventional myosin-Ia OS=Homo sapiens OX=9606 GN=MYO1A PE=2 SV=1	118.3	9.4	46.1 (M.score:46.1)	1	2.7
1618	TCEA3_HUMAN	Transcription elongation factor A protein 3 OS=Homo sapiens OX=9606 GN=TCEA3 PE=1 SV=2	38.9	9.3	45.4 (M.score:45.4)	1	2.6
1619	GTPB1_HUMAN	GTP-binding protein 1 OS=Homo sapiens OX=9606 GN=GTPBP1 PE=1 SV=3	72.4	8.6	45.7 (M.score:45.7)	1	4.5
1620	CTIP_HUMAN	DNA endonuclease RBBP8 OS=Homo sapiens OX=9606 GN=RBBP8 PE=1 SV=2	101.9	5.9	46.7 (M.score:46.7)	1	3.0
1621	HIP1R_HUMAN	Huntingtin-interacting protein 1-related protein OS=Homo sapiens OX=9606 GN=HIP1R PE=1 SV=2	119.3	6.2	44.4 (M.score:44.4)	1	1.4
1622	RN169_HUMAN	E3 ubiquitin-protein ligase RNF169 OS=Homo sapiens OX=9606 GN=RNF169 PE=1 SV=2	77.1	9.3	46.0 (M.score:46.0)	1	3.1
1623	ASNA_HUMAN	ATPase ASNA1 OS=Homo sapiens OX=9606 GN=ASNA1 PE=1 SV=2	38.8	4.8	46.1 (M.score:46.1)	1	5.5
1624	SPOC1_HUMAN	SPOC domain-containing protein 1 OS=Homo sapiens OX=9606 GN=SPOCD1 PE=2 SV=1	129.9	6.8	49.5 (M.score:49.5)	1	0.7
1625	PK1L3_HUMAN	Polycystic kidney disease protein 1-like 3 OS=Homo sapiens OX=9606 GN=PKD1L3 PE=1 SV=1	195.8	8.8	49.1 (M.score:49.1)	1	1.0
1626	CA2D4_HUMAN	Voltage-dependent calcium channel subunit alpha-2/delta-4 OS=Homo sapiens OX=9606 GN=CACNA2D4 PE=1 SV=2	127.9	5.2	46.1 (M.score:46.1)	1	1.1
1627	SMBP2_HUMAN	DNA-binding protein SMUBP-2 OS=Homo sapiens OX=9606 GN=IGHMBP2 PE=1 SV=3	109.1	9.1	50.0 (M.score:50.0)	1	3.9
1628	NMDE4_HUMAN	Glutamate receptor ionotropic, NMDA 2D OS=Homo sapiens OX=9606 GN=GRIN2D PE=1 SV=2	143.7	8.7	43.0 (M.score:43.0)	1	1.6
1629	DDX6L_HUMAN	Probable ATP-dependent RNA helicase DDX60-like OS=Homo sapiens OX=9606 GN=DDX60L PE=2 SV=2	197.5	8.6	45.4 (M.score:45.4)	1	0.8
1630	F117B_HUMAN	Protein FAM117B OS=Homo sapiens OX=9606 GN=FAM117B PE=1 SV=2	61.9	9.9	43.7 (M.score:43.7)	1	4.9
1631	PPRC1_HUMAN	Peroxisome proliferator-activated receptor gamma coactivator-related protein 1 OS=Homo sapiens OX=9606 GN=PPRC1 PE=1 SV=1	177.4	6.1	45.6 (M.score:45.6)	1	0.8
1632	SMTL1_HUMAN	Smoothelin-like protein 1 OS=Homo sapiens OX=9606 GN=SMTNL1 PE=1 SV=1	48.9	4.7	41.2 (M.score:41.2)	1	3.9
1633	SNX30_HUMAN	Sorting nexin-30 OS=Homo sapiens OX=9606 GN=SNX30 PE=1 SV=1	49.6	5.2	45.4 (M.score:45.4)	1	1.8
1634	PTPRA_HUMAN	Receptor-type tyrosine-protein phosphatase alpha OS=Homo sapiens OX=9606 GN=PTPRA PE=1 SV=3	90.7	6.2	44.0 (M.score:44.0)	1	2.5
1635	MIGA2_HUMAN	Mitoguardin 2 OS=Homo sapiens OX=9606 GN=MIGA2 PE=1 SV=1	65.5	5.6	48.5 (M.score:48.5)	1	2.5
1636	ERBB3_HUMAN	Receptor tyrosine-protein kinase erbB-3 OS=Homo sapiens OX=9606 GN=ERBB3 PE=1 SV=1	148.0	6.1	46.5 (M.score:46.5)	1	1.9
1637	SCML2_HUMAN	Sex comb on midleg-like protein 2 OS=Homo sapiens OX=9606 GN=SCML2 PE=1 SV=1	77.2	8.8	41.1 (M.score:41.1)	1	2.9
1638	RB_HUMAN	Retinoblastoma-associated protein OS=Homo sapiens OX=9606 GN=RB1 PE=1 SV=2	106.1	8.1	44.0 (M.score:44.0)	1	1.7
1639	Z804A_HUMAN	Zinc finger protein 804A OS=Homo sapiens OX=9606 GN=ZNF804A PE=2 SV=3	136.8	8.2	44.1 (M.score:44.1)	1	2.0
1640	RINT1_HUMAN	RAD50-interacting protein 1 OS=Homo sapiens OX=9606 GN=RINT1 PE=1 SV=1	90.6	5.3	40.6 (M.score:40.6)	1	2.9
1641	DCE2_HUMAN	Glutamate decarboxylase 2 OS=Homo sapiens OX=9606 GN=GAD2 PE=1 SV=1	65.4	6.4	50.1 (M.score:50.1)	1	3.2
1642	HMSD_HUMAN	Serpin-like protein HMSD OS=Homo sapiens OX=9606 GN=HMSD PE=2 SV=1	15.3	5.3	44.9 (M.score:44.9)	1	7.2
1643	ZBT16_HUMAN	Zinc finger and BTB domain-containing protein 16 OS=Homo sapiens OX=9606 GN=ZBTB16 PE=1 SV=2	74.2	6.0	43.2 (M.score:43.2)	1	4.2
1644	MORC4_HUMAN	MORC family CW-type zinc finger protein 4 OS=Homo sapiens OX=9606 GN=MORC4 PE=1 SV=2	106.3	7.2	46.9 (M.score:46.9)	1	1.8
1645	MAP1A_HUMAN	Microtubule-associated protein 1A OS=Homo sapiens OX=9606 GN=MAP1A PE=1 SV=6	305.3	4.8	44.9 (M.score:44.9)	1	1.0
1646	FBX34_HUMAN	F-box only protein 34 OS=Homo sapiens OX=9606 GN=FBXO34 PE=1 SV=2	78.7	8.3	43.3 (M.score:43.3)	1	1.5
1647	VGFR2_HUMAN	Vascular endothelial growth factor receptor 2 OS=Homo sapiens OX=9606 GN=KDR PE=1 SV=2	151.4	5.6	49.9 (M.score:49.9)	1	1.9
1648	RISC_HUMAN	Retinoid-inducible serine carboxypeptidase OS=Homo sapiens OX=9606 GN=SCPEP1 PE=1 SV=1	50.8	5.6	48.3 (M.score:48.3)	1	4.0
1649	ATS5_HUMAN	A disintegrin and metalloproteinase with thrombospondin motifs 5 OS=Homo sapiens OX=9606 GN=ADAMTS5 PE=1 SV=2	101.7	9.1	44.4 (M.score:44.4)	1	0.8
1650	CILP2_HUMAN	Cartilage intermediate layer protein 2 OS=Homo sapiens OX=9606 GN=CILP2 PE=2 SV=2	126.2	8.6	45.9 (M.score:45.9)	1	1.6
1651	VP9D1_HUMAN	VPS9 domain-containing protein 1 OS=Homo sapiens OX=9606 GN=VPS9D1 PE=1 SV=2	68.9	7.1	49.4 (M.score:49.4)	1	4.4
1652	PIMRE_HUMAN	Protein PIMREG OS=Homo sapiens OX=9606 GN=PIMREG PE=1 SV=1	27.5	10.2	42.8 (M.score:42.8)	1	10.1
1653	PLCG1_HUMAN	1-phosphatidylinositol 4,5-bisphosphate phosphodiesterase gamma-1 OS=Homo sapiens OX=9606 GN=PLCG1 PE=1 SV=1	148.4	5.7	43.2 (M.score:43.2)	1	2.1
1654	CAGE1_HUMAN	Cancer-associated gene 1 protein OS=Homo sapiens OX=9606 GN=CAGE1 PE=1 SV=2	90.2	5.2	40.7 (M.score:40.7)	1	2.2
1655	HNRPQ_HUMAN	Heterogeneous nuclear ribonucleoprotein Q OS=Homo sapiens OX=9606 GN=SYNCRIP PE=1 SV=2	69.6	8.7	44.0 (M.score:44.0)	1	5.0
1656	PTPRG_HUMAN	Receptor-type tyrosine-protein phosphatase gamma OS=Homo sapiens OX=9606 GN=PTPRG PE=1 SV=4	161.9	6.0	50.3 (M.score:50.3)	1	1.2
1657	ABCA9_HUMAN	ATP-binding cassette sub-family A member 9 OS=Homo sapiens OX=9606 GN=ABCA9 PE=1 SV=1	184.2	6.5	46.6 (M.score:46.6)	1	1.7
1658	TGRM2_HUMAN	TOG array regulator of axonemal microtubules protein 2 OS=Homo sapiens OX=9606 GN=TOGARAM2 PE=2 SV=2	111.1	9.5	43.0 (M.score:43.0)	1	1.8
1659	WDR76_HUMAN	WD repeat-containing protein 76 OS=Homo sapiens OX=9606 GN=WDR76 PE=1 SV=2	69.7	9.3	46.1 (M.score:46.1)	1	1.3
1660	ARHG5_HUMAN	Rho guanine nucleotide exchange factor 5 OS=Homo sapiens OX=9606 GN=ARHGEF5 PE=1 SV=3	176.7	5.4	45.2 (M.score:45.2)	1	0.4
1661	MAST2_HUMAN	Microtubule-associated serine/threonine-protein kinase 2 OS=Homo sapiens OX=9606 GN=MAST2 PE=1 SV=2	196.3	8.4	47.7 (M.score:47.7)	1	1.7
1662	ARH40_HUMAN	Rho guanine nucleotide exchange factor 40 OS=Homo sapiens OX=9606 GN=ARHGEF40 PE=1 SV=3	164.6	5.8	44.0 (M.score:44.0)	1	1.1
1663	KMT2E_HUMAN	Inactive histone-lysine N-methyltransferase 2E OS=Homo sapiens OX=9606 GN=KMT2E PE=1 SV=1	204.8	7.4	45.9 (M.score:45.9)	1	0.4
1664	MYO1B_HUMAN	Unconventional myosin-Ib OS=Homo sapiens OX=9606 GN=MYO1B PE=1 SV=3	131.9	9.4	49.2 (M.score:49.2)	1	2.1
1665	TOPB1_HUMAN	DNA topoisomerase 2-binding protein 1 OS=Homo sapiens OX=9606 GN=TOPBP1 PE=1 SV=3	170.6	6.5	45.9 (M.score:45.9)	1	0.5
1666	CCD51_HUMAN	Coiled-coil domain-containing protein 51 OS=Homo sapiens OX=9606 GN=CCDC51 PE=1 SV=2	45.8	8.3	44.9 (M.score:44.9)	1	5.6
1667	PCX2_HUMAN	Pecanex-like protein 2 OS=Homo sapiens OX=9606 GN=PCNX2 PE=2 SV=3	237.1	6.3	43.3 (M.score:43.3)	1	1.0
1668	MLXIP_HUMAN	MLX-interacting protein OS=Homo sapiens OX=9606 GN=MLXIP PE=1 SV=2	101.1	8.6	43.2 (M.score:43.2)	1	2.4
1669	GCST_HUMAN	Aminomethyltransferase, mitochondrial OS=Homo sapiens OX=9606 GN=AMT PE=1 SV=1	43.9	8.9	43.6 (M.score:43.6)	1	4.5
1670	PDE6B_HUMAN	Rod cGMP-specific 3',5'-cyclic phosphodiesterase subunit beta OS=Homo sapiens OX=9606 GN=PDE6B PE=1 SV=2	98.3	5.1	42.8 (M.score:42.8)	1	3.7
1671	SAM9L_HUMAN	Sterile alpha motif domain-containing protein 9-like OS=Homo sapiens OX=9606 GN=SAMD9L PE=1 SV=2	184.4	8.2	46.3 (M.score:46.3)	1	1.9
1672	OTOP1_HUMAN	Proton channel OTOP1 OS=Homo sapiens OX=9606 GN=OTOP1 PE=2 SV=1	67.3	8.7	49.5 (M.score:49.5)	1	4.2
1673	FTM_HUMAN	Protein fantom OS=Homo sapiens OX=9606 GN=RPGRIP1L PE=1 SV=2	151.1	5.2	42.4 (M.score:42.4)	1	0.7
1674	TMCC1_HUMAN	Transmembrane and coiled-coil domains protein 1 OS=Homo sapiens OX=9606 GN=TMCC1 PE=1 SV=3	72.0	6.1	44.8 (M.score:44.8)	1	1.1
1675	ZMAT2_HUMAN	Zinc finger matrin-type protein 2 OS=Homo sapiens OX=9606 GN=ZMAT2 PE=1 SV=1	23.6	9.1	43.6 (M.score:43.6)	1	13.6
1676	C2CD2_HUMAN	C2 domain-containing protein 2 OS=Homo sapiens OX=9606 GN=C2CD2 PE=1 SV=2	75.5	6.5	44.6 (M.score:44.6)	1	4.2
1677	FSTL4_HUMAN	Follistatin-related protein 4 OS=Homo sapiens OX=9606 GN=FSTL4 PE=2 SV=3	93.0	5.9	44.7 (M.score:44.7)	1	1.0
1678	ODFP2_HUMAN	Outer dense fiber protein 2 OS=Homo sapiens OX=9606 GN=ODF2 PE=1 SV=1	95.3	7.5	46.2 (M.score:46.2)	1	1.8
1679	ACP7_HUMAN	Acid phosphatase type 7 OS=Homo sapiens OX=9606 GN=ACP7 PE=2 SV=2	50.4	9.3	45.2 (M.score:45.2)	1	6.2
1680	PKDRE_HUMAN	Polycystic kidney disease and receptor for egg jelly-related protein OS=Homo sapiens OX=9606 GN=PKDREJ PE=2 SV=2	255.3	9.3	40.5 (M.score:40.5)	1	0.6
1681	MYLK_HUMAN	Myosin light chain kinase, smooth muscle OS=Homo sapiens OX=9606 GN=MYLK PE=1 SV=4	210.6	5.9	48.6 (M.score:48.6)	1	1.2
1682	POTEF_HUMAN	POTE ankyrin domain family member F OS=Homo sapiens OX=9606 GN=POTEF PE=1 SV=2	121.4	5.8	40.4 (M.score:40.4)	1	2.5
1683	SPICE_HUMAN	Spindle and centriole-associated protein 1 OS=Homo sapiens OX=9606 GN=SPICE1 PE=1 SV=1	96.2	7.0	45.6 (M.score:45.6)	1	1.1
1684	PRUN2_HUMAN	Protein prune homolog 2 OS=Homo sapiens OX=9606 GN=PRUNE2 PE=1 SV=3	340.4	4.3	40.7 (M.score:40.7)	1	0.9
1685	ABTB2_HUMAN	Ankyrin repeat and BTB/POZ domain-containing protein 2 OS=Homo sapiens OX=9606 GN=ABTB2 PE=2 SV=2	113.6	5.9	45.4 (M.score:45.4)	1	1.7
1686	PEG3_HUMAN	Paternally-expressed gene 3 protein OS=Homo sapiens OX=9606 GN=PEG3 PE=1 SV=1	180.7	5.3	42.2 (M.score:42.2)	1	0.4
1687	HEAT9_HUMAN	Protein HEATR9 OS=Homo sapiens OX=9606 GN=HEATR9 PE=1 SV=2	65.6	9.3	45.5 (M.score:45.5)	1	1.9
1688	SNX14_HUMAN	Sorting nexin-14 OS=Homo sapiens OX=9606 GN=SNX14 PE=1 SV=3	110.1	6.3	49.0 (M.score:49.0)	1	0.8
1689	RB6I2_HUMAN	ELKS/Rab6-interacting/CAST family member 1 OS=Homo sapiens OX=9606 GN=ERC1 PE=1 SV=1	128.0	5.7	42.4 (M.score:42.4)	1	2.2
1690	PHF19_HUMAN	PHD finger protein 19 OS=Homo sapiens OX=9606 GN=PHF19 PE=1 SV=1	65.5	9.1	40.4 (M.score:40.4)	1	2.1
1691	DGKH_HUMAN	Diacylglycerol kinase eta OS=Homo sapiens OX=9606 GN=DGKH PE=1 SV=1	134.8	6.1	45.9 (M.score:45.9)	1	0.9
1692	RIOX2_HUMAN	Ribosomal oxygenase 2 OS=Homo sapiens OX=9606 GN=RIOX2 PE=1 SV=1	52.8	6.2	45.1 (M.score:45.1)	1	1.7
1693	KIF5A_HUMAN	Kinesin heavy chain isoform 5A OS=Homo sapiens OX=9606 GN=KIF5A PE=1 SV=2	117.3	5.6	42.5 (M.score:42.5)	1	1.2
1694	MKLN1_HUMAN	Muskelin OS=Homo sapiens OX=9606 GN=MKLN1 PE=1 SV=2	84.7	5.9	40.4 (M.score:40.4)	1	3.5
1695	PPR36_HUMAN	Protein phosphatase 1 regulatory subunit 36 OS=Homo sapiens OX=9606 GN=PPP1R36 PE=1 SV=1	49.4	9.4	43.2 (M.score:43.2)	1	1.7
1696	ARP5_HUMAN	Actin-related protein 5 OS=Homo sapiens OX=9606 GN=ACTR5 PE=1 SV=2	68.3	5.2	46.1 (M.score:46.1)	1	1.0
1697	NLGN3_HUMAN	Neuroligin-3 OS=Homo sapiens OX=9606 GN=NLGN3 PE=1 SV=2	93.8	5.9	41.4 (M.score:41.4)	1	2.1
1698	F135A_HUMAN	Protein FAM135A OS=Homo sapiens OX=9606 GN=FAM135A PE=1 SV=2	169.7	5.2	43.7 (M.score:43.7)	1	1.7
1699	CASP_HUMAN	Protein CASP OS=Homo sapiens OX=9606 GN=CUX1 PE=1 SV=2	77.4	5.4	45.0 (M.score:45.0)	1	1.3
1700	MPP6_HUMAN	MAGUK p55 subfamily member 6 OS=Homo sapiens OX=9606 GN=MPP6 PE=1 SV=2	61.1	5.8	48.5 (M.score:48.5)	1	1.7
1701	LNX2_HUMAN	Ligand of Numb protein X 2 OS=Homo sapiens OX=9606 GN=LNX2 PE=1 SV=1	76.0	6.2	42.3 (M.score:42.3)	1	3.8
1702	ZFY26_HUMAN	Zinc finger FYVE domain-containing protein 26 OS=Homo sapiens OX=9606 GN=ZFYVE26 PE=1 SV=3	284.4	6.0	40.6 (M.score:40.6)	1	0.9
1703	LAMP1_HUMAN	Lysosome-associated membrane glycoprotein 1 OS=Homo sapiens OX=9606 GN=LAMP1 PE=1 SV=3	44.9	9.0	44.6 (M.score:44.6)	1	5.8
1704	MN1_HUMAN	Transcriptional activator MN1 OS=Homo sapiens OX=9606 GN=MN1 PE=1 SV=3	135.9	6.2	48.6 (M.score:48.6)	1	2.6
1705	OPTN_HUMAN	Optineurin OS=Homo sapiens OX=9606 GN=OPTN PE=1 SV=3	65.9	5.1	44.5 (M.score:44.5)	1	3.6
1706	CHD5_HUMAN	Chromodomain-helicase-DNA-binding protein 5 OS=Homo sapiens OX=9606 GN=CHD5 PE=1 SV=1	222.9	5.8	48.7 (M.score:48.7)	1	0.9
1707	O51Q1_HUMAN	Olfactory receptor 51Q1 OS=Homo sapiens OX=9606 GN=OR51Q1 PE=2 SV=2	35.7	8.7	40.1 (M.score:40.1)	1	4.7
1708	RBM27_HUMAN	RNA-binding protein 27 OS=Homo sapiens OX=9606 GN=RBM27 PE=1 SV=2	118.6	9.2	44.6 (M.score:44.6)	1	1.8
1709	TDRD9_HUMAN	ATP-dependent RNA helicase TDRD9 OS=Homo sapiens OX=9606 GN=TDRD9 PE=2 SV=3	155.6	6.6	44.4 (M.score:44.4)	1	0.9
1710	KDM1A_HUMAN	Lysine-specific histone demethylase 1A OS=Homo sapiens OX=9606 GN=KDM1A PE=1 SV=2	92.8	6.1	42.4 (M.score:42.4)	1	3.8
1711	SP8_HUMAN	Transcription factor Sp8 OS=Homo sapiens OX=9606 GN=SP8 PE=1 SV=3	48.6	9.1	42.3 (M.score:42.3)	1	6.3
1712	DHTK1_HUMAN	Probable 2-oxoglutarate dehydrogenase E1 component DHKTD1, mitochondrial OS=Homo sapiens OX=9606 GN=DHTKD1 PE=1 SV=2	103.0	6.5	45.0 (M.score:45.0)	1	4.0
1713	RBGP1_HUMAN	Rab GTPase-activating protein 1 OS=Homo sapiens OX=9606 GN=RABGAP1 PE=1 SV=3	121.7	5.1	48.4 (M.score:48.4)	1	0.8
1714	CLCA4_HUMAN	Calcium-activated chloride channel regulator 4 OS=Homo sapiens OX=9606 GN=CLCA4 PE=1 SV=2	101.2	5.3	40.1 (M.score:40.1)	1	1.7
1715	M4K1_HUMAN	Mitogen-activated protein kinase kinase kinase kinase 1 OS=Homo sapiens OX=9606 GN=MAP4K1 PE=1 SV=1	91.2	8.7	48.9 (M.score:48.9)	1	0.7
1716	CASP2_HUMAN	Caspase-2 OS=Homo sapiens OX=9606 GN=CASP2 PE=1 SV=2	50.7	6.3	43.2 (M.score:43.2)	1	2.0
1717	ANC2_HUMAN	Anaphase-promoting complex subunit 2 OS=Homo sapiens OX=9606 GN=ANAPC2 PE=1 SV=1	93.8	5.1	41.1 (M.score:41.1)	1	3.6
1718	GUC2C_HUMAN	Heat-stable enterotoxin receptor OS=Homo sapiens OX=9606 GN=GUCY2C PE=1 SV=2	123.3	6.8	44.3 (M.score:44.3)	1	1.5
1719	ASIC2_HUMAN	Acid-sensing ion channel 2 OS=Homo sapiens OX=9606 GN=ASIC2 PE=1 SV=1	57.7	5.1	41.6 (M.score:41.6)	1	5.9
1720	GPSM2_HUMAN	G-protein-signaling modulator 2 OS=Homo sapiens OX=9606 GN=GPSM2 PE=1 SV=3	76.6	6.0	45.0 (M.score:45.0)	1	1.6
1721	DI3L1_HUMAN	DIS3-like exonuclease 1 OS=Homo sapiens OX=9606 GN=DIS3L PE=1 SV=2	120.7	6.1	48.4 (M.score:48.4)	1	0.8
1722	ZN786_HUMAN	Zinc finger protein 786 OS=Homo sapiens OX=9606 GN=ZNF786 PE=2 SV=2	89.8	9.4	43.5 (M.score:43.5)	1	1.5
1723	KPCD1_HUMAN	Serine/threonine-protein kinase D1 OS=Homo sapiens OX=9606 GN=PRKD1 PE=1 SV=2	101.6	6.2	48.9 (M.score:48.9)	1	1.6
1724	SF3A1_HUMAN	Splicing factor 3A subunit 1 OS=Homo sapiens OX=9606 GN=SF3A1 PE=1 SV=1	88.8	5.2	42.7 (M.score:42.7)	1	1.1
1725	TOP3B_HUMAN	DNA topoisomerase 3-beta-1 OS=Homo sapiens OX=9606 GN=TOP3B PE=1 SV=1	96.6	8.5	45.6 (M.score:45.6)	1	2.6
1726	PYRD2_HUMAN	Pyridine nucleotide-disulfide oxidoreductase domain-containing protein 2 OS=Homo sapiens OX=9606 GN=PYROXD2 PE=1 SV=2	63.0	6.5	41.9 (M.score:41.9)	1	2.2
1727	ARAP2_HUMAN	Arf-GAP with Rho-GAP domain, ANK repeat and PH domain-containing protein 2 OS=Homo sapiens OX=9606 GN=ARAP2 PE=1 SV=3	193.3	7.1	44.8 (M.score:44.8)	1	0.5
1728	FIGL1_HUMAN	Fidgetin-like protein 1 OS=Homo sapiens OX=9606 GN=FIGNL1 PE=1 SV=2	74.0	8.1	42.7 (M.score:42.7)	1	4.7
1729	PTPRD_HUMAN	Receptor-type tyrosine-protein phosphatase delta OS=Homo sapiens OX=9606 GN=PTPRD PE=1 SV=2	214.6	6.1	48.6 (M.score:48.6)	1	1.0
1730	GA113_HUMAN	Endogenous retrovirus group K member 113 Gag polyprotein OS=Homo sapiens OX=9606 GN=HERVK_113 PE=1 SV=2	74.0	8.9	48.6 (M.score:48.6)	1	1.1
1731	ERG1_HUMAN	Squalene monooxygenase OS=Homo sapiens OX=9606 GN=SQLE PE=1 SV=3	63.9	8.8	42.4 (M.score:42.4)	1	1.6
1732	WDR89_HUMAN	WD repeat-containing protein 89 OS=Homo sapiens OX=9606 GN=WDR89 PE=2 SV=1	43.2	5.7	42.9 (M.score:42.9)	1	6.7
1733	EP400_HUMAN	E1A-binding protein p400 OS=Homo sapiens OX=9606 GN=EP400 PE=1 SV=4	343.3	9.3	44.1 (M.score:44.1)	1	0.8
1734	UBP36_HUMAN	Ubiquitin carboxyl-terminal hydrolase 36 OS=Homo sapiens OX=9606 GN=USP36 PE=1 SV=4	122.8	9.7	43.0 (M.score:43.0)	1	0.7
1735	ACSF2_HUMAN	Acyl-CoA synthetase family member 2, mitochondrial OS=Homo sapiens OX=9606 GN=ACSF2 PE=1 SV=2	68.1	7.5	44.2 (M.score:44.2)	1	2.8
1736	ABCF1_HUMAN	ATP-binding cassette sub-family F member 1 OS=Homo sapiens OX=9606 GN=ABCF1 PE=1 SV=2	95.9	6.4	44.6 (M.score:44.6)	1	0.7
1737	PCDG5_HUMAN	Protocadherin gamma-A5 OS=Homo sapiens OX=9606 GN=PCDHGA5 PE=2 SV=1	100.9	4.7	44.7 (M.score:44.7)	1	2.6
1738	H2BFM_HUMAN	Histone H2B type F-M OS=Homo sapiens OX=9606 GN=H2BFM PE=1 SV=2	17.0	10.1	42.1 (M.score:42.1)	1	5.8
1739	ZN839_HUMAN	Zinc finger protein 839 OS=Homo sapiens OX=9606 GN=ZNF839 PE=2 SV=1	87.4	6.1	43.3 (M.score:43.3)	1	4.2
1740	FANCM_HUMAN	Fanconi anemia group M protein OS=Homo sapiens OX=9606 GN=FANCM PE=1 SV=2	232.0	5.8	43.9 (M.score:43.9)	1	0.5
1741	HPS5_HUMAN	Hermansky-Pudlak syndrome 5 protein OS=Homo sapiens OX=9606 GN=HPS5 PE=1 SV=2	127.4	5.4	48.3 (M.score:48.3)	1	2.7
1742	ZNF28_HUMAN	Zinc finger protein 28 OS=Homo sapiens OX=9606 GN=ZNF28 PE=1 SV=5	83.6	9.2	44.2 (M.score:44.2)	1	3.2
1743	ZN546_HUMAN	Zinc finger protein 546 OS=Homo sapiens OX=9606 GN=ZNF546 PE=1 SV=2	98.3	8.9	42.8 (M.score:42.8)	1	1.2
1744	MTAP2_HUMAN	Microtubule-associated protein 2 OS=Homo sapiens OX=9606 GN=MAP2 PE=1 SV=4	199.4	4.8	40.9 (M.score:40.9)	1	0.5
1745	ATP4A_HUMAN	Potassium-transporting ATPase alpha chain 1 OS=Homo sapiens OX=9606 GN=ATP4A PE=2 SV=5	114.0	5.6	40.6 (M.score:40.6)	1	0.5
1746	RT26_HUMAN	28S ribosomal protein S26, mitochondrial OS=Homo sapiens OX=9606 GN=MRPS26 PE=1 SV=1	24.2	10.4	44.8 (M.score:44.8)	1	10.2
1747	SCG2_HUMAN	Secretogranin-2 OS=Homo sapiens OX=9606 GN=SCG2 PE=1 SV=2	70.9	4.7	41.5 (M.score:41.5)	1	4.1
1748	IFRD2_HUMAN	Interferon-related developmental regulator 2 OS=Homo sapiens OX=9606 GN=IFRD2 PE=1 SV=3	54.8	8.2	41.5 (M.score:41.5)	1	5.5
1749	CDT1_HUMAN	DNA replication factor Cdt1 OS=Homo sapiens OX=9606 GN=CDT1 PE=1 SV=3	60.4	9.8	42.0 (M.score:42.0)	1	5.1
1750	KIF28_HUMAN	Kinesin-like protein KIF28P OS=Homo sapiens OX=9606 GN=KIF28P PE=3 SV=2	108.2	8.7	43.4 (M.score:43.4)	1	3.0
1751	ZBT20_HUMAN	Zinc finger and BTB domain-containing protein 20 OS=Homo sapiens OX=9606 GN=ZBTB20 PE=1 SV=3	81.0	6.0	48.0 (M.score:48.0)	1	3.0
1752	TMF1_HUMAN	TATA element modulatory factor OS=Homo sapiens OX=9606 GN=TMF1 PE=1 SV=2	122.8	4.9	45.7 (M.score:45.7)	1	2.4
1753	GGN_HUMAN	Gametogenetin OS=Homo sapiens OX=9606 GN=GGN PE=1 SV=2	66.7	10.3	42.5 (M.score:42.5)	1	1.7
1754	TAU_HUMAN	Microtubule-associated protein tau OS=Homo sapiens OX=9606 GN=MAPT PE=1 SV=5	78.9	6.3	40.6 (M.score:40.6)	1	3.0
1755	NAA16_HUMAN	N-alpha-acetyltransferase 16, NatA auxiliary subunit OS=Homo sapiens OX=9606 GN=NAA16 PE=1 SV=2	101.4	8.1	43.8 (M.score:43.8)	1	0.9
1756	PI3R4_HUMAN	Phosphoinositide 3-kinase regulatory subunit 4 OS=Homo sapiens OX=9606 GN=PIK3R4 PE=1 SV=3	153.0	6.7	41.9 (M.score:41.9)	1	1.0
1757	CNMD_HUMAN	Leukocyte cell-derived chemotaxin 1 OS=Homo sapiens OX=9606 GN=CNMD PE=1 SV=1	37.1	7.5	42.5 (M.score:42.5)	1	5.4
1758	AKIB1_HUMAN	Ankyrin repeat and IBR domain-containing protein 1 OS=Homo sapiens OX=9606 GN=ANKIB1 PE=1 SV=3	121.9	5.0	42.0 (M.score:42.0)	1	1.2
1759	KDM2A_HUMAN	Lysine-specific demethylase 2A OS=Homo sapiens OX=9606 GN=KDM2A PE=1 SV=3	132.7	7.7	47.6 (M.score:47.6)	1	2.3
1760	PKP1_HUMAN	Plakophilin-1 OS=Homo sapiens OX=9606 GN=PKP1 PE=1 SV=2	82.8	9.3	83.4 (M.score:83.4)	1	2.1
1761	MYO5B_HUMAN	Unconventional myosin-Vb OS=Homo sapiens OX=9606 GN=MYO5B PE=1 SV=3	213.5	6.8	44.5 (M.score:44.5)	1	1.5
1762	PERE_HUMAN	Eosinophil peroxidase OS=Homo sapiens OX=9606 GN=EPX PE=1 SV=2	81.0	10.3	46.4 (M.score:46.4)	1	2.1
1763	PTN21_HUMAN	Tyrosine-protein phosphatase non-receptor type 21 OS=Homo sapiens OX=9606 GN=PTPN21 PE=1 SV=2	133.2	8.0	41.9 (M.score:41.9)	1	2.2
1764	FAKD1_HUMAN	FAST kinase domain-containing protein 1, mitochondrial OS=Homo sapiens OX=9606 GN=FASTKD1 PE=1 SV=1	97.3	7.8	46.4 (M.score:46.4)	1	3.3
1765	COIA1_HUMAN	Collagen alpha-1(XVIII) chain OS=Homo sapiens OX=9606 GN=COL18A1 PE=1 SV=5	178.1	5.7	40.0 (M.score:40.0)	1	1.6
1766	SDK1_HUMAN	Protein sidekick-1 OS=Homo sapiens OX=9606 GN=SDK1 PE=2 SV=3	242.0	6.0	42.8 (M.score:42.8)	1	0.6
1767	CPMD8_HUMAN	C3 and PZP-like alpha-2-macroglobulin domain-containing protein 8 OS=Homo sapiens OX=9606 GN=CPAMD8 PE=1 SV=2	206.6	6.0	43.1 (M.score:43.1)	1	1.8
1768	AN13B_HUMAN	Ankyrin repeat domain-containing protein 13B OS=Homo sapiens OX=9606 GN=ANKRD13B PE=1 SV=4	70.2	6.5	44.2 (M.score:44.2)	1	5.0
1769	GPR75_HUMAN	Probable G-protein coupled receptor 75 OS=Homo sapiens OX=9606 GN=GPR75 PE=1 SV=1	59.3	9.3	42.3 (M.score:42.3)	1	3.0
1770	ZN37A_HUMAN	Zinc finger protein 37A OS=Homo sapiens OX=9606 GN=ZNF37A PE=2 SV=3	65.4	8.5	43.6 (M.score:43.6)	1	1.6
1771	DISP2_HUMAN	Protein dispatched homolog 2 OS=Homo sapiens OX=9606 GN=DISP2 PE=2 SV=2	151.9	8.2	44.1 (M.score:44.1)	1	1.6
1772	QRIC2_HUMAN	Glutamine-rich protein 2 OS=Homo sapiens OX=9606 GN=QRICH2 PE=1 SV=1	180.7	6.3	47.9 (M.score:47.9)	1	1.4
1773	XPR1_HUMAN	Xenotropic and polytropic retrovirus receptor 1 OS=Homo sapiens OX=9606 GN=XPR1 PE=1 SV=1	81.5	8.7	44.0 (M.score:44.0)	1	2.6
1774	ACON_HUMAN	Aconitate hydratase, mitochondrial OS=Homo sapiens OX=9606 GN=ACO2 PE=1 SV=2	85.4	7.4	45.5 (M.score:45.5)	1	2.2
1775	3HAO_HUMAN	3-hydroxyanthranilate 3,4-dioxygenase OS=Homo sapiens OX=9606 GN=HAAO PE=1 SV=2	32.5	5.6	40.6 (M.score:40.6)	1	7.7
1776	WIZ_HUMAN	Protein Wiz OS=Homo sapiens OX=9606 GN=WIZ PE=1 SV=2	178.6	6.4	46.9 (M.score:46.9)	1	0.4
1777	SMC2_HUMAN	Structural maintenance of chromosomes protein 2 OS=Homo sapiens OX=9606 GN=SMC2 PE=1 SV=2	135.6	8.5	47.6 (M.score:47.6)	1	1.5
1778	TRI46_HUMAN	Tripartite motif-containing protein 46 OS=Homo sapiens OX=9606 GN=TRIM46 PE=2 SV=2	83.4	8.0	45.4 (M.score:45.4)	1	4.1
1779	BMAL2_HUMAN	Aryl hydrocarbon receptor nuclear translocator-like protein 2 OS=Homo sapiens OX=9606 GN=ARNTL2 PE=1 SV=2	70.8	7.0	42.4 (M.score:42.4)	1	5.0
1780	GRIA4_HUMAN	Glutamate receptor 4 OS=Homo sapiens OX=9606 GN=GRIA4 PE=1 SV=2	100.8	8.3	43.4 (M.score:43.4)	1	1.9
1781	OSBL8_HUMAN	Oxysterol-binding protein-related protein 8 OS=Homo sapiens OX=9606 GN=OSBPL8 PE=1 SV=3	101.1	6.5	41.9 (M.score:41.9)	1	1.1
1782	PCDBF_HUMAN	Protocadherin beta-15 OS=Homo sapiens OX=9606 GN=PCDHB15 PE=2 SV=1	86.3	4.7	45.3 (M.score:45.3)	1	3.9
1783	CCD96_HUMAN	Coiled-coil domain-containing protein 96 OS=Homo sapiens OX=9606 GN=CCDC96 PE=2 SV=2	62.7	4.9	45.8 (M.score:45.8)	1	2.5
1784	SNPC4_HUMAN	snRNA-activating protein complex subunit 4 OS=Homo sapiens OX=9606 GN=SNAPC4 PE=1 SV=1	159.3	8.5	42.2 (M.score:42.2)	1	1.3
1785	UBP32_HUMAN	Ubiquitin carboxyl-terminal hydrolase 32 OS=Homo sapiens OX=9606 GN=USP32 PE=1 SV=1	181.5	6.0	47.1 (M.score:47.1)	1	1.2
1786	JIP3_HUMAN	C-Jun-amino-terminal kinase-interacting protein 3 OS=Homo sapiens OX=9606 GN=MAPK8IP3 PE=1 SV=3	147.4	5.3	42.1 (M.score:42.1)	1	1.4
1787	FEN1_HUMAN	Flap endonuclease 1 OS=Homo sapiens OX=9606 GN=FEN1 PE=1 SV=1	42.6	8.8	43.2 (M.score:43.2)	1	3.7
1788	PCKGC_HUMAN	Phosphoenolpyruvate carboxykinase, cytosolic [GTP] OS=Homo sapiens OX=9606 GN=PCK1 PE=1 SV=3	69.1	5.8	43.6 (M.score:43.6)	1	4.5
1789	PIWL4_HUMAN	Piwi-like protein 4 OS=Homo sapiens OX=9606 GN=PIWIL4 PE=2 SV=2	96.5	9.1	45.3 (M.score:45.3)	1	3.6
1790	CC150_HUMAN	Coiled-coil domain-containing protein 150 OS=Homo sapiens OX=9606 GN=CCDC150 PE=1 SV=2	128.7	6.6	46.2 (M.score:46.2)	1	1.5
1791	CFA91_HUMAN	Cilia- and flagella-associated protein 91 OS=Homo sapiens OX=9606 GN=MAATS1 PE=1 SV=3	89.9	8.7	43.7 (M.score:43.7)	1	2.6
1792	TCRGL_HUMAN	Transcription elongation regulator 1-like protein OS=Homo sapiens OX=9606 GN=TCERG1L PE=2 SV=2	65.6	9.8	41.7 (M.score:41.7)	1	2.6
1793	SYNJ2_HUMAN	Synaptojanin-2 OS=Homo sapiens OX=9606 GN=SYNJ2 PE=1 SV=3	165.4	7.0	42.1 (M.score:42.1)	1	1.2
1794	ZNRF3_HUMAN	E3 ubiquitin-protein ligase ZNRF3 OS=Homo sapiens OX=9606 GN=ZNRF3 PE=1 SV=3	100.5	8.1	44.0 (M.score:44.0)	1	1.8
1795	DNM1L_HUMAN	Dynamin-1-like protein OS=Homo sapiens OX=9606 GN=DNM1L PE=1 SV=2	81.8	6.4	43.2 (M.score:43.2)	1	1.4
1796	GALR2_HUMAN	Galanin receptor type 2 OS=Homo sapiens OX=9606 GN=GALR2 PE=1 SV=1	41.7	9.6	42.6 (M.score:42.6)	1	6.5
1797	AGRA2_HUMAN	Adhesion G protein-coupled receptor A2 OS=Homo sapiens OX=9606 GN=ADGRA2 PE=1 SV=2	142.6	8.8	41.7 (M.score:41.7)	1	0.7
1798	CCNB2_HUMAN	G2/mitotic-specific cyclin-B2 OS=Homo sapiens OX=9606 GN=CCNB2 PE=1 SV=1	45.3	9.0	43.2 (M.score:43.2)	1	3.5
1799	LONF2_HUMAN	LON peptidase N-terminal domain and RING finger protein 2 OS=Homo sapiens OX=9606 GN=LONRF2 PE=2 SV=3	83.6	5.6	40.9 (M.score:40.9)	1	1.5
1800	IF4B_HUMAN	Eukaryotic translation initiation factor 4B OS=Homo sapiens OX=9606 GN=EIF4B PE=1 SV=2	69.1	5.5	42.0 (M.score:42.0)	1	2.6
1801	SYGP1_HUMAN	Ras/Rap GTPase-activating protein SynGAP OS=Homo sapiens OX=9606 GN=SYNGAP1 PE=1 SV=4	148.2	9.1	47.9 (M.score:47.9)	1	0.6
1802	STAB1_HUMAN	Stabilin-1 OS=Homo sapiens OX=9606 GN=STAB1 PE=1 SV=3	275.3	6.1	47.0 (M.score:47.0)	1	0.5
1803	CUX1_HUMAN	Homeobox protein cut-like 1 OS=Homo sapiens OX=9606 GN=CUX1 PE=1 SV=3	164.1	5.7	43.2 (M.score:43.2)	1	0.6
1804	KAT3_HUMAN	Kynurenine--oxoglutarate transaminase 3 OS=Homo sapiens OX=9606 GN=KYAT3 PE=1 SV=1	51.4	8.4	43.2 (M.score:43.2)	1	2.9
1805	NPHP3_HUMAN	Nephrocystin-3 OS=Homo sapiens OX=9606 GN=NPHP3 PE=1 SV=1	150.8	6.3	47.9 (M.score:47.9)	1	1.1
1806	KIF19_HUMAN	Kinesin-like protein KIF19 OS=Homo sapiens OX=9606 GN=KIF19 PE=2 SV=2	111.3	8.9	82.7 (M.score:82.7)	1	2.2
1807	SPAT5_HUMAN	Spermatogenesis-associated protein 5 OS=Homo sapiens OX=9606 GN=SPATA5 PE=1 SV=3	97.8	5.5	47.4 (M.score:47.4)	1	1.3
1808	DNA2_HUMAN	DNA replication ATP-dependent helicase/nuclease DNA2 OS=Homo sapiens OX=9606 GN=DNA2 PE=1 SV=3	120.3	7.9	40.5 (M.score:40.5)	1	0.8
1809	CTTB2_HUMAN	Cortactin-binding protein 2 OS=Homo sapiens OX=9606 GN=CTTNBP2 PE=1 SV=1	180.9	8.2	47.0 (M.score:47.0)	1	1.3
1810	CI084_HUMAN	Uncharacterized protein C9orf84 OS=Homo sapiens OX=9606 GN=C9orf84 PE=2 SV=1	165.1	5.1	40.9 (M.score:40.9)	1	0.6
1811	RRS1_HUMAN	Ribosome biogenesis regulatory protein homolog OS=Homo sapiens OX=9606 GN=RRS1 PE=1 SV=2	41.2	10.7	42.5 (M.score:42.5)	1	6.6
1812	ARHGJ_HUMAN	Rho guanine nucleotide exchange factor 19 OS=Homo sapiens OX=9606 GN=ARHGEF19 PE=1 SV=1	89.1	7.3	45.2 (M.score:45.2)	1	3.7
1813	SCN3A_HUMAN	Sodium channel protein type 3 subunit alpha OS=Homo sapiens OX=9606 GN=SCN3A PE=1 SV=2	226.1	5.6	40.4 (M.score:40.4)	1	1.4
1814	EST1A_HUMAN	Telomerase-binding protein EST1A OS=Homo sapiens OX=9606 GN=SMG6 PE=1 SV=2	160.4	6.7	43.4 (M.score:43.4)	1	1.0
1815	SRRT_HUMAN	Serrate RNA effector molecule homolog OS=Homo sapiens OX=9606 GN=SRRT PE=1 SV=1	100.6	5.7	43.2 (M.score:43.2)	1	1.5
1816	AP3D1_HUMAN	AP-3 complex subunit delta-1 OS=Homo sapiens OX=9606 GN=AP3D1 PE=1 SV=1	130.1	8.7	43.1 (M.score:43.1)	1	0.7
1817	SI1L2_HUMAN	Signal-induced proliferation-associated 1-like protein 2 OS=Homo sapiens OX=9606 GN=SIPA1L2 PE=1 SV=2	190.3	6.3	43.4 (M.score:43.4)	1	0.6
1818	INADL_HUMAN	InaD-like protein OS=Homo sapiens OX=9606 GN=PATJ PE=1 SV=3	196.2	4.8	40.3 (M.score:40.3)	1	1.1
1819	CASPA_HUMAN	Caspase-10 OS=Homo sapiens OX=9606 GN=CASP10 PE=1 SV=3	58.9	6.9	41.9 (M.score:41.9)	1	3.8
1820	HIRA_HUMAN	Protein HIRA OS=Homo sapiens OX=9606 GN=HIRA PE=1 SV=2	111.8	8.4	43.2 (M.score:43.2)	1	1.2
1821	BACH2_HUMAN	Transcription regulator protein BACH2 OS=Homo sapiens OX=9606 GN=BACH2 PE=1 SV=1	92.5	5.0	40.8 (M.score:40.8)	1	3.0
1822	HMMR_HUMAN	Hyaluronan mediated motility receptor OS=Homo sapiens OX=9606 GN=HMMR PE=1 SV=2	84.0	5.7	40.4 (M.score:40.4)	1	3.2
1823	BICC1_HUMAN	Protein bicaudal C homolog 1 OS=Homo sapiens OX=9606 GN=BICC1 PE=1 SV=2	104.8	8.7	46.8 (M.score:46.8)	1	1.1
1824	PAR15_HUMAN	Poly [ADP-ribose] polymerase 15 OS=Homo sapiens OX=9606 GN=PARP15 PE=1 SV=2	74.5	9.0	43.0 (M.score:43.0)	1	4.1
1825	EDEM1_HUMAN	ER degradation-enhancing alpha-mannosidase-like protein 1 OS=Homo sapiens OX=9606 GN=EDEM1 PE=1 SV=1	73.7	6.5	43.9 (M.score:43.9)	1	1.4
1826	S26A9_HUMAN	Solute carrier family 26 member 9 OS=Homo sapiens OX=9606 GN=SLC26A9 PE=1 SV=1	86.9	8.5	42.3 (M.score:42.3)	1	0.9
1827	K0355_HUMAN	Uncharacterized protein KIAA0355 OS=Homo sapiens OX=9606 GN=KIAA0355 PE=1 SV=2	115.9	6.7	43.5 (M.score:43.5)	1	1.3
1828	RUBCL_HUMAN	Protein RUBCNL-like OS=Homo sapiens OX=9606 GN=RUBCNL PE=1 SV=3	73.4	5.7	42.3 (M.score:42.3)	1	3.5
1829	FAXC_HUMAN	Failed axon connections homolog OS=Homo sapiens OX=9606 GN=FAXC PE=2 SV=2	46.8	5.3	47.5 (M.score:47.5)	1	1.5
1830	TPPC9_HUMAN	Trafficking protein particle complex subunit 9 OS=Homo sapiens OX=9606 GN=TRAPPC9 PE=1 SV=2	128.4	6.2	82.5 (M.score:82.5)	1	1.9
1831	TRM5_HUMAN	tRNA (guanine(37)-N1)-methyltransferase OS=Homo sapiens OX=9606 GN=TRMT5 PE=1 SV=2	58.2	8.8	44.8 (M.score:44.8)	1	5.7
1832	CFA52_HUMAN	Cilia- and flagella-associated protein 52 OS=Homo sapiens OX=9606 GN=CFAP52 PE=1 SV=3	68.3	6.5	42.6 (M.score:42.6)	1	5.0
1833	K1211_HUMAN	Uncharacterized protein KIAA1211 OS=Homo sapiens OX=9606 GN=KIAA1211 PE=1 SV=3	136.7	5.5	40.5 (M.score:40.5)	1	0.7
1834	WWOX_HUMAN	WW domain-containing oxidoreductase OS=Homo sapiens OX=9606 GN=WWOX PE=1 SV=1	46.6	6.7	42.3 (M.score:42.3)	1	4.6
1835	MCRS1_HUMAN	Microspherule protein 1 OS=Homo sapiens OX=9606 GN=MCRS1 PE=1 SV=1	51.8	9.4	46.2 (M.score:46.2)	1	4.3
1836	KCND1_HUMAN	Potassium voltage-gated channel subfamily D member 1 OS=Homo sapiens OX=9606 GN=KCND1 PE=1 SV=2	71.3	8.8	47.0 (M.score:47.0)	1	3.7
1837	NSD3_HUMAN	Histone-lysine N-methyltransferase NSD3 OS=Homo sapiens OX=9606 GN=NSD3 PE=1 SV=1	161.5	8.6	43.1 (M.score:43.1)	1	2.2
1838	RL1D1_HUMAN	Ribosomal L1 domain-containing protein 1 OS=Homo sapiens OX=9606 GN=RSL1D1 PE=1 SV=3	54.9	10.1	42.4 (M.score:42.4)	1	4.1
1839	EFGM_HUMAN	Elongation factor G, mitochondrial OS=Homo sapiens OX=9606 GN=GFM1 PE=1 SV=2	83.4	6.6	41.3 (M.score:41.3)	1	2.8
1840	CUL7_HUMAN	Cullin-7 OS=Homo sapiens OX=9606 GN=CUL7 PE=1 SV=2	191.0	5.6	44.5 (M.score:44.5)	1	1.7
1841	CIP4_HUMAN	Cdc42-interacting protein 4 OS=Homo sapiens OX=9606 GN=TRIP10 PE=1 SV=3	68.3	5.6	40.6 (M.score:40.6)	1	2.7
1842	GCR_HUMAN	Glucocorticoid receptor OS=Homo sapiens OX=9606 GN=NR3C1 PE=1 SV=1	85.6	6.0	41.0 (M.score:41.0)	1	4.2
1843	S31E1_HUMAN	Spermatogenesis-associated protein 31E1 OS=Homo sapiens OX=9606 GN=SPATA31E1 PE=2 SV=2	157.0	9.3	45.1 (M.score:45.1)	1	1.5
1844	LAMC3_HUMAN	Laminin subunit gamma-3 OS=Homo sapiens OX=9606 GN=LAMC3 PE=1 SV=3	171.1	6.1	43.2 (M.score:43.2)	1	1.7
1845	RAG2_HUMAN	V(D)J recombination-activating protein 2 OS=Homo sapiens OX=9606 GN=RAG2 PE=1 SV=1	59.2	5.6	44.7 (M.score:44.7)	1	2.1
1846	TBL3_HUMAN	Transducin beta-like protein 3 OS=Homo sapiens OX=9606 GN=TBL3 PE=1 SV=2	89.0	6.4	42.2 (M.score:42.2)	1	1.0
1847	MTDC_HUMAN	Bifunctional methylenetetrahydrofolate dehydrogenase/cyclohydrolase, mitochondrial OS=Homo sapiens OX=9606 GN=MTHFD2 PE=1 SV=2	37.9	8.9	42.3 (M.score:42.3)	1	8.3
1848	ATD3C_HUMAN	ATPase family AAA domain-containing protein 3C OS=Homo sapiens OX=9606 GN=ATAD3C PE=2 SV=2	46.4	9.4	42.0 (M.score:42.0)	1	6.8
1849	2A5A_HUMAN	Serine/threonine-protein phosphatase 2A 56 kDa regulatory subunit alpha isoform OS=Homo sapiens OX=9606 GN=PPP2R5A PE=1 SV=1	56.2	6.3	41.8 (M.score:41.8)	1	5.1
1850	DI3L2_HUMAN	DIS3-like exonuclease 2 OS=Homo sapiens OX=9606 GN=DIS3L2 PE=1 SV=4	99.2	5.7	40.7 (M.score:40.7)	1	1.1
1851	UBP7_HUMAN	Ubiquitin carboxyl-terminal hydrolase 7 OS=Homo sapiens OX=9606 GN=USP7 PE=1 SV=2	128.2	5.3	40.8 (M.score:40.8)	1	2.1
1852	MO4L1_HUMAN	Mortality factor 4-like protein 1 OS=Homo sapiens OX=9606 GN=MORF4L1 PE=1 SV=2	41.4	9.3	44.6 (M.score:44.6)	1	3.3
1853	ZBT21_HUMAN	Zinc finger and BTB domain-containing protein 21 OS=Homo sapiens OX=9606 GN=ZBTB21 PE=1 SV=2	118.8	8.6	43.1 (M.score:43.1)	1	2.4
1854	FA71B_HUMAN	Protein FAM71B OS=Homo sapiens OX=9606 GN=FAM71B PE=1 SV=2	64.7	9.5	42.0 (M.score:42.0)	1	5.0
1855	TB182_HUMAN	182 kDa tankyrase-1-binding protein OS=Homo sapiens OX=9606 GN=TNKS1BP1 PE=1 SV=4	181.7	4.8	41.7 (M.score:41.7)	1	1.0
1856	IF4G3_HUMAN	Eukaryotic translation initiation factor 4 gamma 3 OS=Homo sapiens OX=9606 GN=EIF4G3 PE=1 SV=2	176.5	5.3	41.2 (M.score:41.2)	1	1.8
1857	ZC3HF_HUMAN	Zinc finger CCCH domain-containing protein 15 OS=Homo sapiens OX=9606 GN=ZC3H15 PE=1 SV=1	48.6	5.2	40.2 (M.score:40.2)	1	1.4
1858	ACAP2_HUMAN	Arf-GAP with coiled-coil, ANK repeat and PH domain-containing protein 2 OS=Homo sapiens OX=9606 GN=ACAP2 PE=1 SV=3	88.0	6.4	41.7 (M.score:41.7)	1	3.1
1859	ASXL3_HUMAN	Putative Polycomb group protein ASXL3 OS=Homo sapiens OX=9606 GN=ASXL3 PE=2 SV=3	241.8	5.8	41.7 (M.score:41.7)	1	1.6
1860	AKAP8_HUMAN	A-kinase anchor protein 8 OS=Homo sapiens OX=9606 GN=AKAP8 PE=1 SV=1	76.1	5.0	42.5 (M.score:42.5)	1	3.8
1861	ANO2_HUMAN	Anoctamin-2 OS=Homo sapiens OX=9606 GN=ANO2 PE=1 SV=2	113.9	6.1	42.6 (M.score:42.6)	1	2.2
1862	PFKAL_HUMAN	ATP-dependent 6-phosphofructokinase, liver type OS=Homo sapiens OX=9606 GN=PFKL PE=1 SV=6	85.0	7.3	43.0 (M.score:43.0)	1	1.2
1863	FR1L5_HUMAN	Fer-1-like protein 5 OS=Homo sapiens OX=9606 GN=FER1L5 PE=2 SV=3	237.8	8.3	44.8 (M.score:44.8)	1	1.5
1864	NUAK1_HUMAN	NUAK family SNF1-like kinase 1 OS=Homo sapiens OX=9606 GN=NUAK1 PE=1 SV=1	74.3	9.0	41.9 (M.score:41.9)	1	2.3
1865	LATS1_HUMAN	Serine/threonine-protein kinase LATS1 OS=Homo sapiens OX=9606 GN=LATS1 PE=1 SV=1	126.8	8.8	41.7 (M.score:41.7)	1	2.3
1866	GRM2A_HUMAN	GRAM domain-containing protein 2A OS=Homo sapiens OX=9606 GN=GRAMD2A PE=1 SV=2	40.2	8.7	44.8 (M.score:44.8)	1	6.8
1867	CSN2_HUMAN	COP9 signalosome complex subunit 2 OS=Homo sapiens OX=9606 GN=COPS2 PE=1 SV=1	51.6	5.4	44.4 (M.score:44.4)	1	1.8
1868	UBN2_HUMAN	Ubinuclein-2 OS=Homo sapiens OX=9606 GN=UBN2 PE=1 SV=2	146.0	9.2	40.4 (M.score:40.4)	1	2.2
1869	MSH6_HUMAN	DNA mismatch repair protein Msh6 OS=Homo sapiens OX=9606 GN=MSH6 PE=1 SV=2	152.7	6.5	42.3 (M.score:42.3)	1	0.8
1870	E41L3_HUMAN	Band 4.1-like protein 3 OS=Homo sapiens OX=9606 GN=EPB41L3 PE=1 SV=2	120.6	5.1	40.5 (M.score:40.5)	1	0.6
1871	KPRB_HUMAN	Phosphoribosyl pyrophosphate synthase-associated protein 2 OS=Homo sapiens OX=9606 GN=PRPSAP2 PE=1 SV=1	40.9	7.1	40.2 (M.score:40.2)	1	3.8
1872	BCR_HUMAN	Breakpoint cluster region protein OS=Homo sapiens OX=9606 GN=BCR PE=1 SV=2	142.7	6.6	41.7 (M.score:41.7)	1	2.0
1873	COR1C_HUMAN	Coronin-1C OS=Homo sapiens OX=9606 GN=CORO1C PE=1 SV=1	53.2	6.6	41.8 (M.score:41.8)	1	1.5
1874	CDKL3_HUMAN	Cyclin-dependent kinase-like 3 OS=Homo sapiens OX=9606 GN=CDKL3 PE=1 SV=1	67.5	9.4	40.3 (M.score:40.3)	1	1.9
1875	PCX1_HUMAN	Pecanex-like protein 1 OS=Homo sapiens OX=9606 GN=PCNX1 PE=1 SV=2	258.5	6.8	45.1 (M.score:45.1)	1	0.6
1876	ILKAP_HUMAN	Integrin-linked kinase-associated serine/threonine phosphatase 2C OS=Homo sapiens OX=9606 GN=ILKAP PE=1 SV=1	42.9	6.7	40.0 (M.score:40.0)	1	4.6
1877	SE1L3_HUMAN	Protein sel-1 homolog 3 OS=Homo sapiens OX=9606 GN=SEL1L3 PE=1 SV=2	128.5	6.9	40.1 (M.score:40.1)	1	2.5
1878	FMO5_HUMAN	Dimethylaniline monooxygenase [N-oxide-forming] 5 OS=Homo sapiens OX=9606 GN=FMO5 PE=1 SV=2	60.2	8.4	41.4 (M.score:41.4)	1	4.3
1879	RPGF1_HUMAN	Rap guanine nucleotide exchange factor 1 OS=Homo sapiens OX=9606 GN=RAPGEF1 PE=1 SV=3	120.5	5.6	40.3 (M.score:40.3)	1	1.4
1880	RET_HUMAN	Proto-oncogene tyrosine-protein kinase receptor Ret OS=Homo sapiens OX=9606 GN=RET PE=1 SV=3	124.2	6.2	42.5 (M.score:42.5)	1	2.6
1881	SP16H_HUMAN	FACT complex subunit SPT16 OS=Homo sapiens OX=9606 GN=SUPT16H PE=1 SV=1	119.8	5.5	40.0 (M.score:40.0)	1	1.8
1882	SPTCS_HUMAN	Spatacsin OS=Homo sapiens OX=9606 GN=SPG11 PE=1 SV=3	278.7	5.6	42.9 (M.score:42.9)	1	0.3
1883	AKD1B_HUMAN	Ankyrin repeat and death domain-containing protein 1B OS=Homo sapiens OX=9606 GN=ANKDD1B PE=4 SV=3	59.1	8.3	44.2 (M.score:44.2)	1	2.7
1884	IKBZ_HUMAN	NF-kappa-B inhibitor zeta OS=Homo sapiens OX=9606 GN=NFKBIZ PE=1 SV=1	78.0	6.1	41.1 (M.score:41.1)	1	3.1
1885	PO210_HUMAN	Nuclear pore membrane glycoprotein 210 OS=Homo sapiens OX=9606 GN=NUP210 PE=1 SV=3	205.0	6.3	41.4 (M.score:41.4)	1	1.5
1886	DUS2L_HUMAN	tRNA-dihydrouridine(20) synthase [NAD(P)+]-like OS=Homo sapiens OX=9606 GN=DUS2 PE=1 SV=1	55.0	6.7	41.1 (M.score:41.1)	1	5.7
1887	ELMO3_HUMAN	Engulfment and cell motility protein 3 OS=Homo sapiens OX=9606 GN=ELMO3 PE=1 SV=3	81.4	5.9	41.1 (M.score:41.1)	1	1.0
1888	S31A1_HUMAN	Spermatogenesis-associated protein 31A1 OS=Homo sapiens OX=9606 GN=SPATA31A1 PE=3 SV=1	148.5	9.1	41.5 (M.score:41.5)	1	1.7
1889	CAN2_HUMAN	Calpain-2 catalytic subunit OS=Homo sapiens OX=9606 GN=CAPN2 PE=1 SV=6	79.9	4.9	45.5 (M.score:45.5)	1	2.3
1890	CP11A_HUMAN	Cholesterol side-chain cleavage enzyme, mitochondrial OS=Homo sapiens OX=9606 GN=CYP11A1 PE=1 SV=2	60.1	8.9	44.4 (M.score:44.4)	1	4.6
1891	ARGAL_HUMAN	Rho guanine nucleotide exchange factor 10-like protein OS=Homo sapiens OX=9606 GN=ARHGEF10L PE=1 SV=3	140.3	5.6	41.0 (M.score:41.0)	1	0.9
1892	CCD40_HUMAN	Coiled-coil domain-containing protein 40 OS=Homo sapiens OX=9606 GN=CCDC40 PE=2 SV=2	130.0	5.2	41.1 (M.score:41.1)	1	1.8
1893	WNT5B_HUMAN	Protein Wnt-5b OS=Homo sapiens OX=9606 GN=WNT5B PE=2 SV=2	40.3	8.8	45.7 (M.score:45.7)	1	4.7
1894	EAA2_HUMAN	Excitatory amino acid transporter 2 OS=Homo sapiens OX=9606 GN=SLC1A2 PE=1 SV=2	62.1	6.1	41.0 (M.score:41.0)	1	3.0
1895	JERKY_HUMAN	Jerky protein homolog OS=Homo sapiens OX=9606 GN=JRK PE=1 SV=3	61.8	8.2	41.2 (M.score:41.2)	1	1.3
1896	SGSM1_HUMAN	Small G protein signaling modulator 1 OS=Homo sapiens OX=9606 GN=SGSM1 PE=1 SV=2	129.6	5.4	43.8 (M.score:43.8)	1	1.1
1897	HMHA1_HUMAN	Rho GTPase-activating protein 45 OS=Homo sapiens OX=9606 GN=ARHGAP45 PE=1 SV=2	124.5	5.8	40.0 (M.score:40.0)	1	1.4
1898	NWD1_HUMAN	NACHT domain- and WD repeat-containing protein 1 OS=Homo sapiens OX=9606 GN=NWD1 PE=1 SV=3	174.4	6.3	41.2 (M.score:41.2)	1	1.3
1899	TCPW_HUMAN	T-complex protein 1 subunit zeta-2 OS=Homo sapiens OX=9606 GN=CCT6B PE=1 SV=5	57.8	6.8	40.9 (M.score:40.9)	1	1.5
1900	SMC6_HUMAN	Structural maintenance of chromosomes protein 6 OS=Homo sapiens OX=9606 GN=SMC6 PE=1 SV=2	126.2	6.6	41.3 (M.score:41.3)	1	0.6
1901	MBTP1_HUMAN	Membrane-bound transcription factor site-1 protease OS=Homo sapiens OX=9606 GN=MBTPS1 PE=1 SV=1	117.7	8.9	41.1 (M.score:41.1)	1	2.5
1902	PRD15_HUMAN	PR domain zinc finger protein 15 OS=Homo sapiens OX=9606 GN=PRDM15 PE=1 SV=4	169.2	8.6	43.8 (M.score:43.8)	1	1.1
1903	PLCG2_HUMAN	1-phosphatidylinositol 4,5-bisphosphate phosphodiesterase gamma-2 OS=Homo sapiens OX=9606 GN=PLCG2 PE=1 SV=4	147.8	6.2	43.9 (M.score:43.9)	1	1.7
1904	HNRL1_HUMAN	Heterogeneous nuclear ribonucleoprotein U-like protein 1 OS=Homo sapiens OX=9606 GN=HNRNPUL1 PE=1 SV=2	95.7	6.5	41.8 (M.score:41.8)	1	0.6
1905	RECQ1_HUMAN	ATP-dependent DNA helicase Q1 OS=Homo sapiens OX=9606 GN=RECQL PE=1 SV=3	73.4	8.1	40.8 (M.score:40.8)	1	3.9
1906	TAXB1_HUMAN	Tax1-binding protein 1 OS=Homo sapiens OX=9606 GN=TAX1BP1 PE=1 SV=2	90.8	5.3	40.2 (M.score:40.2)	1	1.0
1907	PTPRZ_HUMAN	Receptor-type tyrosine-protein phosphatase zeta OS=Homo sapiens OX=9606 GN=PTPRZ1 PE=1 SV=4	254.4	4.8	42.6 (M.score:42.6)	1	0.5
1908	ABCB7_HUMAN	ATP-binding cassette sub-family B member 7, mitochondrial OS=Homo sapiens OX=9606 GN=ABCB7 PE=1 SV=2	82.6	9.4	45.5 (M.score:45.5)	1	2.7
1909	CYTSA_HUMAN	Cytospin-A OS=Homo sapiens OX=9606 GN=SPECC1L PE=1 SV=2	124.5	5.5	45.4 (M.score:45.4)	1	2.0
1910	CEP83_HUMAN	Centrosomal protein of 83 kDa OS=Homo sapiens OX=9606 GN=CEP83 PE=1 SV=2	82.0	5.9	41.1 (M.score:41.1)	1	4.0
1911	WASC4_HUMAN	WASH complex subunit 4 OS=Homo sapiens OX=9606 GN=WASHC4 PE=1 SV=2	136.3	7.1	43.7 (M.score:43.7)	1	1.2
1912	ZN282_HUMAN	Zinc finger protein 282 OS=Homo sapiens OX=9606 GN=ZNF282 PE=1 SV=3	74.2	5.6	44.8 (M.score:44.8)	1	4.0
1913	UBA1_HUMAN	Ubiquitin-like modifier-activating enzyme 1 OS=Homo sapiens OX=9606 GN=UBA1 PE=1 SV=3	117.8	5.5	45.0 (M.score:45.0)	1	2.2
1914	NMDE2_HUMAN	Glutamate receptor ionotropic, NMDA 2B OS=Homo sapiens OX=9606 GN=GRIN2B PE=1 SV=3	166.3	6.5	40.1 (M.score:40.1)	1	2.1
1915	PUR4_HUMAN	Phosphoribosylformylglycinamidine synthase OS=Homo sapiens OX=9606 GN=PFAS PE=1 SV=4	144.6	5.5	41.5 (M.score:41.5)	1	1.9
1916	SYCC_HUMAN	Cysteine--tRNA ligase, cytoplasmic OS=Homo sapiens OX=9606 GN=CARS PE=1 SV=3	85.4	6.3	41.5 (M.score:41.5)	1	2.4
1917	PKHG6_HUMAN	Pleckstrin homology domain-containing family G member 6 OS=Homo sapiens OX=9606 GN=PLEKHG6 PE=1 SV=3	88.9	6.6	40.1 (M.score:40.1)	1	2.2
1918	CRML_HUMAN	Protein cramped-like OS=Homo sapiens OX=9606 GN=CRAMP1 PE=1 SV=3	134.6	8.1	41.5 (M.score:41.5)	1	1.0
1919	GPAT1_HUMAN	Glycerol-3-phosphate acyltransferase 1, mitochondrial OS=Homo sapiens OX=9606 GN=GPAM PE=1 SV=3	93.7	7.8	41.5 (M.score:41.5)	1	1.1
1920	TNKS1_HUMAN	Tankyrase-1 OS=Homo sapiens OX=9606 GN=TNKS PE=1 SV=2	142.0	6.6	44.7 (M.score:44.7)	1	1.7
1921	CF206_HUMAN	Cilia- and flagella-associated protein 206 OS=Homo sapiens OX=9606 GN=CFAP206 PE=1 SV=2	71.1	6.4	44.6 (M.score:44.6)	1	1.3
1922	GARS_HUMAN	Glycine--tRNA ligase OS=Homo sapiens OX=9606 GN=GARS PE=1 SV=3	83.1	6.6	44.1 (M.score:44.1)	1	4.6
1923	ELAV4_HUMAN	ELAV-like protein 4 OS=Homo sapiens OX=9606 GN=ELAVL4 PE=1 SV=2	41.7	9.5	44.5 (M.score:44.5)	1	6.6
1924	RAB21_HUMAN	Ras-related protein Rab-21 OS=Homo sapiens OX=9606 GN=RAB21 PE=1 SV=3	24.3	8.1	44.6 (M.score:44.6)	1	6.7
1925	CNTP1_HUMAN	Contactin-associated protein 1 OS=Homo sapiens OX=9606 GN=CNTNAP1 PE=1 SV=1	156.2	6.6	41.2 (M.score:41.2)	1	1.4
1926	HDGR2_HUMAN	Hepatoma-derived growth factor-related protein 2 OS=Homo sapiens OX=9606 GN=HDGFL2 PE=1 SV=1	74.3	7.1	40.6 (M.score:40.6)	1	1.0
1927	SCFD1_HUMAN	Sec1 family domain-containing protein 1 OS=Homo sapiens OX=9606 GN=SCFD1 PE=1 SV=4	72.3	5.9	42.2 (M.score:42.2)	1	1.4
1928	CEP72_HUMAN	Centrosomal protein of 72 kDa OS=Homo sapiens OX=9606 GN=CEP72 PE=1 SV=2	71.7	6.1	40.5 (M.score:40.5)	1	1.1
1929	CCAR1_HUMAN	Cell division cycle and apoptosis regulator protein 1 OS=Homo sapiens OX=9606 GN=CCAR1 PE=1 SV=2	132.7	5.6	42.6 (M.score:42.6)	1	2.4
1930	ALPK2_HUMAN	Alpha-protein kinase 2 OS=Homo sapiens OX=9606 GN=ALPK2 PE=2 SV=3	236.9	5.1	79.0 (M.score:79.0)	1	0.5
1931	CC105_HUMAN	Coiled-coil domain-containing protein 105 OS=Homo sapiens OX=9606 GN=CCDC105 PE=2 SV=3	56.9	9.9	44.4 (M.score:44.4)	1	1.6
1932	COG2_HUMAN	Conserved oligomeric Golgi complex subunit 2 OS=Homo sapiens OX=9606 GN=COG2 PE=1 SV=1	83.2	6.2	40.0 (M.score:40.0)	1	3.0
1933	PCDH1_HUMAN	Protocadherin-1 OS=Homo sapiens OX=9606 GN=PCDH1 PE=1 SV=2	114.7	4.9	44.5 (M.score:44.5)	1	1.5
1934	COG5_HUMAN	Conserved oligomeric Golgi complex subunit 5 OS=Homo sapiens OX=9606 GN=COG5 PE=1 SV=3	92.7	6.2	40.7 (M.score:40.7)	1	3.0
1935	BMPER_HUMAN	BMP-binding endothelial regulator protein OS=Homo sapiens OX=9606 GN=BMPER PE=1 SV=3	75.9	8.2	43.1 (M.score:43.1)	1	2.2
1936	MSH4_HUMAN	MutS protein homolog 4 OS=Homo sapiens OX=9606 GN=MSH4 PE=1 SV=2	104.7	7.2	44.4 (M.score:44.4)	1	3.1
1937	TPC2L_HUMAN	Trafficking protein particle complex subunit 2-like protein OS=Homo sapiens OX=9606 GN=TRAPPC2L PE=1 SV=1	16.1	6.3	40.6 (M.score:40.6)	1	17.1
1938	PK3CG_HUMAN	Phosphatidylinositol 4,5-bisphosphate 3-kinase catalytic subunit gamma isoform OS=Homo sapiens OX=9606 GN=PIK3CG PE=1 SV=3	126.4	7.2	42.5 (M.score:42.5)	1	2.5
1939	SUCB1_HUMAN	Succinate--CoA ligase [ADP-forming] subunit beta, mitochondrial OS=Homo sapiens OX=9606 GN=SUCLA2 PE=1 SV=3	50.3	7.0	42.1 (M.score:42.1)	1	5.8
1940	RBL1_HUMAN	Retinoblastoma-like protein 1 OS=Homo sapiens OX=9606 GN=RBL1 PE=1 SV=3	120.8	7.3	42.8 (M.score:42.8)	1	1.9
1941	DDHD2_HUMAN	Phospholipase DDHD2 OS=Homo sapiens OX=9606 GN=DDHD2 PE=1 SV=2	81.0	5.2	40.8 (M.score:40.8)	1	2.5
1942	VP37C_HUMAN	Vacuolar protein sorting-associated protein 37C OS=Homo sapiens OX=9606 GN=VPS37C PE=1 SV=2	38.6	5.2	44.3 (M.score:44.3)	1	2.3
1943	LATS2_HUMAN	Serine/threonine-protein kinase LATS2 OS=Homo sapiens OX=9606 GN=LATS2 PE=1 SV=2	120.1	8.4	40.8 (M.score:40.8)	1	0.9
1944	STOX1_HUMAN	Storkhead-box protein 1 OS=Homo sapiens OX=9606 GN=STOX1 PE=1 SV=2	110.9	7.8	44.0 (M.score:44.0)	1	1.5
1945	CSN6_HUMAN	COP9 signalosome complex subunit 6 OS=Homo sapiens OX=9606 GN=COPS6 PE=1 SV=1	36.1	5.5	40.3 (M.score:40.3)	1	9.5
1946	TREF1_HUMAN	Transcriptional-regulating factor 1 OS=Homo sapiens OX=9606 GN=TRERF1 PE=1 SV=1	132.2	6.3	44.8 (M.score:44.8)	1	2.2
1947	LAMB3_HUMAN	Laminin subunit beta-3 OS=Homo sapiens OX=9606 GN=LAMB3 PE=1 SV=1	129.5	7.1	42.5 (M.score:42.5)	1	2.4
1948	ATL3_HUMAN	ADAMTS-like protein 3 OS=Homo sapiens OX=9606 GN=ADAMTSL3 PE=1 SV=4	188.6	8.2	44.4 (M.score:44.4)	1	1.5
1949	PERM_HUMAN	Myeloperoxidase OS=Homo sapiens OX=9606 GN=MPO PE=1 SV=1	83.8	9.2	40.6 (M.score:40.6)	1	3.2
1950	EAA3_HUMAN	Excitatory amino acid transporter 3 OS=Homo sapiens OX=9606 GN=SLC1A1 PE=1 SV=2	57.1	5.6	41.2 (M.score:41.2)	1	5.3
1951	ZC12B_HUMAN	Probable ribonuclease ZC3H12B OS=Homo sapiens OX=9606 GN=ZC3H12B PE=2 SV=3	94.1	7.6	40.5 (M.score:40.5)	1	2.9
1952	LUC7L_HUMAN	Putative RNA-binding protein Luc7-like 1 OS=Homo sapiens OX=9606 GN=LUC7L PE=1 SV=1	43.7	9.9	41.2 (M.score:41.2)	1	4.6
1953	ATS1_HUMAN	A disintegrin and metalloproteinase with thrombospondin motifs 1 OS=Homo sapiens OX=9606 GN=ADAMTS1 PE=1 SV=4	105.3	6.4	40.1 (M.score:40.1)	1	2.6
1954	CTR9_HUMAN	RNA polymerase-associated protein CTR9 homolog OS=Homo sapiens OX=9606 GN=CTR9 PE=1 SV=1	133.4	6.3	43.9 (M.score:43.9)	1	1.2
1955	STON2_HUMAN	Stonin-2 OS=Homo sapiens OX=9606 GN=STON2 PE=1 SV=1	101.1	5.2	40.4 (M.score:40.4)	1	1.3
1956	COMA1_HUMAN	Collagen alpha-1(XXII) chain OS=Homo sapiens OX=9606 GN=COL22A1 PE=2 SV=2	161.0	6.9	42.4 (M.score:42.4)	1	1.5
1957	KCTD9_HUMAN	BTB/POZ domain-containing protein KCTD9 OS=Homo sapiens OX=9606 GN=KCTD9 PE=1 SV=1	42.5	6.0	40.2 (M.score:40.2)	1	2.6
1958	GBA3_HUMAN	Cytosolic beta-glucosidase OS=Homo sapiens OX=9606 GN=GBA3 PE=1 SV=2	53.7	5.4	40.1 (M.score:40.1)	1	5.3
1959	UBP16_HUMAN	Ubiquitin carboxyl-terminal hydrolase 16 OS=Homo sapiens OX=9606 GN=USP16 PE=1 SV=1	93.5	6.5	40.4 (M.score:40.4)	1	2.1
1960	DDX23_HUMAN	Probable ATP-dependent RNA helicase DDX23 OS=Homo sapiens OX=9606 GN=DDX23 PE=1 SV=3	95.5	9.6	43.5 (M.score:43.5)	1	0.9
1961	MED12_HUMAN	Mediator of RNA polymerase II transcription subunit 12 OS=Homo sapiens OX=9606 GN=MED12 PE=1 SV=4	242.9	6.6	42.3 (M.score:42.3)	1	1.0
1962	PZP_HUMAN	Pregnancy zone protein OS=Homo sapiens OX=9606 GN=PZP PE=1 SV=4	163.8	6.0	40.6 (M.score:40.6)	1	1.5
1963	UBP6_HUMAN	Ubiquitin carboxyl-terminal hydrolase 6 OS=Homo sapiens OX=9606 GN=USP6 PE=1 SV=2	158.6	7.9	77.8 (M.score:77.8)	1	2.0
1964	FBN3_HUMAN	Fibrillin-3 OS=Homo sapiens OX=9606 GN=FBN3 PE=2 SV=3	300.1	4.9	43.0 (M.score:43.0)	1	0.5
1965	HDA10_HUMAN	Histone deacetylase 10 OS=Homo sapiens OX=9606 GN=HDAC10 PE=1 SV=1	71.4	5.4	43.4 (M.score:43.4)	1	2.2
1966	IPO8_HUMAN	Importin-8 OS=Homo sapiens OX=9606 GN=IPO8 PE=1 SV=2	119.9	5.0	43.7 (M.score:43.7)	1	3.1
1967	RTCB_HUMAN	tRNA-splicing ligase RtcB homolog OS=Homo sapiens OX=9606 GN=RTCB PE=1 SV=1	55.2	6.8	43.0 (M.score:43.0)	1	2.4
1968	SMRD3_HUMAN	SWI/SNF-related matrix-associated actin-dependent regulator of chromatin subfamily D member 3 OS=Homo sapiens OX=9606 GN=SMARCD3 PE=1 SV=1	55.0	9.4	77.4 (M.score:77.4)	1	7.5
1969	TBX19_HUMAN	T-box transcription factor TBX19 OS=Homo sapiens OX=9606 GN=TBX19 PE=1 SV=3	48.2	6.7	42.0 (M.score:42.0)	1	7.1
1970	PXDN_HUMAN	Peroxidasin homolog OS=Homo sapiens OX=9606 GN=PXDN PE=1 SV=2	165.2	6.8	41.9 (M.score:41.9)	1	1.4
1971	GSLG1_HUMAN	Golgi apparatus protein 1 OS=Homo sapiens OX=9606 GN=GLG1 PE=1 SV=2	134.5	6.5	77.1 (M.score:77.1)	1	1.3
1972	AT11C_HUMAN	Phospholipid-transporting ATPase IG OS=Homo sapiens OX=9606 GN=ATP11C PE=1 SV=3	129.4	6.2	43.0 (M.score:43.0)	1	2.5
1973	ANKH1_HUMAN	Ankyrin repeat and KH domain-containing protein 1 OS=Homo sapiens OX=9606 GN=ANKHD1 PE=1 SV=1	269.3	5.5	43.2 (M.score:43.2)	1	1.1
1974	THSD4_HUMAN	Thrombospondin type-1 domain-containing protein 4 OS=Homo sapiens OX=9606 GN=THSD4 PE=2 SV=2	112.4	7.9	42.5 (M.score:42.5)	1	2.0
1975	TTLL7_HUMAN	Tubulin polyglutamylase TTLL7 OS=Homo sapiens OX=9606 GN=TTLL7 PE=1 SV=2	102.9	9.4	41.6 (M.score:41.6)	1	1.7
1976	NCOA2_HUMAN	Nuclear receptor coactivator 2 OS=Homo sapiens OX=9606 GN=NCOA2 PE=1 SV=2	159.1	6.2	43.1 (M.score:43.1)	1	1.7
1977	STRBP_HUMAN	Spermatid perinuclear RNA-binding protein OS=Homo sapiens OX=9606 GN=STRBP PE=1 SV=1	73.6	8.9	40.1 (M.score:40.1)	1	0.9
1978	SIK3_HUMAN	Serine/threonine-protein kinase SIK3 OS=Homo sapiens OX=9606 GN=SIK3 PE=1 SV=4	144.8	6.3	43.3 (M.score:43.3)	1	1.1
1979	S14L1_HUMAN	SEC14-like protein 1 OS=Homo sapiens OX=9606 GN=SEC14L1 PE=1 SV=2	81.2	6.0	40.8 (M.score:40.8)	1	2.9
1980	ZN276_HUMAN	Zinc finger protein 276 OS=Homo sapiens OX=9606 GN=ZNF276 PE=1 SV=4	67.2	8.9	43.0 (M.score:43.0)	1	2.3
1981	CTSL2_HUMAN	CTD small phosphatase-like protein 2 OS=Homo sapiens OX=9606 GN=CTDSPL2 PE=1 SV=2	53.0	6.0	41.3 (M.score:41.3)	1	2.1
1982	CSMD3_HUMAN	CUB and sushi domain-containing protein 3 OS=Homo sapiens OX=9606 GN=CSMD3 PE=2 SV=3	405.7	5.6	42.4 (M.score:42.4)	1	0.2
1983	GTR9_HUMAN	Solute carrier family 2, facilitated glucose transporter member 9 OS=Homo sapiens OX=9606 GN=SLC2A9 PE=1 SV=2	58.7	9.1	41.0 (M.score:41.0)	1	3.9
1984	GBP1_HUMAN	Guanylate-binding protein 1 OS=Homo sapiens OX=9606 GN=GBP1 PE=1 SV=2	67.9	6.0	41.0 (M.score:41.0)	1	2.0
1985	A2ML1_HUMAN	Alpha-2-macroglobulin-like protein 1 OS=Homo sapiens OX=9606 GN=A2ML1 PE=1 SV=3	161.0	5.5	40.9 (M.score:40.9)	1	2.1
1986	BRE1B_HUMAN	E3 ubiquitin-protein ligase BRE1B OS=Homo sapiens OX=9606 GN=RNF40 PE=1 SV=4	113.6	5.9	41.8 (M.score:41.8)	1	1.1
1987	CBPC4_HUMAN	Cytosolic carboxypeptidase 4 OS=Homo sapiens OX=9606 GN=AGBL1 PE=1 SV=2	120.2	6.9	40.2 (M.score:40.2)	1	2.9
1988	ST38L_HUMAN	Serine/threonine-protein kinase 38-like OS=Homo sapiens OX=9606 GN=STK38L PE=1 SV=3	54.0	6.4	42.4 (M.score:42.4)	1	5.2
1989	GSE1_HUMAN	Genetic suppressor element 1 OS=Homo sapiens OX=9606 GN=GSE1 PE=1 SV=3	136.1	7.4	74.5 (M.score:74.5)	1	1.1
1990	NEIL2_HUMAN	Endonuclease 8-like 2 OS=Homo sapiens OX=9606 GN=NEIL2 PE=1 SV=3	36.8	6.3	42.2 (M.score:42.2)	1	7.2
1991	PPM1N_HUMAN	Probable protein phosphatase 1N OS=Homo sapiens OX=9606 GN=PPM1N PE=2 SV=2	46.1	6.2	42.0 (M.score:42.0)	1	3.0
1992	FA47C_HUMAN	Putative protein FAM47C OS=Homo sapiens OX=9606 GN=FAM47C PE=2 SV=1	115.3	6.7	40.6 (M.score:40.6)	1	1.7
1993	LAP2A_HUMAN	Lamina-associated polypeptide 2, isoform alpha OS=Homo sapiens OX=9606 GN=TMPO PE=1 SV=2	75.4	7.6	42.1 (M.score:42.1)	1	1.6
1994	GAN_HUMAN	Gigaxonin OS=Homo sapiens OX=9606 GN=GAN PE=1 SV=1	67.6	5.6	41.9 (M.score:41.9)	1	2.2
1995	LDHD_HUMAN	Probable D-lactate dehydrogenase, mitochondrial OS=Homo sapiens OX=9606 GN=LDHD PE=1 SV=1	54.8	6.2	40.4 (M.score:40.4)	1	1.6
1996	VWDE_HUMAN	von Willebrand factor D and EGF domain-containing protein OS=Homo sapiens OX=9606 GN=VWDE PE=2 SV=4	176.7	5.4	41.8 (M.score:41.8)	1	0.6
1997	ACPH_HUMAN	Acylamino-acid-releasing enzyme OS=Homo sapiens OX=9606 GN=APEH PE=1 SV=4	81.2	5.3	41.3 (M.score:41.3)	1	3.6
1998	FMNL3_HUMAN	Formin-like protein 3 OS=Homo sapiens OX=9606 GN=FMNL3 PE=1 SV=3	117.1	6.2	41.6 (M.score:41.6)	1	1.2
[truncated: 108 more rows]

## Sheet: Table S5
Table S5: List of proteins identified in peripheral serum of patients without cachexia
Row	Accession	Protein	MW [kDa]	pI	Scores	#Peptides	SC [%]
1	TRFE_HUMAN	Serotransferrin OS=Homo sapiens OX=9606 GN=TF PE=1 SV=3	77.0	6.8	399.8 (M.score:399.8)	63	75.6
2	APOA1_HUMAN	Apolipoprotein A-I OS=Homo sapiens OX=9606 GN=APOA1 PE=1 SV=1	30.8	5.6	259.0 (M.score:259.0)	51	85.8
3	TITIN_HUMAN	Titin OS=Homo sapiens OX=9606 GN=TTN PE=1 SV=4	3813.7	6.0	215.2 (M.score:215.2)	45	2.0
4	CO3_HUMAN	Complement C3 OS=Homo sapiens OX=9606 GN=C3 PE=1 SV=2	187.0	6.0	92.5 (M.score:92.5)	43	39.1
5	A2MG_HUMAN	Alpha-2-macroglobulin OS=Homo sapiens OX=9606 GN=A2M PE=1 SV=3	163.2	6.0	973.6 (M.score:973.6)	34	34.5
6	HPT_HUMAN	Haptoglobin OS=Homo sapiens OX=9606 GN=HP PE=1 SV=1	45.2	6.1	40.6 (M.score:40.6)	27	53.2
7	CO4B_HUMAN	Complement C4-B OS=Homo sapiens OX=9606 GN=C4B PE=1 SV=2	192.6	6.9	591.4 (M.score:591.4)	25	22.3
8	A1AT_HUMAN	Alpha-1-antitrypsin OS=Homo sapiens OX=9606 GN=SERPINA1 PE=1 SV=3	46.7	5.4	516.3 (M.score:516.3)	20	49.0
9	APOB_HUMAN	Apolipoprotein B-100 OS=Homo sapiens OX=9606 GN=APOB PE=1 SV=2	515.3	6.6	98.0 (M.score:98.0)	17	6.1
10	VTDB_HUMAN	Vitamin D-binding protein OS=Homo sapiens OX=9606 GN=GC PE=1 SV=1	52.9	5.4	59.0 (M.score:59.0)	16	47.3
11	IGHA1_HUMAN	Immunoglobulin heavy constant alpha 1 OS=Homo sapiens OX=9606 GN=IGHA1 PE=1 SV=2	37.6	6.1	91.0 (M.score:91.0)	15	56.4
12	ALBU_HUMAN	Serum albumin OS=Homo sapiens OX=9606 GN=ALB PE=1 SV=2	69.3	5.9	47.5 (M.score:47.5)	15	30.0
13	MUC16_HUMAN	Mucin-16 OS=Homo sapiens OX=9606 GN=MUC16 PE=1 SV=3	1518.2	5.1	107.5 (M.score:107.5)	14	2.0
14	APOH_HUMAN	Beta-2-glycoprotein 1 OS=Homo sapiens OX=9606 GN=APOH PE=1 SV=3	38.3	8.3	229.3 (M.score:229.3)	13	53.6
15	CFAH_HUMAN	Complement factor H OS=Homo sapiens OX=9606 GN=CFH PE=1 SV=4	139.0	6.2	115.7 (M.score:115.7)	13	16.1
16	APOA2_HUMAN	Apolipoprotein A-II OS=Homo sapiens OX=9606 GN=APOA2 PE=1 SV=1	11.2	6.3	157.0 (M.score:157.0)	12	74.0
17	AHNK_HUMAN	Neuroblast differentiation-associated protein AHNAK OS=Homo sapiens OX=9606 GN=AHNAK PE=1 SV=2	628.7	5.8	169.5 (M.score:169.5)	12	3.2
18	THRB_HUMAN	Prothrombin OS=Homo sapiens OX=9606 GN=F2 PE=1 SV=2	70.0	5.6	127.7 (M.score:127.7)	12	24.3
19	A1AG1_HUMAN	Alpha-1-acid glycoprotein 1 OS=Homo sapiens OX=9606 GN=ORM1 PE=1 SV=1	23.5	4.9	256.1 (M.score:256.1)	11	46.8
20	TTHY_HUMAN	Transthyretin OS=Homo sapiens OX=9606 GN=TTR PE=1 SV=1	15.9	5.5	352.3 (M.score:352.3)	10	75.5
21	CERU_HUMAN	Ceruloplasmin OS=Homo sapiens OX=9606 GN=CP PE=1 SV=1	122.1	5.4	448.9 (M.score:448.9)	10	16.1
22	APOA4_HUMAN	Apolipoprotein A-IV OS=Homo sapiens OX=9606 GN=APOA4 PE=1 SV=3	45.4	5.3	255.3 (M.score:255.3)	9	20.5
23	PLEC_HUMAN	Plectin OS=Homo sapiens OX=9606 GN=PLEC PE=1 SV=3	531.5	5.7	98.1 (M.score:98.1)	9	2.8
24	FSIP2_HUMAN	Fibrous sheath-interacting protein 2 OS=Homo sapiens OX=9606 GN=FSIP2 PE=2 SV=4	780.1	6.3	95.3 (M.score:95.3)	8	1.9
25	RYR1_HUMAN	Ryanodine receptor 1 OS=Homo sapiens OX=9606 GN=RYR1 PE=1 SV=3	564.8	5.2	115.2 (M.score:115.2)	8	3.4
26	SYNE1_HUMAN	Nesprin-1 OS=Homo sapiens OX=9606 GN=SYNE1 PE=1 SV=4	1010.5	5.4	98.1 (M.score:98.1)	8	1.3
27	HBB_HUMAN	Hemoglobin subunit beta OS=Homo sapiens OX=9606 GN=HBB PE=1 SV=2	16.0	6.7	182.9 (M.score:182.9)	8	68.0
28	HEMO_HUMAN	Hemopexin OS=Homo sapiens OX=9606 GN=HPX PE=1 SV=2	51.6	6.5	97.2 (M.score:97.2)	8	28.1
29	CXCL7_HUMAN	Platelet basic protein OS=Homo sapiens OX=9606 GN=PPBP PE=1 SV=3	13.9	9.0	71.6 (M.score:71.6)	8	51.6
30	ITPR3_HUMAN	Inositol 1,4,5-trisphosphate receptor type 3 OS=Homo sapiens OX=9606 GN=ITPR3 PE=1 SV=2	303.9	6.1	66.1 (M.score:66.1)	8	4.9
31	APOE_HUMAN	Apolipoprotein E OS=Homo sapiens OX=9606 GN=APOE PE=1 SV=1	36.1	5.6	49.6 (M.score:49.6)	8	30.6
32	MACF1_HUMAN	Microtubule-actin cross-linking factor 1, isoforms 1/2/3/5 OS=Homo sapiens OX=9606 GN=MACF1 PE=1 SV=4	837.8	5.3	136.6 (M.score:136.6)	7	1.4
33	TRRAP_HUMAN	Transformation/transcription domain-associated protein OS=Homo sapiens OX=9606 GN=TRRAP PE=1 SV=3	437.3	8.5	137.2 (M.score:137.2)	7	3.4
34	IGLC3_HUMAN	Immunoglobulin lambda constant 3 OS=Homo sapiens OX=9606 GN=IGLC3 PE=1 SV=1	11.3	6.9	131.8 (M.score:131.8)	7	84.9
35	NEBU_HUMAN	Nebulin OS=Homo sapiens OX=9606 GN=NEB PE=1 SV=5	772.4	9.1	104.3 (M.score:104.3)	7	1.2
36	HNRPM_HUMAN	Heterogeneous nuclear ribonucleoprotein M OS=Homo sapiens OX=9606 GN=HNRNPM PE=1 SV=3	77.5	8.8	79.7 (M.score:79.7)	7	12.7
37	DYHC1_HUMAN	Cytoplasmic dynein 1 heavy chain 1 OS=Homo sapiens OX=9606 GN=DYNC1H1 PE=1 SV=5	532.1	6.0	54.3 (M.score:54.3)	7	1.9
38	DYST_HUMAN	Dystonin OS=Homo sapiens OX=9606 GN=DST PE=1 SV=4	860.1	5.1	107.8 (M.score:107.8)	6	0.8
39	MYO15_HUMAN	Unconventional myosin-XV OS=Homo sapiens OX=9606 GN=MYO15A PE=1 SV=2	395.0	9.3	102.7 (M.score:102.7)	6	3.4
40	KMT2A_HUMAN	Histone-lysine N-methyltransferase 2A OS=Homo sapiens OX=9606 GN=KMT2A PE=1 SV=5	431.5	9.2	88.4 (M.score:88.4)	6	1.7
41	HMCN1_HUMAN	Hemicentin-1 OS=Homo sapiens OX=9606 GN=HMCN1 PE=1 SV=2	613.0	6.1	104.2 (M.score:104.2)	6	1.6
42	CLUS_HUMAN	Clusterin OS=Homo sapiens OX=9606 GN=CLU PE=1 SV=1	52.5	5.9	90.5 (M.score:90.5)	6	16.7
43	DYH17_HUMAN	Dynein heavy chain 17, axonemal OS=Homo sapiens OX=9606 GN=DNAH17 PE=1 SV=2	511.5	5.6	98.9 (M.score:98.9)	6	2.3
44	C4BPA_HUMAN	C4b-binding protein alpha chain OS=Homo sapiens OX=9606 GN=C4BPA PE=1 SV=2	67.0	7.2	194.9 (M.score:194.9)	6	13.7
45	CFA47_HUMAN	Cilia- and flagella-associated protein 47 OS=Homo sapiens OX=9606 GN=CFAP47 PE=2 SV=5	361.4	7.6	76.0 (M.score:76.0)	6	2.2
46	DYH5_HUMAN	Dynein heavy chain 5, axonemal OS=Homo sapiens OX=9606 GN=DNAH5 PE=1 SV=3	528.7	5.8	70.1 (M.score:70.1)	6	1.9
47	DYH2_HUMAN	Dynein heavy chain 2, axonemal OS=Homo sapiens OX=9606 GN=DNAH2 PE=2 SV=3	507.4	6.0	70.5 (M.score:70.5)	6	1.9
48	MY18B_HUMAN	Unconventional myosin-XVIIIb OS=Homo sapiens OX=9606 GN=MYO18B PE=1 SV=2	285.0	6.5	78.6 (M.score:78.6)	6	2.3
49	SPEG_HUMAN	Striated muscle preferentially expressed protein kinase OS=Homo sapiens OX=9606 GN=SPEG PE=1 SV=4	354.1	8.8	59.5 (M.score:59.5)	6	2.5
50	RYR2_HUMAN	Ryanodine receptor 2 OS=Homo sapiens OX=9606 GN=RYR2 PE=1 SV=3	564.2	5.7	56.5 (M.score:56.5)	6	2.1
51	KMT2D_HUMAN	Histone-lysine N-methyltransferase 2D OS=Homo sapiens OX=9606 GN=KMT2D PE=1 SV=2	593.0	5.4	57.7 (M.score:57.7)	6	2.1
52	TLN2_HUMAN	Talin-2 OS=Homo sapiens OX=9606 GN=TLN2 PE=1 SV=4	271.4	5.4	48.3 (M.score:48.3)	6	4.7
53	FIBA_HUMAN	Fibrinogen alpha chain OS=Homo sapiens OX=9606 GN=FGA PE=1 SV=2	94.9	5.7	42.9 (M.score:42.9)	6	8.5
54	DYH3_HUMAN	Dynein heavy chain 3, axonemal OS=Homo sapiens OX=9606 GN=DNAH3 PE=2 SV=1	470.5	6.0	125.5 (M.score:125.5)	5	3.0
55	AHNK2_HUMAN	Protein AHNAK2 OS=Homo sapiens OX=9606 GN=AHNAK2 PE=1 SV=2	616.2	5.2	114.1 (M.score:114.1)	5	1.8
56	CFAB_HUMAN	Complement factor B OS=Homo sapiens OX=9606 GN=CFB PE=1 SV=2	85.5	6.7	95.2 (M.score:95.2)	5	7.1
57	A1BG_HUMAN	Alpha-1B-glycoprotein OS=Homo sapiens OX=9606 GN=A1BG PE=1 SV=4	54.2	5.6	143.1 (M.score:143.1)	5	20.4
58	CC168_HUMAN	Coiled-coil domain-containing protein 168 OS=Homo sapiens OX=9606 GN=CCDC168 PE=2 SV=2	277.8	9.4	78.0 (M.score:78.0)	5	3.1
59	FETUA_HUMAN	Alpha-2-HS-glycoprotein OS=Homo sapiens OX=9606 GN=AHSG PE=1 SV=1	39.3	5.4	98.4 (M.score:98.4)	5	26.4
60	KI67_HUMAN	Proliferation marker protein Ki-67 OS=Homo sapiens OX=9606 GN=MKI67 PE=1 SV=2	358.5	9.5	88.5 (M.score:88.5)	5	2.5
61	IGKC_HUMAN	Immunoglobulin kappa constant OS=Homo sapiens OX=9606 GN=IGKC PE=1 SV=2	11.8	6.1	88.8 (M.score:88.8)	5	68.2
62	ITIH2_HUMAN	Inter-alpha-trypsin inhibitor heavy chain H2 OS=Homo sapiens OX=9606 GN=ITIH2 PE=1 SV=2	106.4	6.4	51.5 (M.score:51.5)	5	9.8
63	IGHM_HUMAN	Immunoglobulin heavy constant mu OS=Homo sapiens OX=9606 GN=IGHM PE=1 SV=4	49.4	6.3	68.5 (M.score:68.5)	5	15.5
64	AKAP9_HUMAN	A-kinase anchor protein 9 OS=Homo sapiens OX=9606 GN=AKAP9 PE=1 SV=3	453.4	4.9	81.6 (M.score:81.6)	5	1.7
65	PRKDC_HUMAN	DNA-dependent protein kinase catalytic subunit OS=Homo sapiens OX=9606 GN=PRKDC PE=1 SV=3	468.8	6.7	63.0 (M.score:63.0)	5	2.8
66	FINC_HUMAN	Fibronectin OS=Homo sapiens OX=9606 GN=FN1 PE=1 SV=4	262.5	5.5	55.0 (M.score:55.0)	5	2.7
67	VP13A_HUMAN	Vacuolar protein sorting-associated protein 13A OS=Homo sapiens OX=9606 GN=VPS13A PE=1 SV=2	360.0	5.9	41.0 (M.score:41.0)	5	2.7
68	ANK2_HUMAN	Ankyrin-2 OS=Homo sapiens OX=9606 GN=ANK2 PE=1 SV=4	433.4	5.0	55.7 (M.score:55.7)	5	1.4
69	CHD3_HUMAN	Chromodomain-helicase-DNA-binding protein 3 OS=Homo sapiens OX=9606 GN=CHD3 PE=1 SV=3	226.4	6.9	102.0 (M.score:102.0)	4	2.8
70	ZA2G_HUMAN	Zinc-alpha-2-glycoprotein OS=Homo sapiens OX=9606 GN=AZGP1 PE=1 SV=2	34.2	5.7	174.6 (M.score:174.6)	4	20.1
71	CELR3_HUMAN	Cadherin EGF LAG seven-pass G-type receptor 3 OS=Homo sapiens OX=9606 GN=CELSR3 PE=1 SV=2	358.0	6.2	90.4 (M.score:90.4)	4	1.6
72	RN213_HUMAN	E3 ubiquitin-protein ligase RNF213 OS=Homo sapiens OX=9606 GN=RNF213 PE=1 SV=3	591.0	6.1	94.1 (M.score:94.1)	4	1.0
73	GOGB1_HUMAN	Golgin subfamily B member 1 OS=Homo sapiens OX=9606 GN=GOLGB1 PE=1 SV=2	375.8	5.0	100.5 (M.score:100.5)	4	1.5
74	APOC3_HUMAN	Apolipoprotein C-III OS=Homo sapiens OX=9606 GN=APOC3 PE=1 SV=1	10.8	5.2	78.3 (M.score:78.3)	4	39.4
75	APCL_HUMAN	Adenomatous polyposis coli protein 2 OS=Homo sapiens OX=9606 GN=APC2 PE=1 SV=1	243.8	9.1	90.2 (M.score:90.2)	4	2.4
76	K1109_HUMAN	Uncharacterized protein KIAA1109 OS=Homo sapiens OX=9606 GN=KIAA1109 PE=1 SV=2	555.1	6.1	88.5 (M.score:88.5)	4	1.9
77	A2GL_HUMAN	Leucine-rich alpha-2-glycoprotein OS=Homo sapiens OX=9606 GN=LRG1 PE=1 SV=2	38.2	6.5	69.7 (M.score:69.7)	4	15.6
78	PCLO_HUMAN	Protein piccolo OS=Homo sapiens OX=9606 GN=PCLO PE=1 SV=5	560.4	6.1	88.9 (M.score:88.9)	4	1.4
79	ATRX_HUMAN	Transcriptional regulator ATRX OS=Homo sapiens OX=9606 GN=ATRX PE=1 SV=5	282.4	6.2	85.7 (M.score:85.7)	4	1.7
80	BCL9L_HUMAN	B-cell CLL/lymphoma 9-like protein OS=Homo sapiens OX=9606 GN=BCL9L PE=1 SV=1	157.0	8.8	101.6 (M.score:101.6)	4	3.6
81	DYH6_HUMAN	Dynein heavy chain 6, axonemal OS=Homo sapiens OX=9606 GN=DNAH6 PE=2 SV=3	475.7	5.7	85.3 (M.score:85.3)	4	1.5
82	UTRO_HUMAN	Utrophin OS=Homo sapiens OX=9606 GN=UTRN PE=1 SV=2	394.2	5.2	85.1 (M.score:85.1)	4	1.8
83	RYR3_HUMAN	Ryanodine receptor 3 OS=Homo sapiens OX=9606 GN=RYR3 PE=1 SV=3	551.7	5.5	69.2 (M.score:69.2)	4	1.7
84	IGHG3_HUMAN	Immunoglobulin heavy constant gamma 3 OS=Homo sapiens OX=9606 GN=IGHG3 PE=1 SV=2	41.3	8.2	119.8 (M.score:119.8)	4	13.3
85	TOP2B_HUMAN	DNA topoisomerase 2-beta OS=Homo sapiens OX=9606 GN=TOP2B PE=1 SV=3	183.2	8.1	77.2 (M.score:77.2)	4	3.8
86	MYO5A_HUMAN	Unconventional myosin-Va OS=Homo sapiens OX=9606 GN=MYO5A PE=1 SV=2	215.3	8.7	88.9 (M.score:88.9)	4	2.2
87	OBSCN_HUMAN	Obscurin OS=Homo sapiens OX=9606 GN=OBSCN PE=1 SV=3	867.9	5.7	89.1 (M.score:89.1)	4	0.6
88	LRP1_HUMAN	Prolow-density lipoprotein receptor-related protein 1 OS=Homo sapiens OX=9606 GN=LRP1 PE=1 SV=2	504.3	5.2	72.6 (M.score:72.6)	4	1.8
89	DYH10_HUMAN	Dynein heavy chain 10, axonemal OS=Homo sapiens OX=9606 GN=DNAH10 PE=1 SV=4	514.5	5.6	64.1 (M.score:64.1)	4	1.7
90	CHD1_HUMAN	Chromodomain-helicase-DNA-binding protein 1 OS=Homo sapiens OX=9606 GN=CHD1 PE=1 SV=2	196.6	6.7	71.0 (M.score:71.0)	4	1.8
91	LRP2_HUMAN	Low-density lipoprotein receptor-related protein 2 OS=Homo sapiens OX=9606 GN=LRP2 PE=1 SV=3	521.6	4.9	70.8 (M.score:70.8)	4	1.3
92	CB016_HUMAN	Uncharacterized protein C2orf16 OS=Homo sapiens OX=9606 GN=C2orf16 PE=2 SV=3	224.2	10.1	67.1 (M.score:67.1)	4	2.9
93	KDM3B_HUMAN	Lysine-specific demethylase 3B OS=Homo sapiens OX=9606 GN=KDM3B PE=1 SV=2	191.5	6.8	62.8 (M.score:62.8)	4	4.0
94	CENPF_HUMAN	Centromere protein F OS=Homo sapiens OX=9606 GN=CENPF PE=1 SV=2	367.5	5.0	60.3 (M.score:60.3)	4	1.6
95	DYHC2_HUMAN	Cytoplasmic dynein 2 heavy chain 1 OS=Homo sapiens OX=9606 GN=DYNC2H1 PE=1 SV=4	492.3	6.1	68.7 (M.score:68.7)	4	1.6
96	PIEZ2_HUMAN	Piezo-type mechanosensitive ion channel component 2 OS=Homo sapiens OX=9606 GN=PIEZO2 PE=1 SV=2	317.9	5.8	52.3 (M.score:52.3)	4	1.9
97	STAG1_HUMAN	Cohesin subunit SA-1 OS=Homo sapiens OX=9606 GN=STAG1 PE=1 SV=3	144.3	5.4	56.9 (M.score:56.9)	4	2.5
98	HTR5B_HUMAN	HEAT repeat-containing protein 5B OS=Homo sapiens OX=9606 GN=HEATR5B PE=1 SV=2	224.2	6.8	53.1 (M.score:53.1)	4	3.6
99	MYO5C_HUMAN	Unconventional myosin-Vc OS=Homo sapiens OX=9606 GN=MYO5C PE=1 SV=2	202.7	7.7	55.2 (M.score:55.2)	4	2.7
100	CO7A1_HUMAN	Collagen alpha-1(VII) chain OS=Homo sapiens OX=9606 GN=COL7A1 PE=1 SV=2	295.0	5.9	55.7 (M.score:55.7)	4	2.6
101	CORA1_HUMAN	Collagen alpha-1(XXVII) chain OS=Homo sapiens OX=9606 GN=COL27A1 PE=1 SV=1	186.8	9.8	44.9 (M.score:44.9)	4	4.5
102	CE350_HUMAN	Centrosome-associated protein 350 OS=Homo sapiens OX=9606 GN=CEP350 PE=1 SV=1	350.7	6.0	55.6 (M.score:55.6)	4	2.1
103	DNA2_HUMAN	DNA replication ATP-dependent helicase/nuclease DNA2 OS=Homo sapiens OX=9606 GN=DNA2 PE=1 SV=3	120.3	7.9	49.9 (M.score:49.9)	4	6.9
104	VTNC_HUMAN	Vitronectin OS=Homo sapiens OX=9606 GN=VTN PE=1 SV=1	54.3	5.6	48.8 (M.score:48.8)	4	14.2
105	TLN1_HUMAN	Talin-1 OS=Homo sapiens OX=9606 GN=TLN1 PE=1 SV=3	269.6	5.8	48.0 (M.score:48.0)	4	2.4
106	CO6A6_HUMAN	Collagen alpha-6(VI) chain OS=Homo sapiens OX=9606 GN=COL6A6 PE=1 SV=2	247.0	6.4	44.9 (M.score:44.9)	4	2.0
107	MYO9A_HUMAN	Unconventional myosin-IXa OS=Homo sapiens OX=9606 GN=MYO9A PE=1 SV=2	292.5	9.0	47.9 (M.score:47.9)	4	1.5
108	HECD4_HUMAN	Probable E3 ubiquitin-protein ligase HECTD4 OS=Homo sapiens OX=9606 GN=HECTD4 PE=1 SV=5	439.1	5.8	42.2 (M.score:42.2)	4	2.5
109	MINT_HUMAN	Msx2-interacting protein OS=Homo sapiens OX=9606 GN=SPEN PE=1 SV=1	402.0	7.3	45.0 (M.score:45.0)	4	1.2
110	APC_HUMAN	Adenomatous polyposis coli protein OS=Homo sapiens OX=9606 GN=APC PE=1 SV=2	311.5	7.9	41.1 (M.score:41.1)	4	3.0
111	LIPA2_HUMAN	Liprin-alpha-2 OS=Homo sapiens OX=9606 GN=PPFIA2 PE=1 SV=2	143.2	5.8	44.9 (M.score:44.9)	4	3.9
112	APOC2_HUMAN	Apolipoprotein C-II OS=Homo sapiens OX=9606 GN=APOC2 PE=1 SV=1	11.3	4.6	42.8 (M.score:42.8)	4	49.5
113	GRDN_HUMAN	Girdin OS=Homo sapiens OX=9606 GN=CCDC88A PE=1 SV=2	215.9	5.9	50.2 (M.score:50.2)	3	1.1
114	DPOLQ_HUMAN	DNA polymerase theta OS=Homo sapiens OX=9606 GN=POLQ PE=1 SV=2	289.4	7.1	100.3 (M.score:100.3)	3	2.0
115	CE170_HUMAN	Centrosomal protein of 170 kDa OS=Homo sapiens OX=9606 GN=CEP170 PE=1 SV=1	175.2	6.6	92.9 (M.score:92.9)	3	3.2
116	ANT3_HUMAN	Antithrombin-III OS=Homo sapiens OX=9606 GN=SERPINC1 PE=1 SV=1	52.6	6.3	187.7 (M.score:187.7)	3	8.8
117	SGO2_HUMAN	Shugoshin 2 OS=Homo sapiens OX=9606 GN=SGO2 PE=1 SV=2	144.6	8.1	60.8 (M.score:60.8)	3	2.3
118	A1AG2_HUMAN	Alpha-1-acid glycoprotein 2 OS=Homo sapiens OX=9606 GN=ORM2 PE=1 SV=2	23.6	5.0	74.9 (M.score:74.9)	3	17.9
119	MYH11_HUMAN	Myosin-11 OS=Homo sapiens OX=9606 GN=MYH11 PE=1 SV=3	227.2	5.4	102.5 (M.score:102.5)	3	1.8
120	FAT1_HUMAN	Protocadherin Fat 1 OS=Homo sapiens OX=9606 GN=FAT1 PE=1 SV=2	506.0	4.8	97.5 (M.score:97.5)	3	1.3
121	GOGA4_HUMAN	Golgin subfamily A member 4 OS=Homo sapiens OX=9606 GN=GOLGA4 PE=1 SV=1	261.0	5.3	64.1 (M.score:64.1)	3	1.5
122	NRX2A_HUMAN	Neurexin-2 OS=Homo sapiens OX=9606 GN=NRXN2 PE=2 SV=1	184.9	5.6	85.6 (M.score:85.6)	3	2.4
123	HERC2_HUMAN	E3 ubiquitin-protein ligase HERC2 OS=Homo sapiens OX=9606 GN=HERC2 PE=1 SV=2	526.9	5.9	86.6 (M.score:86.6)	3	1.1
124	CO4A_HUMAN	Complement C4-A OS=Homo sapiens OX=9606 GN=C4A PE=1 SV=2	192.7	6.7	97.0 (M.score:97.0)	3	2.4
125	HBA_HUMAN	Hemoglobin subunit alpha OS=Homo sapiens OX=9606 GN=HBA1 PE=1 SV=2	15.2	8.7	99.8 (M.score:99.8)	3	28.2
126	AFAM_HUMAN	Afamin OS=Homo sapiens OX=9606 GN=AFM PE=1 SV=1	69.0	5.6	102.1 (M.score:102.1)	3	7.0
127	UBR4_HUMAN	E3 ubiquitin-protein ligase UBR4 OS=Homo sapiens OX=9606 GN=UBR4 PE=1 SV=1	573.5	5.7	89.0 (M.score:89.0)	3	0.9
128	ANK3_HUMAN	Ankyrin-3 OS=Homo sapiens OX=9606 GN=ANK3 PE=1 SV=3	480.1	6.1	85.9 (M.score:85.9)	3	1.7
129	RTL9_HUMAN	Retrotransposon Gag-like protein 9 OS=Homo sapiens OX=9606 GN=RTL9 PE=1 SV=1	144.2	5.8	92.9 (M.score:92.9)	3	5.4
130	CENPE_HUMAN	Centromere-associated protein E OS=Homo sapiens OX=9606 GN=CENPE PE=1 SV=2	316.2	5.5	89.5 (M.score:89.5)	3	1.3
131	SPG17_HUMAN	Sperm-associated antigen 17 OS=Homo sapiens OX=9606 GN=SPAG17 PE=2 SV=1	251.6	5.9	95.2 (M.score:95.2)	3	3.3
132	HUWE1_HUMAN	E3 ubiquitin-protein ligase HUWE1 OS=Homo sapiens OX=9606 GN=HUWE1 PE=1 SV=3	481.6	5.1	64.9 (M.score:64.9)	3	0.8
133	DYH14_HUMAN	Dynein heavy chain 14, axonemal OS=Homo sapiens OX=9606 GN=DNAH14 PE=2 SV=3	399.6	6.5	89.9 (M.score:89.9)	3	1.5
134	FRYL_HUMAN	Protein furry homolog-like OS=Homo sapiens OX=9606 GN=FRYL PE=1 SV=2	339.4	5.4	89.8 (M.score:89.8)	3	1.9
135	CAC1E_HUMAN	Voltage-dependent R-type calcium channel subunit alpha-1E OS=Homo sapiens OX=9606 GN=CACNA1E PE=1 SV=3	261.6	8.5	79.9 (M.score:79.9)	3	2.2
136	COBA2_HUMAN	Collagen alpha-2(XI) chain OS=Homo sapiens OX=9606 GN=COL11A2 PE=1 SV=5	171.7	5.9	87.8 (M.score:87.8)	3	2.6
137	CAC1D_HUMAN	Voltage-dependent L-type calcium channel subunit alpha-1D OS=Homo sapiens OX=9606 GN=CACNA1D PE=1 SV=2	245.0	6.3	83.7 (M.score:83.7)	3	2.9
138	IGLC2_HUMAN	Immunoglobulin lambda constant 2 OS=Homo sapiens OX=9606 GN=IGLC2 PE=1 SV=1	11.3	6.9	80.7 (M.score:80.7)	3	24.5
139	CARL1_HUMAN	F-actin-uncapping protein LRRC16A OS=Homo sapiens OX=9606 GN=CARMIL1 PE=1 SV=1	151.5	8.0	75.1 (M.score:75.1)	3	3.5
140	AACT_HUMAN	Alpha-1-antichymotrypsin OS=Homo sapiens OX=9606 GN=SERPINA3 PE=1 SV=2	47.6	5.3	73.2 (M.score:73.2)	3	9.9
141	NOS1_HUMAN	Nitric oxide synthase, brain OS=Homo sapiens OX=9606 GN=NOS1 PE=1 SV=2	160.9	7.1	72.0 (M.score:72.0)	3	3.4
142	Z518A_HUMAN	Zinc finger protein 518A OS=Homo sapiens OX=9606 GN=ZNF518A PE=1 SV=2	166.7	9.4	83.7 (M.score:83.7)	3	6.0
143	DYH8_HUMAN	Dynein heavy chain 8, axonemal OS=Homo sapiens OX=9606 GN=DNAH8 PE=1 SV=2	514.3	5.9	73.2 (M.score:73.2)	3	1.0
144	GCN1_HUMAN	eIF-2-alpha kinase activator GCN1 OS=Homo sapiens OX=9606 GN=GCN1 PE=1 SV=6	292.6	7.3	60.4 (M.score:60.4)	3	1.7
145	DHX40_HUMAN	Probable ATP-dependent RNA helicase DHX40 OS=Homo sapiens OX=9606 GN=DHX40 PE=1 SV=2	88.5	8.9	70.8 (M.score:70.8)	3	7.7
146	CO5A2_HUMAN	Collagen alpha-2(V) chain OS=Homo sapiens OX=9606 GN=COL5A2 PE=1 SV=3	144.8	6.1	60.4 (M.score:60.4)	3	4.2
147	JHD2C_HUMAN	Probable JmjC domain-containing histone demethylation protein 2C OS=Homo sapiens OX=9606 GN=JMJD1C PE=1 SV=2	284.3	7.9	70.7 (M.score:70.7)	3	1.1
148	COCA1_HUMAN	Collagen alpha-1(XII) chain OS=Homo sapiens OX=9606 GN=COL12A1 PE=1 SV=2	332.9	5.4	76.7 (M.score:76.7)	3	1.2
149	FAT4_HUMAN	Protocadherin Fat 4 OS=Homo sapiens OX=9606 GN=FAT4 PE=1 SV=2	542.4	4.8	60.2 (M.score:60.2)	3	1.1
150	NOM1_HUMAN	Nucleolar MIF4G domain-containing protein 1 OS=Homo sapiens OX=9606 GN=NOM1 PE=1 SV=1	96.2	8.3	70.7 (M.score:70.7)	3	6.2
151	COBL1_HUMAN	Cordon-bleu protein-like 1 OS=Homo sapiens OX=9606 GN=COBLL1 PE=1 SV=2	131.7	6.2	54.4 (M.score:54.4)	3	3.9
152	CBPC3_HUMAN	Cytosolic carboxypeptidase 3 OS=Homo sapiens OX=9606 GN=AGBL3 PE=2 SV=2	115.9	9.0	68.9 (M.score:68.9)	3	5.9
153	MRP9_HUMAN	Multidrug resistance-associated protein 9 OS=Homo sapiens OX=9606 GN=ABCC12 PE=1 SV=2	152.2	8.6	68.5 (M.score:68.5)	3	2.9
154	FILA_HUMAN	Filaggrin OS=Homo sapiens OX=9606 GN=FLG PE=1 SV=3	434.9	9.2	79.8 (M.score:79.8)	3	1.7
155	ABCAD_HUMAN	ATP-binding cassette sub-family A member 13 OS=Homo sapiens OX=9606 GN=ABCA13 PE=2 SV=3	575.8	6.0	76.0 (M.score:76.0)	3	1.4
156	ATR_HUMAN	Serine/threonine-protein kinase ATR OS=Homo sapiens OX=9606 GN=ATR PE=1 SV=3	301.2	7.2	66.1 (M.score:66.1)	3	2.5
157	BMPR2_HUMAN	Bone morphogenetic protein receptor type-2 OS=Homo sapiens OX=9606 GN=BMPR2 PE=1 SV=2	115.1	5.8	65.6 (M.score:65.6)	3	6.6
158	HERC1_HUMAN	Probable E3 ubiquitin-protein ligase HERC1 OS=Homo sapiens OX=9606 GN=HERC1 PE=1 SV=2	531.9	5.7	65.4 (M.score:65.4)	3	0.7
159	ZFHX3_HUMAN	Zinc finger homeobox protein 3 OS=Homo sapiens OX=9606 GN=ZFHX3 PE=1 SV=2	404.2	5.8	71.5 (M.score:71.5)	3	1.2
160	SMC3_HUMAN	Structural maintenance of chromosomes protein 3 OS=Homo sapiens OX=9606 GN=SMC3 PE=1 SV=2	141.5	6.8	61.7 (M.score:61.7)	3	2.3
161	AEBP2_HUMAN	Zinc finger protein AEBP2 OS=Homo sapiens OX=9606 GN=AEBP2 PE=1 SV=2	54.4	5.1	61.6 (M.score:61.6)	3	5.6
162	TMPS7_HUMAN	Transmembrane protease serine 7 OS=Homo sapiens OX=9606 GN=TMPRSS7 PE=2 SV=3	94.4	8.8	46.6 (M.score:46.6)	3	5.2
163	UN13B_HUMAN	Protein unc-13 homolog B OS=Homo sapiens OX=9606 GN=UNC13B PE=1 SV=2	180.6	5.7	59.2 (M.score:59.2)	3	5.1
164	MIA2_HUMAN	Melanoma inhibitory activity protein 2 OS=Homo sapiens OX=9606 GN=MIA2 PE=1 SV=4	159.7	4.6	60.7 (M.score:60.7)	3	3.3
165	STAR9_HUMAN	StAR-related lipid transfer protein 9 OS=Homo sapiens OX=9606 GN=STARD9 PE=1 SV=3	516.0	5.9	56.4 (M.score:56.4)	3	0.6
166	PKHL1_HUMAN	Fibrocystin-L OS=Homo sapiens OX=9606 GN=PKHD1L1 PE=2 SV=2	465.4	5.7	66.4 (M.score:66.4)	3	1.8
167	RPA1_HUMAN	DNA-directed RNA polymerase I subunit RPA1 OS=Homo sapiens OX=9606 GN=POLR1A PE=1 SV=2	194.7	6.6	58.8 (M.score:58.8)	3	2.7
168	C8AP2_HUMAN	CASP8-associated protein 2 OS=Homo sapiens OX=9606 GN=CASP8AP2 PE=1 SV=1	222.5	6.1	66.3 (M.score:66.3)	3	1.9
169	CMYA5_HUMAN	Cardiomyopathy-associated protein 5 OS=Homo sapiens OX=9606 GN=CMYA5 PE=1 SV=3	448.9	4.7	61.5 (M.score:61.5)	3	1.7
170	MLH1_HUMAN	DNA mismatch repair protein Mlh1 OS=Homo sapiens OX=9606 GN=MLH1 PE=1 SV=1	84.5	5.5	49.0 (M.score:49.0)	3	3.7
171	GEPH_HUMAN	Gephyrin OS=Homo sapiens OX=9606 GN=GPHN PE=1 SV=1	79.7	5.3	48.7 (M.score:48.7)	3	8.7
172	EWS_HUMAN	RNA-binding protein EWS OS=Homo sapiens OX=9606 GN=EWSR1 PE=1 SV=1	68.4	9.4	51.2 (M.score:51.2)	3	7.2
173	MYH7B_HUMAN	Myosin-7B OS=Homo sapiens OX=9606 GN=MYH7B PE=1 SV=4	225.7	5.8	53.7 (M.score:53.7)	3	2.0
174	S12A4_HUMAN	Solute carrier family 12 member 4 OS=Homo sapiens OX=9606 GN=SLC12A4 PE=1 SV=2	120.6	6.0	55.1 (M.score:55.1)	3	5.3
175	TRPM6_HUMAN	Transient receptor potential cation channel subfamily M member 6 OS=Homo sapiens OX=9606 GN=TRPM6 PE=1 SV=2	231.6	7.9	56.4 (M.score:56.4)	3	2.1
176	LRBA_HUMAN	Lipopolysaccharide-responsive and beige-like anchor protein OS=Homo sapiens OX=9606 GN=LRBA PE=1 SV=4	318.9	5.4	54.4 (M.score:54.4)	3	1.5
177	KDIS_HUMAN	Kinase D-interacting substrate of 220 kDa OS=Homo sapiens OX=9606 GN=KIDINS220 PE=1 SV=3	196.4	6.2	60.1 (M.score:60.1)	3	4.1
178	MTOR_HUMAN	Serine/threonine-protein kinase mTOR OS=Homo sapiens OX=9606 GN=MTOR PE=1 SV=1	288.7	6.7	60.0 (M.score:60.0)	3	2.9
179	FLNC_HUMAN	Filamin-C OS=Homo sapiens OX=9606 GN=FLNC PE=1 SV=3	290.8	5.6	59.4 (M.score:59.4)	3	2.5
180	KIF27_HUMAN	Kinesin-like protein KIF27 OS=Homo sapiens OX=9606 GN=KIF27 PE=2 SV=1	160.2	6.9	52.8 (M.score:52.8)	3	2.9
181	SYMPK_HUMAN	Symplekin OS=Homo sapiens OX=9606 GN=SYMPK PE=1 SV=2	141.1	5.8	58.5 (M.score:58.5)	3	4.9
182	LAMA2_HUMAN	Laminin subunit alpha-2 OS=Homo sapiens OX=9606 GN=LAMA2 PE=1 SV=4	343.7	6.0	51.1 (M.score:51.1)	3	1.8
183	ZC3H1_HUMAN	Zinc finger C3H1 domain-containing protein OS=Homo sapiens OX=9606 GN=ZFC3H1 PE=1 SV=3	226.2	8.4	46.4 (M.score:46.4)	3	1.5
184	DMD_HUMAN	Dystrophin OS=Homo sapiens OX=9606 GN=DMD PE=1 SV=3	426.5	5.6	55.8 (M.score:55.8)	3	2.2
185	HYDIN_HUMAN	Hydrocephalus-inducing protein homolog OS=Homo sapiens OX=9606 GN=HYDIN PE=1 SV=3	575.5	5.7	44.5 (M.score:44.5)	3	0.8
186	LRRC7_HUMAN	Leucine-rich repeat-containing protein 7 OS=Homo sapiens OX=9606 GN=LRRC7 PE=1 SV=1	172.5	6.4	47.0 (M.score:47.0)	3	4.3
187	CUX2_HUMAN	Homeobox protein cut-like 2 OS=Homo sapiens OX=9606 GN=CUX2 PE=1 SV=4	161.6	5.4	43.9 (M.score:43.9)	3	4.7
188	NF1_HUMAN	Neurofibromin OS=Homo sapiens OX=9606 GN=NF1 PE=1 SV=2	319.2	7.1	48.9 (M.score:48.9)	3	2.6
189	HEAT1_HUMAN	HEAT repeat-containing protein 1 OS=Homo sapiens OX=9606 GN=HEATR1 PE=1 SV=3	242.2	6.1	44.8 (M.score:44.8)	3	4.0
190	RAD50_HUMAN	DNA repair protein RAD50 OS=Homo sapiens OX=9606 GN=RAD50 PE=1 SV=1	153.8	6.5	42.5 (M.score:42.5)	3	2.3
191	ARHGB_HUMAN	Rho guanine nucleotide exchange factor 11 OS=Homo sapiens OX=9606 GN=ARHGEF11 PE=1 SV=1	167.6	5.3	43.9 (M.score:43.9)	3	5.9
192	TAF1_HUMAN	Transcription initiation factor TFIID subunit 1 OS=Homo sapiens OX=9606 GN=TAF1 PE=1 SV=2	212.5	5.0	42.6 (M.score:42.6)	3	2.8
193	NACAM_HUMAN	Nascent polypeptide-associated complex subunit alpha, muscle-specific form OS=Homo sapiens OX=9606 GN=NACA PE=1 SV=1	205.3	9.6	42.0 (M.score:42.0)	3	1.5
194	PB1_HUMAN	Protein polybromo-1 OS=Homo sapiens OX=9606 GN=PBRM1 PE=1 SV=1	192.8	6.5	41.5 (M.score:41.5)	3	1.4
195	SON_HUMAN	Protein SON OS=Homo sapiens OX=9606 GN=SON PE=1 SV=4	263.7	5.5	122.7 (M.score:122.7)	2	1.7
196	NEBL_HUMAN	Nebulette OS=Homo sapiens OX=9606 GN=NEBL PE=1 SV=1	116.4	7.9	85.1 (M.score:85.1)	2	1.9
197	IGLL5_HUMAN	Immunoglobulin lambda-like polypeptide 5 OS=Homo sapiens OX=9606 GN=IGLL5 PE=2 SV=2	23.0	9.1	100.6 (M.score:100.6)	2	20.6
198	VP13C_HUMAN	Vacuolar protein sorting-associated protein 13C OS=Homo sapiens OX=9606 GN=VPS13C PE=1 SV=1	422.1	6.4	108.7 (M.score:108.7)	2	0.5
199	UNC79_HUMAN	Protein unc-79 homolog OS=Homo sapiens OX=9606 GN=UNC79 PE=2 SV=4	295.1	5.9	91.7 (M.score:91.7)	2	1.2
200	ZN407_HUMAN	Zinc finger protein 407 OS=Homo sapiens OX=9606 GN=ZNF407 PE=1 SV=2	247.2	6.0	79.1 (M.score:79.1)	2	1.4
201	CCD57_HUMAN	Coiled-coil domain-containing protein 57 OS=Homo sapiens OX=9606 GN=CCDC57 PE=1 SV=2	103.1	6.1	49.5 (M.score:49.5)	2	2.7
202	HRG_HUMAN	Histidine-rich glycoprotein OS=Homo sapiens OX=9606 GN=HRG PE=1 SV=1	59.5	7.1	169.9 (M.score:169.9)	2	5.7
203	MYOF_HUMAN	Myoferlin OS=Homo sapiens OX=9606 GN=MYOF PE=1 SV=1	234.6	5.8	101.5 (M.score:101.5)	2	1.2
204	VP13D_HUMAN	Vacuolar protein sorting-associated protein 13D OS=Homo sapiens OX=9606 GN=VPS13D PE=1 SV=2	491.6	6.1	84.5 (M.score:84.5)	2	1.0
205	CAD23_HUMAN	Cadherin-23 OS=Homo sapiens OX=9606 GN=CDH23 PE=1 SV=2	369.3	4.5	100.3 (M.score:100.3)	2	0.8
206	USP9Y_HUMAN	Probable ubiquitin carboxyl-terminal hydrolase FAF-Y OS=Homo sapiens OX=9606 GN=USP9Y PE=2 SV=2	290.9	5.6	54.0 (M.score:54.0)	2	0.6
207	HMGX3_HUMAN	HMG domain-containing protein 3 OS=Homo sapiens OX=9606 GN=HMGXB3 PE=2 SV=2	168.2	8.4	73.7 (M.score:73.7)	2	2.0
208	MY18A_HUMAN	Unconventional myosin-XVIIIa OS=Homo sapiens OX=9606 GN=MYO18A PE=1 SV=3	233.0	6.0	43.2 (M.score:43.2)	2	0.8
209	SYNE2_HUMAN	Nesprin-2 OS=Homo sapiens OX=9606 GN=SYNE2 PE=1 SV=3	795.9	5.3	91.7 (M.score:91.7)	2	0.6
210	APOC1_HUMAN	Apolipoprotein C-I OS=Homo sapiens OX=9606 GN=APOC1 PE=1 SV=1	9.3	8.0	59.6 (M.score:59.6)	2	24.1
211	UN45A_HUMAN	Protein unc-45 homolog A OS=Homo sapiens OX=9606 GN=UNC45A PE=1 SV=1	103.0	5.8	90.4 (M.score:90.4)	2	3.9
212	SPTN1_HUMAN	Spectrin alpha chain, non-erythrocytic 1 OS=Homo sapiens OX=9606 GN=SPTAN1 PE=1 SV=3	284.4	5.2	82.3 (M.score:82.3)	2	0.7
213	XIRP2_HUMAN	Xin actin-binding repeat-containing protein 2 OS=Homo sapiens OX=9606 GN=XIRP2 PE=1 SV=2	382.1	6.0	80.8 (M.score:80.8)	2	0.6
214	DYH12_HUMAN	Dynein heavy chain 12, axonemal OS=Homo sapiens OX=9606 GN=DNAH12 PE=2 SV=2	356.7	5.8	63.5 (M.score:63.5)	2	0.8
215	ANR11_HUMAN	Ankyrin repeat domain-containing protein 11 OS=Homo sapiens OX=9606 GN=ANKRD11 PE=1 SV=3	297.7	6.7	89.2 (M.score:89.2)	2	0.9
216	DESP_HUMAN	Desmoplakin OS=Homo sapiens OX=9606 GN=DSP PE=1 SV=3	331.6	6.4	46.4 (M.score:46.4)	2	0.8
217	SKT_HUMAN	Sickle tail protein homolog OS=Homo sapiens OX=9606 GN=KIAA1217 PE=1 SV=2	214.0	6.6	45.5 (M.score:45.5)	2	1.5
218	KTN1_HUMAN	Kinectin OS=Homo sapiens OX=9606 GN=KTN1 PE=1 SV=1	156.2	5.5	76.7 (M.score:76.7)	2	1.8
219	PDZD2_HUMAN	PDZ domain-containing protein 2 OS=Homo sapiens OX=9606 GN=PDZD2 PE=1 SV=4	301.5	7.1	75.0 (M.score:75.0)	2	1.5
220	GPR98_HUMAN	G-protein coupled receptor 98 OS=Homo sapiens OX=9606 GN=GPR98 PE=1 SV=2	692.6	4.5	86.0 (M.score:86.0)	2	0.6
221	TENX_HUMAN	Tenascin-X OS=Homo sapiens OX=9606 GN=TNXB PE=1 SV=4	457.9	5.1	87.9 (M.score:87.9)	2	0.7
222	ACACA_HUMAN	Acetyl-CoA carboxylase 1 OS=Homo sapiens OX=9606 GN=ACACA PE=1 SV=2	265.4	6.0	83.9 (M.score:83.9)	2	2.0
223	NUMA1_HUMAN	Nuclear mitotic apparatus protein 1 OS=Homo sapiens OX=9606 GN=NUMA1 PE=1 SV=2	238.1	5.6	74.5 (M.score:74.5)	2	1.2
224	MICA3_HUMAN	[F-actin]-monooxygenase MICAL3 OS=Homo sapiens OX=9606 GN=MICAL3 PE=1 SV=2	224.2	5.4	78.2 (M.score:78.2)	2	1.5
225	SACS_HUMAN	Sacsin OS=Homo sapiens OX=9606 GN=SACS PE=1 SV=2	520.8	6.6	71.6 (M.score:71.6)	2	0.5
226	BCR_HUMAN	Breakpoint cluster region protein OS=Homo sapiens OX=9606 GN=BCR PE=1 SV=2	142.7	6.6	73.4 (M.score:73.4)	2	2.2
227	FA8_HUMAN	Coagulation factor VIII OS=Homo sapiens OX=9606 GN=F8 PE=1 SV=1	266.8	6.9	63.3 (M.score:63.3)	2	0.7
228	FBW10_HUMAN	F-box/WD repeat-containing protein 10 OS=Homo sapiens OX=9606 GN=FBXW10 PE=2 SV=2	119.8	9.5	54.7 (M.score:54.7)	2	1.7
229	CMTR1_HUMAN	Cap-specific mRNA (nucleoside-2'-O-)-methyltransferase 1 OS=Homo sapiens OX=9606 GN=CMTR1 PE=1 SV=1	95.3	6.6	82.9 (M.score:82.9)	2	4.8
230	MICU1_HUMAN	Calcium uptake protein 1, mitochondrial OS=Homo sapiens OX=9606 GN=MICU1 PE=1 SV=1	54.3	8.6	72.0 (M.score:72.0)	2	1.5
231	GP179_HUMAN	Probable G-protein coupled receptor 179 OS=Homo sapiens OX=9606 GN=GPR179 PE=1 SV=2	257.2	5.5	70.0 (M.score:70.0)	2	1.0
232	FHAD1_HUMAN	Forkhead-associated domain-containing protein 1 OS=Homo sapiens OX=9606 GN=FHAD1 PE=2 SV=2	161.8	6.5	72.0 (M.score:72.0)	2	1.8
233	MYOME_HUMAN	Myomegalin OS=Homo sapiens OX=9606 GN=PDE4DIP PE=1 SV=3	264.9	5.3	69.5 (M.score:69.5)	2	1.5
234	AFAD_HUMAN	Afadin OS=Homo sapiens OX=9606 GN=AFDN PE=1 SV=3	206.7	6.1	70.3 (M.score:70.3)	2	1.3
235	SPTN5_HUMAN	Spectrin beta chain, non-erythrocytic 5 OS=Homo sapiens OX=9606 GN=SPTBN5 PE=1 SV=2	416.5	6.2	81.0 (M.score:81.0)	2	0.7
236	MYH15_HUMAN	Myosin-15 OS=Homo sapiens OX=9606 GN=MYH15 PE=1 SV=5	224.5	5.7	49.5 (M.score:49.5)	2	0.9
237	ATM_HUMAN	Serine-protein kinase ATM OS=Homo sapiens OX=9606 GN=ATM PE=1 SV=4	350.5	6.4	68.4 (M.score:68.4)	2	1.6
238	TGRM1_HUMAN	TOG array regulator of axonemal microtubules protein 1 OS=Homo sapiens OX=9606 GN=TOGARAM1 PE=1 SV=4	189.2	8.7	79.3 (M.score:79.3)	2	1.9
239	DOT1L_HUMAN	Histone-lysine N-methyltransferase, H3 lysine-79 specific OS=Homo sapiens OX=9606 GN=DOT1L PE=1 SV=2	184.7	9.4	67.7 (M.score:67.7)	2	1.5
240	LIPA3_HUMAN	Liprin-alpha-3 OS=Homo sapiens OX=9606 GN=PPFIA3 PE=1 SV=3	133.4	5.5	61.0 (M.score:61.0)	2	2.6
241	NCOR2_HUMAN	Nuclear receptor corepressor 2 OS=Homo sapiens OX=9606 GN=NCOR2 PE=1 SV=2	274.6	7.2	76.6 (M.score:76.6)	2	1.7
242	ASH1L_HUMAN	Histone-lysine N-methyltransferase ASH1L OS=Homo sapiens OX=9606 GN=ASH1L PE=1 SV=2	332.6	9.5	78.0 (M.score:78.0)	2	1.2
243	PARP4_HUMAN	Poly [ADP-ribose] polymerase 4 OS=Homo sapiens OX=9606 GN=PARP4 PE=1 SV=3	192.5	5.4	58.1 (M.score:58.1)	2	0.8
244	CHD5_HUMAN	Chromodomain-helicase-DNA-binding protein 5 OS=Homo sapiens OX=9606 GN=CHD5 PE=1 SV=1	222.9	5.8	75.3 (M.score:75.3)	2	1.1
245	DYH7_HUMAN	Dynein heavy chain 7, axonemal OS=Homo sapiens OX=9606 GN=DNAH7 PE=1 SV=2	460.9	5.7	71.2 (M.score:71.2)	2	0.4
246	NAV3_HUMAN	Neuron navigator 3 OS=Homo sapiens OX=9606 GN=NAV3 PE=1 SV=3	255.5	8.9	59.7 (M.score:59.7)	2	1.4
247	MUC5B_HUMAN	Mucin-5B OS=Homo sapiens OX=9606 GN=MUC5B PE=1 SV=3	596.0	6.2	63.2 (M.score:63.2)	2	0.4
248	AKA12_HUMAN	A-kinase anchor protein 12 OS=Homo sapiens OX=9606 GN=AKAP12 PE=1 SV=4	191.4	4.4	70.1 (M.score:70.1)	2	2.9
249	BCOR_HUMAN	BCL-6 corepressor OS=Homo sapiens OX=9606 GN=BCOR PE=1 SV=1	192.1	6.1	52.2 (M.score:52.2)	2	2.7
250	KI26B_HUMAN	Kinesin-like protein KIF26B OS=Homo sapiens OX=9606 GN=KIF26B PE=2 SV=1	223.7	8.8	75.0 (M.score:75.0)	2	1.7
251	SCNBA_HUMAN	Sodium channel protein type 11 subunit alpha OS=Homo sapiens OX=9606 GN=SCN11A PE=1 SV=2	204.8	8.3	65.5 (M.score:65.5)	2	2.0
252	BRCA2_HUMAN	Breast cancer type 2 susceptibility protein OS=Homo sapiens OX=9606 GN=BRCA2 PE=1 SV=3	384.0	6.3	58.0 (M.score:58.0)	2	1.4
253	TIAM2_HUMAN	T-lymphoma invasion and metastasis-inducing protein 2 OS=Homo sapiens OX=9606 GN=TIAM2 PE=2 SV=4	190.0	6.8	68.0 (M.score:68.0)	2	2.6
254	NFL_HUMAN	Neurofilament light polypeptide OS=Homo sapiens OX=9606 GN=NEFL PE=1 SV=3	61.5	4.6	50.6 (M.score:50.6)	2	6.8
255	GO45_HUMAN	Golgin-45 OS=Homo sapiens OX=9606 GN=BLZF1 PE=1 SV=2	44.9	8.7	60.8 (M.score:60.8)	2	9.8
256	ESPL1_HUMAN	Separin OS=Homo sapiens OX=9606 GN=ESPL1 PE=1 SV=3	233.0	7.7	60.2 (M.score:60.2)	2	0.7
257	TEP1_HUMAN	Telomerase protein component 1 OS=Homo sapiens OX=9606 GN=TEP1 PE=1 SV=2	290.3	8.3	64.5 (M.score:64.5)	2	1.6
258	BSN_HUMAN	Protein bassoon OS=Homo sapiens OX=9606 GN=BSN PE=1 SV=4	416.2	7.3	74.4 (M.score:74.4)	2	0.8
259	DYH11_HUMAN	Dynein heavy chain 11, axonemal OS=Homo sapiens OX=9606 GN=DNAH11 PE=1 SV=4	520.0	6.0	63.7 (M.score:63.7)	2	0.8
260	CKAP5_HUMAN	Cytoskeleton-associated protein 5 OS=Homo sapiens OX=9606 GN=CKAP5 PE=1 SV=3	225.4	7.9	59.0 (M.score:59.0)	2	2.4
261	ROBO1_HUMAN	Roundabout homolog 1 OS=Homo sapiens OX=9606 GN=ROBO1 PE=1 SV=1	180.8	5.7	64.4 (M.score:64.4)	2	2.2
262	PKHG2_HUMAN	Pleckstrin homology domain-containing family G member 2 OS=Homo sapiens OX=9606 GN=PLEKHG2 PE=1 SV=3	147.9	5.6	58.9 (M.score:58.9)	2	1.7
263	MYH3_HUMAN	Myosin-3 OS=Homo sapiens OX=9606 GN=MYH3 PE=1 SV=3	223.8	5.6	69.4 (M.score:69.4)	2	1.4
264	CAC1A_HUMAN	Voltage-dependent P/Q-type calcium channel subunit alpha-1A OS=Homo sapiens OX=9606 GN=CACNA1A PE=1 SV=2	282.2	9.0	69.4 (M.score:69.4)	2	1.8
265	TMEM2_HUMAN	Cell surface hyaluronidase OS=Homo sapiens OX=9606 GN=TMEM2 PE=1 SV=1	154.3	8.4	66.2 (M.score:66.2)	2	3.0
266	TOPZ1_HUMAN	Testis- and ovary-specific PAZ domain-containing protein 1 OS=Homo sapiens OX=9606 GN=TOPAZ1 PE=2 SV=3	190.8	8.2	68.6 (M.score:68.6)	2	2.1
267	PRC2A_HUMAN	Protein PRRC2A OS=Homo sapiens OX=9606 GN=PRRC2A PE=1 SV=3	228.7	9.5	57.5 (M.score:57.5)	2	2.0
268	CHD6_HUMAN	Chromodomain-helicase-DNA-binding protein 6 OS=Homo sapiens OX=9606 GN=CHD6 PE=1 SV=4	305.2	5.9	59.8 (M.score:59.8)	2	0.8
269	LUZP1_HUMAN	Leucine zipper protein 1 OS=Homo sapiens OX=9606 GN=LUZP1 PE=1 SV=2	120.2	8.7	61.3 (M.score:61.3)	2	2.7
270	TANC1_HUMAN	Protein TANC1 OS=Homo sapiens OX=9606 GN=TANC1 PE=1 SV=3	202.1	8.6	61.2 (M.score:61.2)	2	1.2
271	NAV2_HUMAN	Neuron navigator 2 OS=Homo sapiens OX=9606 GN=NAV2 PE=1 SV=3	268.0	9.1	61.3 (M.score:61.3)	2	0.8
272	ALMS1_HUMAN	Alstrom syndrome protein 1 OS=Homo sapiens OX=9606 GN=ALMS1 PE=1 SV=4	460.8	5.9	68.4 (M.score:68.4)	2	1.2
273	LAMA1_HUMAN	Laminin subunit alpha-1 OS=Homo sapiens OX=9606 GN=LAMA1 PE=1 SV=2	336.9	5.9	61.2 (M.score:61.2)	2	0.6
274	SPTB1_HUMAN	Spectrin beta chain, erythrocytic OS=Homo sapiens OX=9606 GN=SPTB PE=1 SV=5	246.3	5.1	59.8 (M.score:59.8)	2	1.3
275	TANC2_HUMAN	Protein TANC2 OS=Homo sapiens OX=9606 GN=TANC2 PE=1 SV=3	219.5	8.3	67.2 (M.score:67.2)	2	1.5
276	GRP1_HUMAN	RAS guanyl-releasing protein 1 OS=Homo sapiens OX=9606 GN=RASGRP1 PE=1 SV=2	90.3	8.2	69.8 (M.score:69.8)	2	4.9
277	DHX57_HUMAN	Putative ATP-dependent RNA helicase DHX57 OS=Homo sapiens OX=9606 GN=DHX57 PE=1 SV=2	155.5	7.8	66.5 (M.score:66.5)	2	2.2
278	HMCN2_HUMAN	Hemicentin-2 OS=Homo sapiens OX=9606 GN=HMCN2 PE=2 SV=3	541.6	5.6	46.5 (M.score:46.5)	2	1.0
279	DOCK5_HUMAN	Dedicator of cytokinesis protein 5 OS=Homo sapiens OX=9606 GN=DOCK5 PE=1 SV=3	215.2	8.1	65.1 (M.score:65.1)	2	2.2
280	TCOF_HUMAN	Treacle protein OS=Homo sapiens OX=9606 GN=TCOF1 PE=1 SV=3	152.0	9.1	56.9 (M.score:56.9)	2	2.6
281	CRBG3_HUMAN	Very large A-kinase anchor protein OS=Homo sapiens OX=9606 GN=CRYBG3 PE=1 SV=3	330.4	5.1	60.0 (M.score:60.0)	2	1.7
282	TICRR_HUMAN	Treslin OS=Homo sapiens OX=9606 GN=TICRR PE=1 SV=2	210.7	9.0	62.6 (M.score:62.6)	2	1.5
283	ITB4_HUMAN	Integrin beta-4 OS=Homo sapiens OX=9606 GN=ITGB4 PE=1 SV=5	202.0	5.7	65.1 (M.score:65.1)	2	2.1
284	PGBD5_HUMAN	PiggyBac transposable element-derived protein 5 OS=Homo sapiens OX=9606 GN=PGBD5 PE=1 SV=4	58.4	9.0	59.6 (M.score:59.6)	2	5.5
285	ASPM_HUMAN	Abnormal spindle-like microcephaly-associated protein OS=Homo sapiens OX=9606 GN=ASPM PE=1 SV=2	409.5	10.4	57.2 (M.score:57.2)	2	0.7
286	ECM29_HUMAN	Proteasome adapter and scaffold protein ECM29 OS=Homo sapiens OX=9606 GN=ECPAS PE=1 SV=2	204.2	6.7	59.3 (M.score:59.3)	2	2.3
287	KI20B_HUMAN	Kinesin-like protein KIF20B OS=Homo sapiens OX=9606 GN=KIF20B PE=1 SV=3	210.5	5.5	67.3 (M.score:67.3)	2	1.9
288	NAV1_HUMAN	Neuron navigator 1 OS=Homo sapiens OX=9606 GN=NAV1 PE=1 SV=2	202.3	8.2	62.1 (M.score:62.1)	2	2.0
289	CE042_HUMAN	Protein JBTS17 OS=Homo sapiens OX=9606 GN=C5orf42 PE=1 SV=4	361.5	6.5	59.0 (M.score:59.0)	2	1.0
290	HABP4_HUMAN	Intracellular hyaluronan-binding protein 4 OS=Homo sapiens OX=9606 GN=HABP4 PE=1 SV=1	45.8	7.0	56.6 (M.score:56.6)	2	3.9
291	HIP1R_HUMAN	Huntingtin-interacting protein 1-related protein OS=Homo sapiens OX=9606 GN=HIP1R PE=1 SV=2	119.3	6.2	65.7 (M.score:65.7)	2	2.5
292	MIPT3_HUMAN	TRAF3-interacting protein 1 OS=Homo sapiens OX=9606 GN=TRAF3IP1 PE=1 SV=1	78.6	8.0	49.2 (M.score:49.2)	2	5.6
293	AFF4_HUMAN	AF4/FMR2 family member 4 OS=Homo sapiens OX=9606 GN=AFF4 PE=1 SV=1	127.4	9.3	55.9 (M.score:55.9)	2	2.3
294	CC171_HUMAN	Coiled-coil domain-containing protein 171 OS=Homo sapiens OX=9606 GN=CCDC171 PE=2 SV=1	152.7	6.4	63.0 (M.score:63.0)	2	3.2
295	AVIL_HUMAN	Advillin OS=Homo sapiens OX=9606 GN=AVIL PE=1 SV=3	92.0	5.5	57.2 (M.score:57.2)	2	4.8
296	VP13B_HUMAN	Vacuolar protein sorting-associated protein 13B OS=Homo sapiens OX=9606 GN=VPS13B PE=1 SV=2	448.4	6.0	64.1 (M.score:64.1)	2	1.1
297	MAP1B_HUMAN	Microtubule-associated protein 1B OS=Homo sapiens OX=9606 GN=MAP1B PE=1 SV=2	270.5	4.7	60.7 (M.score:60.7)	2	2.8
298	TTC28_HUMAN	Tetratricopeptide repeat protein 28 OS=Homo sapiens OX=9606 GN=TTC28 PE=1 SV=4	270.7	6.4	57.8 (M.score:57.8)	2	1.3
299	RGPD3_HUMAN	RanBP2-like and GRIP domain-containing protein 3 OS=Homo sapiens OX=9606 GN=RGPD3 PE=3 SV=2	197.4	6.0	58.1 (M.score:58.1)	2	1.8
300	GANAB_HUMAN	Neutral alpha-glucosidase AB OS=Homo sapiens OX=9606 GN=GANAB PE=1 SV=3	106.8	5.7	57.8 (M.score:57.8)	2	4.7
301	CF222_HUMAN	Uncharacterized protein C6orf222 OS=Homo sapiens OX=9606 GN=C6orf222 PE=1 SV=1	71.9	8.7	43.6 (M.score:43.6)	2	3.5
302	CFA43_HUMAN	Cilia- and flagella-associated protein 43 OS=Homo sapiens OX=9606 GN=CFAP43 PE=2 SV=3	191.9	5.7	61.7 (M.score:61.7)	2	1.7
303	MUC19_HUMAN	Mucin-19 OS=Homo sapiens OX=9606 GN=MUC19 PE=1 SV=3	804.8	5.0	60.3 (M.score:60.3)	2	0.7
304	CBP_HUMAN	CREB-binding protein OS=Homo sapiens OX=9606 GN=CREBBP PE=1 SV=3	265.2	8.8	60.2 (M.score:60.2)	2	1.4
305	NIN_HUMAN	Ninein OS=Homo sapiens OX=9606 GN=NIN PE=1 SV=4	243.1	5.0	50.9 (M.score:50.9)	2	1.1
306	IQCN_HUMAN	IQ domain-containing protein N OS=Homo sapiens OX=9606 GN=IQCN PE=1 SV=1	127.6	10.3	52.8 (M.score:52.8)	2	3.1
307	MAP1A_HUMAN	Microtubule-associated protein 1A OS=Homo sapiens OX=9606 GN=MAP1A PE=1 SV=6	305.3	4.8	52.6 (M.score:52.6)	2	1.2
308	ADGB_HUMAN	Androglobin OS=Homo sapiens OX=9606 GN=ADGB PE=2 SV=3	189.6	8.5	52.0 (M.score:52.0)	2	1.8
309	MELT_HUMAN	Ventricular zone-expressed PH domain-containing protein homolog 1 OS=Homo sapiens OX=9606 GN=VEPH1 PE=1 SV=1	94.7	6.3	61.2 (M.score:61.2)	2	3.2
310	NRAP_HUMAN	Nebulin-related-anchoring protein OS=Homo sapiens OX=9606 GN=NRAP PE=1 SV=2	197.0	9.2	59.1 (M.score:59.1)	2	3.1
311	CO4A3_HUMAN	Collagen alpha-3(IV) chain OS=Homo sapiens OX=9606 GN=COL4A3 PE=1 SV=3	161.7	9.3	51.2 (M.score:51.2)	2	1.9
312	MYO7B_HUMAN	Unconventional myosin-VIIb OS=Homo sapiens OX=9606 GN=MYO7B PE=1 SV=2	241.4	8.8	46.6 (M.score:46.6)	2	2.2
313	AN18B_HUMAN	Ankyrin repeat domain-containing protein 18B OS=Homo sapiens OX=9606 GN=ANKRD18B PE=1 SV=1	118.2	8.3	58.7 (M.score:58.7)	2	3.0
314	NEXMI_HUMAN	Neurite extension and migration factor OS=Homo sapiens OX=9606 GN=NEXMIF PE=1 SV=1	167.4	6.0	48.5 (M.score:48.5)	2	2.8
315	CNTLN_HUMAN	Centlein OS=Homo sapiens OX=9606 GN=CNTLN PE=1 SV=5	161.5	8.3	58.3 (M.score:58.3)	2	1.9
316	EGFR_HUMAN	Epidermal growth factor receptor OS=Homo sapiens OX=9606 GN=EGFR PE=1 SV=2	134.2	6.3	49.4 (M.score:49.4)	2	4.9
317	PMFBP_HUMAN	Polyamine-modulated factor 1-binding protein 1 OS=Homo sapiens OX=9606 GN=PMFBP1 PE=2 SV=2	119.0	5.9	52.1 (M.score:52.1)	2	2.5
318	ASNA_HUMAN	ATPase ASNA1 OS=Homo sapiens OX=9606 GN=ASNA1 PE=1 SV=2	38.8	4.8	58.1 (M.score:58.1)	2	17.2
319	UBP34_HUMAN	Ubiquitin carboxyl-terminal hydrolase 34 OS=Homo sapiens OX=9606 GN=USP34 PE=1 SV=2	404.0	5.5	51.7 (M.score:51.7)	2	0.9
320	SFR15_HUMAN	Splicing factor, arginine/serine-rich 15 OS=Homo sapiens OX=9606 GN=SCAF4 PE=1 SV=3	125.8	9.6	56.9 (M.score:56.9)	2	3.1
321	S2541_HUMAN	Solute carrier family 25 member 41 OS=Homo sapiens OX=9606 GN=SLC25A41 PE=2 SV=2	40.8	9.3	53.7 (M.score:53.7)	2	12.2
322	SAFB1_HUMAN	Scaffold attachment factor B1 OS=Homo sapiens OX=9606 GN=SAFB PE=1 SV=4	102.6	5.3	57.0 (M.score:57.0)	2	2.8
323	CYLC2_HUMAN	Cylicin-2 OS=Homo sapiens OX=9606 GN=CYLC2 PE=2 SV=1	39.1	9.7	51.1 (M.score:51.1)	2	4.0
324	NPCL1_HUMAN	NPC1-like intracellular cholesterol transporter 1 OS=Homo sapiens OX=9606 GN=NPC1L1 PE=1 SV=2	148.6	6.0	54.3 (M.score:54.3)	2	3.0
325	ARHGH_HUMAN	Rho guanine nucleotide exchange factor 17 OS=Homo sapiens OX=9606 GN=ARHGEF17 PE=1 SV=1	221.5	5.9	52.8 (M.score:52.8)	2	1.1
326	CBSL_HUMAN	Cystathionine beta-synthase-like protein OS=Homo sapiens OX=9606 GN=CBSL PE=1 SV=1	60.5	6.2	53.1 (M.score:53.1)	2	4.2
327	BRSK1_HUMAN	Serine/threonine-protein kinase BRSK1 OS=Homo sapiens OX=9606 GN=BRSK1 PE=1 SV=2	85.0	9.4	53.9 (M.score:53.9)	2	4.9
328	ABCA7_HUMAN	ATP-binding cassette sub-family A member 7 OS=Homo sapiens OX=9606 GN=ABCA7 PE=1 SV=3	234.2	6.8	52.8 (M.score:52.8)	2	1.9
329	BIRC6_HUMAN	Baculoviral IAP repeat-containing protein 6 OS=Homo sapiens OX=9606 GN=BIRC6 PE=1 SV=2	529.9	5.7	54.9 (M.score:54.9)	2	0.8
330	CO6A3_HUMAN	Collagen alpha-3(VI) chain OS=Homo sapiens OX=9606 GN=COL6A3 PE=1 SV=5	343.5	6.3	48.7 (M.score:48.7)	2	1.3
331	GA2L1_HUMAN	GAS2-like protein 1 OS=Homo sapiens OX=9606 GN=GAS2L1 PE=1 SV=2	72.7	10.1	55.8 (M.score:55.8)	2	4.0
332	MYH6_HUMAN	Myosin-6 OS=Homo sapiens OX=9606 GN=MYH6 PE=1 SV=5	223.6	5.6	50.0 (M.score:50.0)	2	1.3
333	NEK5_HUMAN	Serine/threonine-protein kinase Nek5 OS=Homo sapiens OX=9606 GN=NEK5 PE=2 SV=1	81.4	9.0	55.8 (M.score:55.8)	2	4.0
334	LIPB2_HUMAN	Liprin-beta-2 OS=Homo sapiens OX=9606 GN=PPFIBP2 PE=1 SV=3	98.5	5.9	49.2 (M.score:49.2)	2	3.7
335	NMDE1_HUMAN	Glutamate receptor ionotropic, NMDA 2A OS=Homo sapiens OX=9606 GN=GRIN2A PE=1 SV=1	165.2	6.7	54.1 (M.score:54.1)	2	2.5
336	MYH16_HUMAN	Putative uncharacterized protein MYH16 OS=Homo sapiens OX=9606 GN=MYH16 PE=1 SV=2	128.2	5.4	55.0 (M.score:55.0)	2	3.8
337	NAA25_HUMAN	N-alpha-acetyltransferase 25, NatB auxiliary subunit OS=Homo sapiens OX=9606 GN=NAA25 PE=1 SV=1	112.2	6.2	45.5 (M.score:45.5)	2	2.8
338	PLXA4_HUMAN	Plexin-A4 OS=Homo sapiens OX=9606 GN=PLXNA4 PE=1 SV=4	212.3	6.4	55.3 (M.score:55.3)	2	2.4
339	GG6L2_HUMAN	Golgin subfamily A member 6-like protein 2 OS=Homo sapiens OX=9606 GN=GOLGA6L2 PE=1 SV=2	79.3	5.5	54.4 (M.score:54.4)	2	4.3
340	CP110_HUMAN	Centriolar coiled-coil protein of 110 kDa OS=Homo sapiens OX=9606 GN=CCP110 PE=1 SV=3	113.4	8.8	54.0 (M.score:54.0)	2	2.2
341	TPR_HUMAN	Nucleoprotein TPR OS=Homo sapiens OX=9606 GN=TPR PE=1 SV=3	267.1	5.0	49.1 (M.score:49.1)	2	1.1
342	S4A10_HUMAN	Sodium-driven chloride bicarbonate exchanger OS=Homo sapiens OX=9606 GN=SLC4A10 PE=2 SV=1	125.9	6.0	49.1 (M.score:49.1)	2	3.1
343	ABCA1_HUMAN	ATP-binding cassette sub-family A member 1 OS=Homo sapiens OX=9606 GN=ABCA1 PE=1 SV=3	254.1	6.4	52.1 (M.score:52.1)	2	1.6
344	MYO9B_HUMAN	Unconventional myosin-IXb OS=Homo sapiens OX=9606 GN=MYO9B PE=1 SV=3	243.2	8.9	53.2 (M.score:53.2)	2	2.3
345	EGFLA_HUMAN	Pikachurin OS=Homo sapiens OX=9606 GN=EGFLAM PE=1 SV=2	111.2	7.2	43.5 (M.score:43.5)	2	5.4
346	NFXL1_HUMAN	NF-X1-type zinc finger protein NFXL1 OS=Homo sapiens OX=9606 GN=NFXL1 PE=1 SV=2	101.3	8.8	51.1 (M.score:51.1)	2	2.6
347	MON1A_HUMAN	Vacuolar fusion protein MON1 homolog A OS=Homo sapiens OX=9606 GN=MON1A PE=1 SV=3	72.8	8.4	50.9 (M.score:50.9)	2	8.0
348	ABCG1_HUMAN	ATP-binding cassette sub-family G member 1 OS=Homo sapiens OX=9606 GN=ABCG1 PE=1 SV=3	75.5	8.0	48.1 (M.score:48.1)	2	4.9
349	NCOR1_HUMAN	Nuclear receptor corepressor 1 OS=Homo sapiens OX=9606 GN=NCOR1 PE=1 SV=2	270.0	6.7	47.7 (M.score:47.7)	2	1.9
350	TESP1_HUMAN	Protein TESPA1 OS=Homo sapiens OX=9606 GN=TESPA1 PE=1 SV=2	59.2	5.5	50.2 (M.score:50.2)	2	7.7
351	ZN507_HUMAN	Zinc finger protein 507 OS=Homo sapiens OX=9606 GN=ZNF507 PE=1 SV=2	105.7	5.5	50.7 (M.score:50.7)	2	5.2
352	PLXC1_HUMAN	Plexin-C1 OS=Homo sapiens OX=9606 GN=PLXNC1 PE=1 SV=1	175.6	7.8	42.9 (M.score:42.9)	2	1.1
353	HSDL2_HUMAN	Hydroxysteroid dehydrogenase-like protein 2 OS=Homo sapiens OX=9606 GN=HSDL2 PE=1 SV=1	45.4	8.1	42.3 (M.score:42.3)	2	4.3
354	MYO16_HUMAN	Unconventional myosin-XVI OS=Homo sapiens OX=9606 GN=MYO16 PE=1 SV=3	206.0	6.4	48.4 (M.score:48.4)	2	1.1
355	BCORL_HUMAN	BCL-6 corepressor-like protein 1 OS=Homo sapiens OX=9606 GN=BCORL1 PE=1 SV=1	182.4	6.9	43.9 (M.score:43.9)	2	1.9
356	MRP5_HUMAN	Multidrug resistance-associated protein 5 OS=Homo sapiens OX=9606 GN=ABCC5 PE=1 SV=2	160.6	8.9	48.6 (M.score:48.6)	2	1.4
357	TAF2_HUMAN	Transcription initiation factor TFIID subunit 2 OS=Homo sapiens OX=9606 GN=TAF2 PE=1 SV=3	136.9	8.5	45.4 (M.score:45.4)	2	2.8
358	ANR12_HUMAN	Ankyrin repeat domain-containing protein 12 OS=Homo sapiens OX=9606 GN=ANKRD12 PE=1 SV=3	235.5	6.6	46.2 (M.score:46.2)	2	0.7
359	PTPC1_HUMAN	Protein tyrosine phosphatase domain-containing protein 1 OS=Homo sapiens OX=9606 GN=PTPDC1 PE=1 SV=1	84.4	7.4	48.2 (M.score:48.2)	2	6.9
360	MYO7A_HUMAN	Unconventional myosin-VIIa OS=Homo sapiens OX=9606 GN=MYO7A PE=1 SV=2	254.2	8.8	46.8 (M.score:46.8)	2	0.8
361	HBD_HUMAN	Hemoglobin subunit delta OS=Homo sapiens OX=9606 GN=HBD PE=1 SV=2	16.0	7.8	48.7 (M.score:48.7)	2	21.8
362	PAK3_HUMAN	Serine/threonine-protein kinase PAK 3 OS=Homo sapiens OX=9606 GN=PAK3 PE=1 SV=2	62.3	5.3	48.7 (M.score:48.7)	2	5.2
363	CTNA1_HUMAN	Catenin alpha-1 OS=Homo sapiens OX=9606 GN=CTNNA1 PE=1 SV=1	100.0	5.9	45.8 (M.score:45.8)	2	4.7
364	RBM27_HUMAN	RNA-binding protein 27 OS=Homo sapiens OX=9606 GN=RBM27 PE=1 SV=2	118.6	9.2	50.1 (M.score:50.1)	2	2.4
365	BLK_HUMAN	Tyrosine-protein kinase Blk OS=Homo sapiens OX=9606 GN=BLK PE=1 SV=3	57.7	8.0	48.4 (M.score:48.4)	2	9.5
366	KPCT_HUMAN	Protein kinase C theta type OS=Homo sapiens OX=9606 GN=PRKCQ PE=1 SV=3	81.8	7.7	44.0 (M.score:44.0)	2	2.3
367	STOX1_HUMAN	Storkhead-box protein 1 OS=Homo sapiens OX=9606 GN=STOX1 PE=1 SV=2	110.9	7.8	45.8 (M.score:45.8)	2	1.9
368	HD_HUMAN	Huntingtin OS=Homo sapiens OX=9606 GN=HTT PE=1 SV=2	347.4	5.8	44.9 (M.score:44.9)	2	0.9
369	CASP_HUMAN	Protein CASP OS=Homo sapiens OX=9606 GN=CUX1 PE=1 SV=2	77.4	5.4	43.6 (M.score:43.6)	2	5.5
370	PRP8_HUMAN	Pre-mRNA-processing-splicing factor 8 OS=Homo sapiens OX=9606 GN=PRPF8 PE=1 SV=2	273.4	9.0	47.7 (M.score:47.7)	2	0.8
371	CUL5_HUMAN	Cullin-5 OS=Homo sapiens OX=9606 GN=CUL5 PE=1 SV=4	90.9	8.1	46.3 (M.score:46.3)	2	3.6
372	ZBED4_HUMAN	Zinc finger BED domain-containing protein 4 OS=Homo sapiens OX=9606 GN=ZBED4 PE=1 SV=2	130.2	6.4	47.3 (M.score:47.3)	2	3.3
373	MUTYH_HUMAN	Adenine DNA glycosylase OS=Homo sapiens OX=9606 GN=MUTYH PE=1 SV=1	60.0	9.0	44.9 (M.score:44.9)	2	5.9
374	COMA1_HUMAN	Collagen alpha-1(XXII) chain OS=Homo sapiens OX=9606 GN=COL22A1 PE=2 SV=2	161.0	6.9	42.9 (M.score:42.9)	2	3.0
375	HEMH_HUMAN	Ferrochelatase, mitochondrial OS=Homo sapiens OX=9606 GN=FECH PE=1 SV=2	47.8	9.0	42.0 (M.score:42.0)	2	6.9
376	ZN701_HUMAN	Zinc finger protein 701 OS=Homo sapiens OX=9606 GN=ZNF701 PE=1 SV=3	60.9	9.4	45.5 (M.score:45.5)	2	7.9
377	GGYF2_HUMAN	GRB10-interacting GYF protein 2 OS=Homo sapiens OX=9606 GN=GIGYF2 PE=1 SV=1	150.0	5.4	42.0 (M.score:42.0)	2	2.0
378	ECHP_HUMAN	Peroxisomal bifunctional enzyme OS=Homo sapiens OX=9606 GN=EHHADH PE=1 SV=3	79.4	9.2	46.3 (M.score:46.3)	2	4.4
379	PDE2A_HUMAN	cGMP-dependent 3',5'-cyclic phosphodiesterase OS=Homo sapiens OX=9606 GN=PDE2A PE=1 SV=1	105.6	5.2	45.0 (M.score:45.0)	2	4.3
380	ITPR2_HUMAN	Inositol 1,4,5-trisphosphate receptor type 2 OS=Homo sapiens OX=9606 GN=ITPR2 PE=1 SV=2	307.9	6.0	46.9 (M.score:46.9)	2	1.7
381	CABIN_HUMAN	Calcineurin-binding protein cabin-1 OS=Homo sapiens OX=9606 GN=CABIN1 PE=1 SV=1	246.2	5.7	42.1 (M.score:42.1)	2	1.7
382	PDE6B_HUMAN	Rod cGMP-specific 3',5'-cyclic phosphodiesterase subunit beta OS=Homo sapiens OX=9606 GN=PDE6B PE=1 SV=2	98.3	5.1	41.0 (M.score:41.0)	2	4.7
383	PUR2_HUMAN	Trifunctional purine biosynthetic protein adenosine-3 OS=Homo sapiens OX=9606 GN=GART PE=1 SV=1	107.7	6.3	45.8 (M.score:45.8)	2	3.4
384	DAAM2_HUMAN	Disheveled-associated activator of morphogenesis 2 OS=Homo sapiens OX=9606 GN=DAAM2 PE=1 SV=3	123.4	6.4	40.6 (M.score:40.6)	2	3.4
385	K2012_HUMAN	Uncharacterized protein KIAA2012 OS=Homo sapiens OX=9606 GN=KIAA2012 PE=2 SV=2	135.2	8.5	45.3 (M.score:45.3)	2	2.5
386	SSFA2_HUMAN	Sperm-specific antigen 2 OS=Homo sapiens OX=9606 GN=SSFA2 PE=1 SV=3	138.3	5.1	45.1 (M.score:45.1)	2	4.2
387	MPP9_HUMAN	M-phase phosphoprotein 9 OS=Homo sapiens OX=9606 GN=MPHOSPH9 PE=1 SV=4	132.9	5.9	43.1 (M.score:43.1)	2	3.3
388	SRRT_HUMAN	Serrate RNA effector molecule homolog OS=Homo sapiens OX=9606 GN=SRRT PE=1 SV=1	100.6	5.7	43.8 (M.score:43.8)	2	4.9
389	TF2B_HUMAN	Transcription initiation factor IIB OS=Homo sapiens OX=9606 GN=GTF2B PE=1 SV=1	34.8	8.7	40.4 (M.score:40.4)	2	13.6
390	UBE3A_HUMAN	Ubiquitin-protein ligase E3A OS=Homo sapiens OX=9606 GN=UBE3A PE=1 SV=4	100.6	5.1	44.7 (M.score:44.7)	2	5.4
391	PCCA_HUMAN	Propionyl-CoA carboxylase alpha chain, mitochondrial OS=Homo sapiens OX=9606 GN=PCCA PE=1 SV=4	80.0	7.2	40.6 (M.score:40.6)	2	4.5
392	CENPC_HUMAN	Centromere protein C OS=Homo sapiens OX=9606 GN=CENPC PE=1 SV=2	106.8	9.4	40.2 (M.score:40.2)	2	1.9
393	FA83H_HUMAN	Protein FAM83H OS=Homo sapiens OX=9606 GN=FAM83H PE=1 SV=3	127.0	6.5	42.2 (M.score:42.2)	2	2.8
394	TDRD9_HUMAN	ATP-dependent RNA helicase TDRD9 OS=Homo sapiens OX=9606 GN=TDRD9 PE=2 SV=3	155.6	6.6	40.6 (M.score:40.6)	2	1.4
395	SZT2_HUMAN	KICSTOR complex protein SZT2 OS=Homo sapiens OX=9606 GN=SZT2 PE=1 SV=3	377.8	5.9	45.3 (M.score:45.3)	1	0.2
396	PEX1_HUMAN	Peroxisome biogenesis factor 1 OS=Homo sapiens OX=9606 GN=PEX1 PE=1 SV=1	142.8	5.9	42.5 (M.score:42.5)	1	0.7
397	RBM45_HUMAN	RNA-binding protein 45 OS=Homo sapiens OX=9606 GN=RBM45 PE=1 SV=1	53.5	6.7	41.5 (M.score:41.5)	1	1.5
398	ZN318_HUMAN	Zinc finger protein 318 OS=Homo sapiens OX=9606 GN=ZNF318 PE=1 SV=2	251.0	6.8	100.3 (M.score:100.3)	1	0.8
399	ZZEF1_HUMAN	Zinc finger ZZ-type and EF-hand domain-containing protein 1 OS=Homo sapiens OX=9606 GN=ZZEF1 PE=1 SV=6	330.9	5.6	84.2 (M.score:84.2)	1	1.1
400	SYT3_HUMAN	Synaptotagmin-3 OS=Homo sapiens OX=9606 GN=SYT3 PE=2 SV=1	63.3	6.2	41.1 (M.score:41.1)	1	1.2
401	KIF7_HUMAN	Kinesin-like protein KIF7 OS=Homo sapiens OX=9606 GN=KIF7 PE=1 SV=2	150.5	6.4	94.7 (M.score:94.7)	1	0.7
402	KMT2C_HUMAN	Histone-lysine N-methyltransferase 2C OS=Homo sapiens OX=9606 GN=KMT2C PE=1 SV=3	541.0	6.1	91.6 (M.score:91.6)	1	0.2
403	EVPL_HUMAN	Envoplakin OS=Homo sapiens OX=9606 GN=EVPL PE=1 SV=3	231.5	6.6	107.2 (M.score:107.2)	1	0.3
404	MDN1_HUMAN	Midasin OS=Homo sapiens OX=9606 GN=MDN1 PE=1 SV=2	632.4	5.5	97.5 (M.score:97.5)	1	0.1
405	TRIO_HUMAN	Triple functional domain protein OS=Homo sapiens OX=9606 GN=TRIO PE=1 SV=2	346.7	5.9	94.0 (M.score:94.0)	1	0.5
406	SETD2_HUMAN	Histone-lysine N-methyltransferase SETD2 OS=Homo sapiens OX=9606 GN=SETD2 PE=1 SV=3	287.4	5.8	86.1 (M.score:86.1)	1	0.5
407	SYNP2_HUMAN	Synaptopodin-2 OS=Homo sapiens OX=9606 GN=SYNPO2 PE=1 SV=2	117.4	8.8	42.9 (M.score:42.9)	1	1.7
408	CHD2_HUMAN	Chromodomain-helicase-DNA-binding protein 2 OS=Homo sapiens OX=9606 GN=CHD2 PE=1 SV=2	211.2	8.2	49.3 (M.score:49.3)	1	0.5
409	SETBP_HUMAN	SET-binding protein OS=Homo sapiens OX=9606 GN=SETBP1 PE=1 SV=3	174.9	9.8	74.2 (M.score:74.2)	1	1.9
410	DIAP3_HUMAN	Protein diaphanous homolog 3 OS=Homo sapiens OX=9606 GN=DIAPH3 PE=1 SV=4	136.8	6.6	89.3 (M.score:89.3)	1	2.4
411	DOC10_HUMAN	Dedicator of cytokinesis protein 10 OS=Homo sapiens OX=9606 GN=DOCK10 PE=1 SV=3	249.4	6.7	44.2 (M.score:44.2)	1	0.5
412	ITSN1_HUMAN	Intersectin-1 OS=Homo sapiens OX=9606 GN=ITSN1 PE=1 SV=3	195.3	7.8	90.3 (M.score:90.3)	1	1.4
413	SMC2_HUMAN	Structural maintenance of chromosomes protein 2 OS=Homo sapiens OX=9606 GN=SMC2 PE=1 SV=2	135.6	8.5	45.2 (M.score:45.2)	1	1.2
414	PCNT_HUMAN	Pericentrin OS=Homo sapiens OX=9606 GN=PCNT PE=1 SV=4	377.8	5.4	100.0 (M.score:100.0)	1	0.2
415	IGHA2_HUMAN	Immunoglobulin heavy constant alpha 2 OS=Homo sapiens OX=9606 GN=IGHA2 PE=1 SV=4	36.6	5.9	143.9 (M.score:143.9)	1	6.2
416	DDX41_HUMAN	Probable ATP-dependent RNA helicase DDX41 OS=Homo sapiens OX=9606 GN=DDX41 PE=1 SV=2	69.8	6.4	47.3 (M.score:47.3)	1	1.8
417	LA_HUMAN	Lupus La protein OS=Homo sapiens OX=9606 GN=SSB PE=1 SV=2	46.8	6.7	40.8 (M.score:40.8)	1	1.7
418	TRNK1_HUMAN	TPR and ankyrin repeat-containing protein 1 OS=Homo sapiens OX=9606 GN=TRANK1 PE=2 SV=4	336.0	6.3	86.6 (M.score:86.6)	1	1.1
419	FRM4A_HUMAN	FERM domain-containing protein 4A OS=Homo sapiens OX=9606 GN=FRMD4A PE=1 SV=3	115.4	9.0	81.5 (M.score:81.5)	1	0.9
420	FLIP1_HUMAN	Filamin-A-interacting protein 1 OS=Homo sapiens OX=9606 GN=FILIP1 PE=1 SV=1	138.0	8.5	78.7 (M.score:78.7)	1	0.8
421	CFTR_HUMAN	Cystic fibrosis transmembrane conductance regulator OS=Homo sapiens OX=9606 GN=CFTR PE=1 SV=3	168.0	8.9	74.8 (M.score:74.8)	1	1.3
422	DHX8_HUMAN	ATP-dependent RNA helicase DHX8 OS=Homo sapiens OX=9606 GN=DHX8 PE=1 SV=1	139.2	8.5	79.9 (M.score:79.9)	1	2.0
423	DYH9_HUMAN	Dynein heavy chain 9, axonemal OS=Homo sapiens OX=9606 GN=DNAH9 PE=1 SV=3	511.6	5.6	81.8 (M.score:81.8)	1	0.4
424	KI13B_HUMAN	Kinesin-like protein KIF13B OS=Homo sapiens OX=9606 GN=KIF13B PE=1 SV=2	202.7	5.6	68.5 (M.score:68.5)	1	0.5
425	CNKR2_HUMAN	Connector enhancer of kinase suppressor of ras 2 OS=Homo sapiens OX=9606 GN=CNKSR2 PE=1 SV=1	117.5	6.3	80.0 (M.score:80.0)	1	2.1
426	UTP20_HUMAN	Small subunit processome component 20 homolog OS=Homo sapiens OX=9606 GN=UTP20 PE=1 SV=3	318.2	7.1	77.0 (M.score:77.0)	1	0.4
427	CO4A2_HUMAN	Collagen alpha-2(IV) chain OS=Homo sapiens OX=9606 GN=COL4A2 PE=1 SV=4	167.4	8.9	67.3 (M.score:67.3)	1	0.6
428	TNC18_HUMAN	Trinucleotide repeat-containing gene 18 protein OS=Homo sapiens OX=9606 GN=TNRC18 PE=1 SV=3	314.3	8.9	87.7 (M.score:87.7)	1	0.4
429	MYCB2_HUMAN	E3 ubiquitin-protein ligase MYCBP2 OS=Homo sapiens OX=9606 GN=MYCBP2 PE=1 SV=3	509.8	6.6	77.3 (M.score:77.3)	1	0.2
430	AN36A_HUMAN	Ankyrin repeat domain-containing protein 36A OS=Homo sapiens OX=9606 GN=ANKRD36 PE=2 SV=3	217.3	8.8	75.9 (M.score:75.9)	1	0.9
431	SAA4_HUMAN	Serum amyloid A-4 protein OS=Homo sapiens OX=9606 GN=SAA4 PE=1 SV=2	14.7	9.2	42.6 (M.score:42.6)	1	8.5
432	CAMP2_HUMAN	Calmodulin-regulated spectrin-associated protein 2 OS=Homo sapiens OX=9606 GN=CAMSAP2 PE=1 SV=3	168.0	6.4	40.7 (M.score:40.7)	1	0.5
433	AMBP_HUMAN	Protein AMBP OS=Homo sapiens OX=9606 GN=AMBP PE=1 SV=1	39.0	5.9	88.4 (M.score:88.4)	1	3.4
434	MCE1_HUMAN	mRNA-capping enzyme OS=Homo sapiens OX=9606 GN=RNGTT PE=1 SV=1	68.5	8.4	74.1 (M.score:74.1)	1	2.3
435	USH2A_HUMAN	Usherin OS=Homo sapiens OX=9606 GN=USH2A PE=1 SV=3	575.2	6.4	83.5 (M.score:83.5)	1	0.5
436	SVIL_HUMAN	Supervillin OS=Homo sapiens OX=9606 GN=SVIL PE=1 SV=2	247.6	6.5	75.6 (M.score:75.6)	1	1.4
437	SOGA3_HUMAN	Protein SOGA3 OS=Homo sapiens OX=9606 GN=SOGA3 PE=3 SV=1	103.1	5.8	74.6 (M.score:74.6)	1	2.2
438	RBP2_HUMAN	E3 SUMO-protein ligase RanBP2 OS=Homo sapiens OX=9606 GN=RANBP2 PE=1 SV=2	358.0	5.9	74.7 (M.score:74.7)	1	0.4
439	SAA2_HUMAN	Serum amyloid A-2 protein OS=Homo sapiens OX=9606 GN=SAA2 PE=1 SV=1	13.5	9.2	74.2 (M.score:74.2)	1	11.5
440	BDP1_HUMAN	Transcription factor TFIIIB component B'' homolog OS=Homo sapiens OX=9606 GN=BDP1 PE=1 SV=3	293.7	5.1	72.4 (M.score:72.4)	1	1.0
441	RIMS2_HUMAN	Regulating synaptic membrane exocytosis protein 2 OS=Homo sapiens OX=9606 GN=RIMS2 PE=1 SV=2	160.3	9.2	57.5 (M.score:57.5)	1	0.7
442	KI21A_HUMAN	Kinesin-like protein KIF21A OS=Homo sapiens OX=9606 GN=KIF21A PE=1 SV=2	187.1	6.0	71.3 (M.score:71.3)	1	1.3
443	DNMT1_HUMAN	DNA (cytosine-5)-methyltransferase 1 OS=Homo sapiens OX=9606 GN=DNMT1 PE=1 SV=2	183.0	8.0	78.1 (M.score:78.1)	1	0.6
444	SR140_HUMAN	U2 snRNP-associated SURP motif-containing protein OS=Homo sapiens OX=9606 GN=U2SURP PE=1 SV=2	118.2	8.6	59.2 (M.score:59.2)	1	1.3
445	BAZ1B_HUMAN	Tyrosine-protein kinase BAZ1B OS=Homo sapiens OX=9606 GN=BAZ1B PE=1 SV=2	170.8	8.7	57.8 (M.score:57.8)	1	0.7
446	TACC2_HUMAN	Transforming acidic coiled-coil-containing protein 2 OS=Homo sapiens OX=9606 GN=TACC2 PE=1 SV=3	309.2	4.7	71.0 (M.score:71.0)	1	0.7
447	BPTF_HUMAN	Nucleosome-remodeling factor subunit BPTF OS=Homo sapiens OX=9606 GN=BPTF PE=1 SV=3	338.1	6.1	77.7 (M.score:77.7)	1	0.4
448	NINL_HUMAN	Ninein-like protein OS=Homo sapiens OX=9606 GN=NINL PE=1 SV=2	156.2	5.0	72.6 (M.score:72.6)	1	0.7
449	EXOC3_HUMAN	Exocyst complex component 3 OS=Homo sapiens OX=9606 GN=EXOC3 PE=1 SV=2	86.8	5.8	72.8 (M.score:72.8)	1	4.0
450	CO4A1_HUMAN	Collagen alpha-1(IV) chain OS=Homo sapiens OX=9606 GN=COL4A1 PE=1 SV=3	160.5	8.6	56.7 (M.score:56.7)	1	1.4
451	SMG1_HUMAN	Serine/threonine-protein kinase SMG1 OS=Homo sapiens OX=9606 GN=SMG1 PE=1 SV=3	410.2	6.0	76.1 (M.score:76.1)	1	0.3
452	FBN3_HUMAN	Fibrillin-3 OS=Homo sapiens OX=9606 GN=FBN3 PE=2 SV=3	300.1	4.9	81.6 (M.score:81.6)	1	0.7
453	SWAHC_HUMAN	Ankyrin repeat domain-containing protein SOWAHC OS=Homo sapiens OX=9606 GN=SOWAHC PE=1 SV=1	55.6	6.6	70.2 (M.score:70.2)	1	1.5
454	SETX_HUMAN	Probable helicase senataxin OS=Homo sapiens OX=9606 GN=SETX PE=1 SV=4	302.7	6.8	80.1 (M.score:80.1)	1	0.4
455	K1468_HUMAN	LisH domain and HEAT repeat-containing protein KIAA1468 OS=Homo sapiens OX=9606 GN=KIAA1468 PE=1 SV=2	134.5	5.3	72.4 (M.score:72.4)	1	1.0
456	IC1_HUMAN	Plasma protease C1 inhibitor OS=Homo sapiens OX=9606 GN=SERPING1 PE=1 SV=2	55.1	6.1	41.4 (M.score:41.4)	1	2.8
457	PI4KA_HUMAN	Phosphatidylinositol 4-kinase alpha OS=Homo sapiens OX=9606 GN=PI4KA PE=1 SV=4	236.7	6.6	78.3 (M.score:78.3)	1	1.3
458	RHG05_HUMAN	Rho GTPase-activating protein 5 OS=Homo sapiens OX=9606 GN=ARHGAP5 PE=1 SV=2	172.4	6.2	46.8 (M.score:46.8)	1	1.1
459	CO1A1_HUMAN	Collagen alpha-1(I) chain OS=Homo sapiens OX=9606 GN=COL1A1 PE=1 SV=5	138.9	5.6	72.8 (M.score:72.8)	1	1.0
460	TIGD1_HUMAN	Tigger transposable element-derived protein 1 OS=Homo sapiens OX=9606 GN=TIGD1 PE=1 SV=1	67.3	8.5	46.3 (M.score:46.3)	1	1.7
461	HELZ2_HUMAN	Helicase with zinc finger domain 2 OS=Homo sapiens OX=9606 GN=HELZ2 PE=1 SV=6	294.5	7.4	66.4 (M.score:66.4)	1	0.7
462	LRP1B_HUMAN	Low-density lipoprotein receptor-related protein 1B OS=Homo sapiens OX=9606 GN=LRP1B PE=1 SV=2	515.2	5.1	61.1 (M.score:61.1)	1	0.7
463	SRCN1_HUMAN	SRC kinase signaling inhibitor 1 OS=Homo sapiens OX=9606 GN=SRCIN1 PE=1 SV=4	127.0	9.4	68.7 (M.score:68.7)	1	0.8
464	CO9_HUMAN	Complement component C9 OS=Homo sapiens OX=9606 GN=C9 PE=1 SV=2	63.1	5.4	43.1 (M.score:43.1)	1	2.1
465	HYOU1_HUMAN	Hypoxia up-regulated protein 1 OS=Homo sapiens OX=9606 GN=HYOU1 PE=1 SV=1	111.3	5.2	68.7 (M.score:68.7)	1	2.7
466	KAZRN_HUMAN	Kazrin OS=Homo sapiens OX=9606 GN=KAZN PE=1 SV=2	86.3	6.6	67.6 (M.score:67.6)	1	0.8
467	USP9X_HUMAN	Probable ubiquitin carboxyl-terminal hydrolase FAF-X OS=Homo sapiens OX=9606 GN=USP9X PE=1 SV=3	292.1	5.5	67.5 (M.score:67.5)	1	0.7
468	EXPH5_HUMAN	Exophilin-5 OS=Homo sapiens OX=9606 GN=EXPH5 PE=1 SV=3	222.4	8.0	67.1 (M.score:67.1)	1	0.4
469	PAR14_HUMAN	Poly [ADP-ribose] polymerase 14 OS=Homo sapiens OX=9606 GN=PARP14 PE=1 SV=3	202.7	6.8	66.4 (M.score:66.4)	1	1.1
470	EP300_HUMAN	Histone acetyltransferase p300 OS=Homo sapiens OX=9606 GN=EP300 PE=1 SV=2	264.0	8.8	52.3 (M.score:52.3)	1	0.8
471	SKOR1_HUMAN	SKI family transcriptional corepressor 1 OS=Homo sapiens OX=9606 GN=SKOR1 PE=1 SV=1	99.8	6.1	62.2 (M.score:62.2)	1	2.9
472	TEX14_HUMAN	Inactive serine/threonine-protein kinase TEX14 OS=Homo sapiens OX=9606 GN=TEX14 PE=1 SV=2	167.8	5.0	66.0 (M.score:66.0)	1	0.6
473	SCN3A_HUMAN	Sodium channel protein type 3 subunit alpha OS=Homo sapiens OX=9606 GN=SCN3A PE=1 SV=2	226.1	5.6	67.0 (M.score:67.0)	1	1.4
474	FREM2_HUMAN	FRAS1-related extracellular matrix protein 2 OS=Homo sapiens OX=9606 GN=FREM2 PE=1 SV=2	350.9	4.9	65.9 (M.score:65.9)	1	0.8
475	ZHX1_HUMAN	Zinc fingers and homeoboxes protein 1 OS=Homo sapiens OX=9606 GN=ZHX1 PE=1 SV=1	98.0	5.8	62.1 (M.score:62.1)	1	3.0
476	ZN106_HUMAN	Zinc finger protein 106 OS=Homo sapiens OX=9606 GN=ZNF106 PE=1 SV=1	208.8	6.7	65.0 (M.score:65.0)	1	0.5
477	P3C2A_HUMAN	Phosphatidylinositol 4-phosphate 3-kinase C2 domain-containing subunit alpha OS=Homo sapiens OX=9606 GN=PIK3C2A PE=1 SV=2	190.6	8.2	66.5 (M.score:66.5)	1	0.9
478	WRN_HUMAN	Werner syndrome ATP-dependent helicase OS=Homo sapiens OX=9606 GN=WRN PE=1 SV=2	162.4	6.0	59.1 (M.score:59.1)	1	1.5
479	ARI1B_HUMAN	AT-rich interactive domain-containing protein 1B OS=Homo sapiens OX=9606 GN=ARID1B PE=1 SV=2	236.0	6.3	69.7 (M.score:69.7)	1	1.3
480	CELR2_HUMAN	Cadherin EGF LAG seven-pass G-type receptor 2 OS=Homo sapiens OX=9606 GN=CELSR2 PE=1 SV=1	317.3	5.1	76.3 (M.score:76.3)	1	0.8
481	WDR55_HUMAN	WD repeat-containing protein 55 OS=Homo sapiens OX=9606 GN=WDR55 PE=1 SV=2	42.0	4.8	64.2 (M.score:64.2)	1	4.2
482	ABCC8_HUMAN	ATP-binding cassette sub-family C member 8 OS=Homo sapiens OX=9606 GN=ABCC8 PE=1 SV=6	176.9	8.0	65.4 (M.score:65.4)	1	1.3
483	PGBM_HUMAN	Basement membrane-specific heparan sulfate proteoglycan core protein OS=Homo sapiens OX=9606 GN=HSPG2 PE=1 SV=4	468.5	6.1	75.8 (M.score:75.8)	1	0.4
484	MBB1A_HUMAN	Myb-binding protein 1A OS=Homo sapiens OX=9606 GN=MYBBP1A PE=1 SV=2	148.8	9.3	67.4 (M.score:67.4)	1	0.5
485	NCKPL_HUMAN	Nck-associated protein 1-like OS=Homo sapiens OX=9606 GN=NCKAP1L PE=1 SV=3	128.1	6.4	65.2 (M.score:65.2)	1	2.1
486	GVIN1_HUMAN	Interferon-induced very large GTPase 1 OS=Homo sapiens OX=9606 GN=GVINP1 PE=2 SV=2	278.9	6.1	75.4 (M.score:75.4)	1	1.0
487	CTTB2_HUMAN	Cortactin-binding protein 2 OS=Homo sapiens OX=9606 GN=CTTNBP2 PE=1 SV=1	180.9	8.2	56.9 (M.score:56.9)	1	1.5
488	MYH7_HUMAN	Myosin-7 OS=Homo sapiens OX=9606 GN=MYH7 PE=1 SV=5	223.0	5.6	71.7 (M.score:71.7)	1	1.0
489	ZEP1_HUMAN	Zinc finger protein 40 OS=Homo sapiens OX=9606 GN=HIVEP1 PE=1 SV=3	296.7	8.0	49.2 (M.score:49.2)	1	0.8
490	GNPTA_HUMAN	N-acetylglucosamine-1-phosphotransferase subunits alpha/beta OS=Homo sapiens OX=9606 GN=GNPTAB PE=1 SV=1	143.5	6.7	64.5 (M.score:64.5)	1	1.4
491	ZSWM4_HUMAN	Zinc finger SWIM domain-containing protein 4 OS=Homo sapiens OX=9606 GN=ZSWIM4 PE=2 SV=3	110.1	6.6	56.1 (M.score:56.1)	1	1.0
492	CFA54_HUMAN	Cilia- and flagella-associated protein 54 OS=Homo sapiens OX=9606 GN=CFAP54 PE=2 SV=3	351.7	8.4	67.8 (M.score:67.8)	1	0.8
493	AKAP6_HUMAN	A-kinase anchor protein 6 OS=Homo sapiens OX=9606 GN=AKAP6 PE=1 SV=3	256.6	4.9	61.6 (M.score:61.6)	1	0.9
494	NBEL1_HUMAN	Neurobeachin-like protein 1 OS=Homo sapiens OX=9606 GN=NBEAL1 PE=2 SV=3	307.0	6.0	72.4 (M.score:72.4)	1	0.6
495	MIPEP_HUMAN	Mitochondrial intermediate peptidase OS=Homo sapiens OX=9606 GN=MIPEP PE=1 SV=2	80.6	6.6	67.8 (M.score:67.8)	1	2.8
496	CHD4_HUMAN	Chromodomain-helicase-DNA-binding protein 4 OS=Homo sapiens OX=9606 GN=CHD4 PE=1 SV=2	217.9	5.6	64.4 (M.score:64.4)	1	0.8
497	COBA1_HUMAN	Collagen alpha-1(XI) chain OS=Homo sapiens OX=9606 GN=COL11A1 PE=1 SV=4	181.0	5.1	63.7 (M.score:63.7)	1	1.4
498	CELR1_HUMAN	Cadherin EGF LAG seven-pass G-type receptor 1 OS=Homo sapiens OX=9606 GN=CELSR1 PE=1 SV=1	329.3	5.6	73.9 (M.score:73.9)	1	0.7
499	LRP5_HUMAN	Low-density lipoprotein receptor-related protein 5 OS=Homo sapiens OX=9606 GN=LRP5 PE=1 SV=2	179.0	5.1	65.3 (M.score:65.3)	1	0.6
500	ZSWM8_HUMAN	Zinc finger SWIM domain-containing protein 8 OS=Homo sapiens OX=9606 GN=ZSWIM8 PE=1 SV=1	197.2	6.3	67.2 (M.score:67.2)	1	0.6
501	WDR87_HUMAN	WD repeat-containing protein 87 OS=Homo sapiens OX=9606 GN=WDR87 PE=1 SV=3	333.0	6.9	70.6 (M.score:70.6)	1	0.3
502	ARH40_HUMAN	Rho guanine nucleotide exchange factor 40 OS=Homo sapiens OX=9606 GN=ARHGEF40 PE=1 SV=3	164.6	5.8	61.5 (M.score:61.5)	1	1.1
503	COPG2_HUMAN	Coatomer subunit gamma-2 OS=Homo sapiens OX=9606 GN=COPG2 PE=1 SV=1	97.6	5.6	54.0 (M.score:54.0)	1	1.0
504	TRIPB_HUMAN	Thyroid receptor-interacting protein 11 OS=Homo sapiens OX=9606 GN=TRIP11 PE=1 SV=3	227.4	5.2	73.4 (M.score:73.4)	1	1.5
505	EMSY_HUMAN	BRCA2-interacting transcriptional repressor EMSY OS=Homo sapiens OX=9606 GN=EMSY PE=1 SV=2	141.4	9.4	68.8 (M.score:68.8)	1	2.6
506	IF2P_HUMAN	Eukaryotic translation initiation factor 5B OS=Homo sapiens OX=9606 GN=EIF5B PE=1 SV=4	138.7	5.4	69.7 (M.score:69.7)	1	0.8
507	CC141_HUMAN	Coiled-coil domain-containing protein 141 OS=Homo sapiens OX=9606 GN=CCDC141 PE=1 SV=2	166.2	5.4	68.6 (M.score:68.6)	1	1.0
508	N4BP2_HUMAN	NEDD4-binding protein 2 OS=Homo sapiens OX=9606 GN=N4BP2 PE=1 SV=2	198.7	5.1	61.0 (M.score:61.0)	1	1.5
509	HAP1_HUMAN	Huntingtin-associated protein 1 OS=Homo sapiens OX=9606 GN=HAP1 PE=1 SV=3	75.5	4.7	47.7 (M.score:47.7)	1	3.1
510	TEN2_HUMAN	Teneurin-2 OS=Homo sapiens OX=9606 GN=TENM2 PE=1 SV=3	307.6	6.2	61.4 (M.score:61.4)	1	0.6
511	SIA4C_HUMAN	CMP-N-acetylneuraminate-beta-galactosamide-alpha-2,3-sialyltransferase 4 OS=Homo sapiens OX=9606 GN=ST3GAL4 PE=2 SV=1	38.0	9.4	62.5 (M.score:62.5)	1	3.0
512	EYS_HUMAN	Protein eyes shut homolog OS=Homo sapiens OX=9606 GN=EYS PE=1 SV=5	350.6	5.5	60.8 (M.score:60.8)	1	0.4
513	CNTRL_HUMAN	Centriolin OS=Homo sapiens OX=9606 GN=CNTRL PE=1 SV=2	268.7	5.4	68.5 (M.score:68.5)	1	0.4
514	NSD1_HUMAN	Histone-lysine N-methyltransferase, H3 lysine-36 and H4 lysine-20 specific OS=Homo sapiens OX=9606 GN=NSD1 PE=1 SV=1	296.5	8.4	60.0 (M.score:60.0)	1	1.0
515	FCGBP_HUMAN	IgGFc-binding protein OS=Homo sapiens OX=9606 GN=FCGBP PE=1 SV=3	571.6	5.1	57.6 (M.score:57.6)	1	0.2
516	CLH2_HUMAN	Clathrin heavy chain 2 OS=Homo sapiens OX=9606 GN=CLTCL1 PE=1 SV=2	186.9	5.6	69.2 (M.score:69.2)	1	0.6
517	ATD2B_HUMAN	ATPase family AAA domain-containing protein 2B OS=Homo sapiens OX=9606 GN=ATAD2B PE=1 SV=3	164.8	6.4	47.1 (M.score:47.1)	1	0.5
518	AMOT_HUMAN	Angiomotin OS=Homo sapiens OX=9606 GN=AMOT PE=1 SV=1	118.0	7.3	62.4 (M.score:62.4)	1	0.9
519	CE295_HUMAN	Centrosomal protein of 295 kDa OS=Homo sapiens OX=9606 GN=CEP295 PE=1 SV=4	295.0	5.7	68.2 (M.score:68.2)	1	1.0
520	PAR3L_HUMAN	Partitioning defective 3 homolog B OS=Homo sapiens OX=9606 GN=PARD3B PE=1 SV=2	132.4	8.5	57.1 (M.score:57.1)	1	1.5
521	CO4A5_HUMAN	Collagen alpha-5(IV) chain OS=Homo sapiens OX=9606 GN=COL4A5 PE=1 SV=2	160.9	7.7	59.6 (M.score:59.6)	1	2.0
522	QSER1_HUMAN	Glutamine and serine-rich protein 1 OS=Homo sapiens OX=9606 GN=QSER1 PE=1 SV=3	189.9	6.6	65.9 (M.score:65.9)	1	0.7
523	AP1G2_HUMAN	AP-1 complex subunit gamma-like 2 OS=Homo sapiens OX=9606 GN=AP1G2 PE=1 SV=1	87.1	6.1	54.2 (M.score:54.2)	1	1.7
524	CTNA2_HUMAN	Catenin alpha-2 OS=Homo sapiens OX=9606 GN=CTNNA2 PE=1 SV=5	105.2	5.5	68.0 (M.score:68.0)	1	2.3
525	LORF2_HUMAN	LINE-1 retrotransposable element ORF2 protein OS=Homo sapiens OX=9606 PE=1 SV=1	148.9	9.7	67.9 (M.score:67.9)	1	0.6
526	ATG2A_HUMAN	Autophagy-related protein 2 homolog A OS=Homo sapiens OX=9606 GN=ATG2A PE=1 SV=3	212.7	5.6	59.4 (M.score:59.4)	1	1.5
527	KDM5C_HUMAN	Lysine-specific demethylase 5C OS=Homo sapiens OX=9606 GN=KDM5C PE=1 SV=2	175.6	5.4	69.5 (M.score:69.5)	1	2.1
528	DOCK8_HUMAN	Dedicator of cytokinesis protein 8 OS=Homo sapiens OX=9606 GN=DOCK8 PE=1 SV=3	238.4	6.4	51.8 (M.score:51.8)	1	0.8
529	DMXL2_HUMAN	DmX-like protein 2 OS=Homo sapiens OX=9606 GN=DMXL2 PE=1 SV=2	339.4	5.9	58.6 (M.score:58.6)	1	0.6
530	CAPS1_HUMAN	Calcium-dependent secretion activator 1 OS=Homo sapiens OX=9606 GN=CADPS PE=1 SV=3	152.7	5.5	57.8 (M.score:57.8)	1	0.5
531	SGSM2_HUMAN	Small G protein signaling modulator 2 OS=Homo sapiens OX=9606 GN=SGSM2 PE=1 SV=4	113.2	6.2	60.7 (M.score:60.7)	1	1.5
532	SCOT2_HUMAN	Succinyl-CoA:3-ketoacid coenzyme A transferase 2, mitochondrial OS=Homo sapiens OX=9606 GN=OXCT2 PE=2 SV=2	56.1	6.7	53.3 (M.score:53.3)	1	5.4
533	ODF2L_HUMAN	Outer dense fiber protein 2-like OS=Homo sapiens OX=9606 GN=ODF2L PE=2 SV=2	73.7	6.1	50.7 (M.score:50.7)	1	1.3
534	CNOT1_HUMAN	CCR4-NOT transcription complex subunit 1 OS=Homo sapiens OX=9606 GN=CNOT1 PE=1 SV=2	266.8	6.7	67.6 (M.score:67.6)	1	0.5
535	SYIM_HUMAN	Isoleucine--tRNA ligase, mitochondrial OS=Homo sapiens OX=9606 GN=IARS2 PE=1 SV=2	113.7	6.8	59.9 (M.score:59.9)	1	0.9
536	NRIP1_HUMAN	Nuclear receptor-interacting protein 1 OS=Homo sapiens OX=9606 GN=NRIP1 PE=1 SV=2	126.9	8.4	50.7 (M.score:50.7)	1	1.2
537	VWF_HUMAN	von Willebrand factor OS=Homo sapiens OX=9606 GN=VWF PE=1 SV=4	309.1	5.3	58.5 (M.score:58.5)	1	0.3
538	TBC8B_HUMAN	TBC1 domain family member 8B OS=Homo sapiens OX=9606 GN=TBC1D8B PE=1 SV=2	128.6	5.7	53.1 (M.score:53.1)	1	2.2
539	OTOF_HUMAN	Otoferlin OS=Homo sapiens OX=9606 GN=OTOF PE=1 SV=3	226.6	5.5	67.5 (M.score:67.5)	1	1.2
540	PK1L1_HUMAN	Polycystic kidney disease protein 1-like 1 OS=Homo sapiens OX=9606 GN=PKD1L1 PE=1 SV=1	315.2	6.6	59.5 (M.score:59.5)	1	1.1
541	SIK2_HUMAN	Serine/threonine-protein kinase SIK2 OS=Homo sapiens OX=9606 GN=SIK2 PE=1 SV=1	103.8	5.7	58.5 (M.score:58.5)	1	1.7
542	CLAP2_HUMAN	CLIP-associating protein 2 OS=Homo sapiens OX=9606 GN=CLASP2 PE=1 SV=2	141.0	8.7	62.3 (M.score:62.3)	1	2.0
543	SDK1_HUMAN	Protein sidekick-1 OS=Homo sapiens OX=9606 GN=SDK1 PE=2 SV=3	242.0	6.0	64.0 (M.score:64.0)	1	1.3
544	ERIC3_HUMAN	Glutamate-rich protein 3 OS=Homo sapiens OX=9606 GN=ERICH3 PE=2 SV=1	168.4	4.8	59.0 (M.score:59.0)	1	2.2
545	TEN3_HUMAN	Teneurin-3 OS=Homo sapiens OX=9606 GN=TENM3 PE=2 SV=3	300.8	6.0	52.9 (M.score:52.9)	1	0.4
546	NALCN_HUMAN	Sodium leak channel non-selective protein OS=Homo sapiens OX=9606 GN=NALCN PE=1 SV=1	200.2	8.9	61.2 (M.score:61.2)	1	0.6
547	SAFB2_HUMAN	Scaffold attachment factor B2 OS=Homo sapiens OX=9606 GN=SAFB2 PE=1 SV=1	107.4	5.8	58.8 (M.score:58.8)	1	0.9
548	CLU_HUMAN	Clustered mitochondria protein homolog OS=Homo sapiens OX=9606 GN=CLUH PE=1 SV=2	146.6	5.8	58.5 (M.score:58.5)	1	2.7
549	CC020_HUMAN	Uncharacterized protein C3orf20 OS=Homo sapiens OX=9606 GN=C3orf20 PE=2 SV=2	101.2	9.2	56.4 (M.score:56.4)	1	1.9
550	EFL1_HUMAN	Elongation factor-like GTPase 1 OS=Homo sapiens OX=9606 GN=EFL1 PE=1 SV=2	125.3	5.7	64.6 (M.score:64.6)	1	1.4
551	SI1L1_HUMAN	Signal-induced proliferation-associated 1-like protein 1 OS=Homo sapiens OX=9606 GN=SIPA1L1 PE=1 SV=4	199.9	8.4	55.5 (M.score:55.5)	1	0.6
552	JAK1_HUMAN	Tyrosine-protein kinase JAK1 OS=Homo sapiens OX=9606 GN=JAK1 PE=1 SV=2	133.2	7.5	44.7 (M.score:44.7)	1	0.7
553	RBM15_HUMAN	Putative RNA-binding protein 15 OS=Homo sapiens OX=9606 GN=RBM15 PE=1 SV=2	107.1	10.1	52.1 (M.score:52.1)	1	0.9
554	FNDC1_HUMAN	Fibronectin type III domain-containing protein 1 OS=Homo sapiens OX=9606 GN=FNDC1 PE=2 SV=4	205.4	9.3	55.4 (M.score:55.4)	1	0.7
555	ZNFX1_HUMAN	NFX1-type zinc finger-containing protein 1 OS=Homo sapiens OX=9606 GN=ZNFX1 PE=2 SV=2	220.1	7.1	58.5 (M.score:58.5)	1	0.5
556	FTM_HUMAN	Protein fantom OS=Homo sapiens OX=9606 GN=RPGRIP1L PE=1 SV=2	151.1	5.2	57.0 (M.score:57.0)	1	1.3
557	ACACB_HUMAN	Acetyl-CoA carboxylase 2 OS=Homo sapiens OX=9606 GN=ACACB PE=1 SV=3	276.4	6.1	65.7 (M.score:65.7)	1	1.0
558	P2RX1_HUMAN	P2X purinoceptor 1 OS=Homo sapiens OX=9606 GN=P2RX1 PE=1 SV=1	45.0	8.7	49.2 (M.score:49.2)	1	7.5
559	WDR33_HUMAN	pre-mRNA 3' end processing protein WDR33 OS=Homo sapiens OX=9606 GN=WDR33 PE=1 SV=2	145.8	9.2	51.7 (M.score:51.7)	1	0.7
560	PCM1_HUMAN	Pericentriolar material 1 protein OS=Homo sapiens OX=9606 GN=PCM1 PE=1 SV=5	228.4	5.0	54.9 (M.score:54.9)	1	0.3
561	BRPF1_HUMAN	Peregrin OS=Homo sapiens OX=9606 GN=BRPF1 PE=1 SV=2	137.4	8.2	56.1 (M.score:56.1)	1	2.2
562	SYNJ2_HUMAN	Synaptojanin-2 OS=Homo sapiens OX=9606 GN=SYNJ2 PE=1 SV=3	165.4	7.0	59.0 (M.score:59.0)	1	2.1
563	GTR14_HUMAN	Solute carrier family 2, facilitated glucose transporter member 14 OS=Homo sapiens OX=9606 GN=SLC2A14 PE=2 SV=1	56.3	8.0	62.7 (M.score:62.7)	1	2.5
564	E41L5_HUMAN	Band 4.1-like protein 5 OS=Homo sapiens OX=9606 GN=EPB41L5 PE=1 SV=3	81.8	6.1	54.6 (M.score:54.6)	1	2.5
565	STAG2_HUMAN	Cohesin subunit SA-2 OS=Homo sapiens OX=9606 GN=STAG2 PE=1 SV=3	141.2	5.3	57.7 (M.score:57.7)	1	2.9
566	CC129_HUMAN	Coiled-coil domain-containing protein 129 OS=Homo sapiens OX=9606 GN=CCDC129 PE=2 SV=2	115.3	5.2	55.9 (M.score:55.9)	1	0.5
567	ATS6_HUMAN	A disintegrin and metalloproteinase with thrombospondin motifs 6 OS=Homo sapiens OX=9606 GN=ADAMTS6 PE=2 SV=2	125.2	6.2	56.4 (M.score:56.4)	1	2.0
568	MINK1_HUMAN	Misshapen-like kinase 1 OS=Homo sapiens OX=9606 GN=MINK1 PE=1 SV=2	149.7	7.9	58.1 (M.score:58.1)	1	2.8
569	RPGF6_HUMAN	Rap guanine nucleotide exchange factor 6 OS=Homo sapiens OX=9606 GN=RAPGEF6 PE=1 SV=2	179.3	6.0	55.4 (M.score:55.4)	1	1.2
570	MYO6_HUMAN	Unconventional myosin-VI OS=Homo sapiens OX=9606 GN=MYO6 PE=1 SV=4	149.6	8.7	61.7 (M.score:61.7)	1	0.6
571	MYT1_HUMAN	Myelin transcription factor 1 OS=Homo sapiens OX=9606 GN=MYT1 PE=1 SV=2	122.3	4.8	55.3 (M.score:55.3)	1	0.4
572	MDC1_HUMAN	Mediator of DNA damage checkpoint protein 1 OS=Homo sapiens OX=9606 GN=MDC1 PE=1 SV=3	226.5	5.4	56.4 (M.score:56.4)	1	1.1
573	DSCL1_HUMAN	Down syndrome cell adhesion molecule-like protein 1 OS=Homo sapiens OX=9606 GN=DSCAML1 PE=1 SV=2	224.3	8.4	48.5 (M.score:48.5)	1	1.4
574	DOCK7_HUMAN	Dedicator of cytokinesis protein 7 OS=Homo sapiens OX=9606 GN=DOCK7 PE=1 SV=4	242.4	6.3	56.3 (M.score:56.3)	1	0.6
575	NALP2_HUMAN	NACHT, LRR and PYD domains-containing protein 2 OS=Homo sapiens OX=9606 GN=NLRP2 PE=1 SV=1	120.4	5.7	57.4 (M.score:57.4)	1	2.4
576	WASC4_HUMAN	WASH complex subunit 4 OS=Homo sapiens OX=9606 GN=WASHC4 PE=1 SV=2	136.3	7.1	56.2 (M.score:56.2)	1	0.5
577	MCM9_HUMAN	DNA helicase MCM9 OS=Homo sapiens OX=9606 GN=MCM9 PE=1 SV=4	127.2	7.9	56.3 (M.score:56.3)	1	1.7
578	FYV1_HUMAN	1-phosphatidylinositol 3-phosphate 5-kinase OS=Homo sapiens OX=9606 GN=PIKFYVE PE=1 SV=3	237.0	6.2	54.5 (M.score:54.5)	1	0.4
579	SYNC_HUMAN	Asparagine--tRNA ligase, cytoplasmic OS=Homo sapiens OX=9606 GN=NARS PE=1 SV=1	62.9	5.9	43.1 (M.score:43.1)	1	1.5
580	GA2L2_HUMAN	GAS2-like protein 2 OS=Homo sapiens OX=9606 GN=GAS2L2 PE=1 SV=1	96.5	9.3	56.2 (M.score:56.2)	1	0.8
581	MA2C1_HUMAN	Alpha-mannosidase 2C1 OS=Homo sapiens OX=9606 GN=MAN2C1 PE=1 SV=1	115.8	6.1	57.5 (M.score:57.5)	1	1.0
582	CPT1B_HUMAN	Carnitine O-palmitoyltransferase 1, muscle isoform OS=Homo sapiens OX=9606 GN=CPT1B PE=1 SV=2	87.7	8.9	56.0 (M.score:56.0)	1	2.1
583	CCD71_HUMAN	Coiled-coil domain-containing protein 71 OS=Homo sapiens OX=9606 GN=CCDC71 PE=1 SV=3	49.6	11.8	54.5 (M.score:54.5)	1	1.5
584	NSMA_HUMAN	Sphingomyelin phosphodiesterase 2 OS=Homo sapiens OX=9606 GN=SMPD2 PE=1 SV=2	47.6	6.5	42.6 (M.score:42.6)	1	5.2
585	AT134_HUMAN	Probable cation-transporting ATPase 13A4 OS=Homo sapiens OX=9606 GN=ATP13A4 PE=2 SV=3	133.9	6.3	50.9 (M.score:50.9)	1	1.5
586	UBP37_HUMAN	Ubiquitin carboxyl-terminal hydrolase 37 OS=Homo sapiens OX=9606 GN=USP37 PE=1 SV=2	110.1	5.9	61.9 (M.score:61.9)	1	1.7
587	TOP2A_HUMAN	DNA topoisomerase 2-alpha OS=Homo sapiens OX=9606 GN=TOP2A PE=1 SV=3	174.3	8.8	56.8 (M.score:56.8)	1	1.2
588	CCD13_HUMAN	Coiled-coil domain-containing protein 13 OS=Homo sapiens OX=9606 GN=CCDC13 PE=1 SV=2	80.8	8.8	53.5 (M.score:53.5)	1	2.7
589	ZN638_HUMAN	Zinc finger protein 638 OS=Homo sapiens OX=9606 GN=ZNF638 PE=1 SV=2	220.5	6.0	59.9 (M.score:59.9)	1	0.6
590	NONO_HUMAN	Non-POU domain-containing octamer-binding protein OS=Homo sapiens OX=9606 GN=NONO PE=1 SV=4	54.2	9.0	61.7 (M.score:61.7)	1	5.7
591	ZN236_HUMAN	Zinc finger protein 236 OS=Homo sapiens OX=9606 GN=ZNF236 PE=2 SV=2	203.6	8.5	53.7 (M.score:53.7)	1	0.4
592	MYH10_HUMAN	Myosin-10 OS=Homo sapiens OX=9606 GN=MYH10 PE=1 SV=3	228.9	5.4	52.5 (M.score:52.5)	1	0.5
593	CA087_HUMAN	Uncharacterized protein C1orf87 OS=Homo sapiens OX=9606 GN=C1orf87 PE=2 SV=1	62.0	8.8	56.4 (M.score:56.4)	1	3.7
594	PNM8C_HUMAN	Paraneoplastic antigen-like protein 8C OS=Homo sapiens OX=9606 GN=PNMA8C PE=3 SV=1	22.9	9.1	42.0 (M.score:42.0)	1	3.4
595	PRAX_HUMAN	Periaxin OS=Homo sapiens OX=9606 GN=PRX PE=1 SV=2	154.8	7.2	47.4 (M.score:47.4)	1	1.0
596	ARSF_HUMAN	Arylsulfatase F OS=Homo sapiens OX=9606 GN=ARSF PE=1 SV=4	65.9	6.8	52.1 (M.score:52.1)	1	1.2
597	S2544_HUMAN	Solute carrier family 25 member 44 OS=Homo sapiens OX=9606 GN=SLC25A44 PE=2 SV=1	35.4	9.6	52.9 (M.score:52.9)	1	10.8
598	CING_HUMAN	Cingulin OS=Homo sapiens OX=9606 GN=CGN PE=1 SV=2	136.3	5.5	55.0 (M.score:55.0)	1	0.8
599	EPHA4_HUMAN	Ephrin type-A receptor 4 OS=Homo sapiens OX=9606 GN=EPHA4 PE=1 SV=1	109.8	6.2	55.2 (M.score:55.2)	1	1.5
600	BMS1_HUMAN	Ribosome biogenesis protein BMS1 homolog OS=Homo sapiens OX=9606 GN=BMS1 PE=1 SV=1	145.7	6.0	41.9 (M.score:41.9)	1	0.5
601	BD1L1_HUMAN	Biorientation of chromosomes in cell division protein 1-like 1 OS=Homo sapiens OX=9606 GN=BOD1L1 PE=1 SV=2	330.3	5.0	52.2 (M.score:52.2)	1	0.3
602	TRAP1_HUMAN	Heat shock protein 75 kDa, mitochondrial OS=Homo sapiens OX=9606 GN=TRAP1 PE=1 SV=3	80.1	8.3	59.3 (M.score:59.3)	1	3.7
603	F111B_HUMAN	Protein FAM111B OS=Homo sapiens OX=9606 GN=FAM111B PE=1 SV=1	84.6	8.8	53.3 (M.score:53.3)	1	1.6
604	LRP6_HUMAN	Low-density lipoprotein receptor-related protein 6 OS=Homo sapiens OX=9606 GN=LRP6 PE=1 SV=2	180.3	5.1	50.0 (M.score:50.0)	1	0.4
605	BAHC1_HUMAN	BAH and coiled-coil domain-containing protein 1 OS=Homo sapiens OX=9606 GN=BAHCC1 PE=1 SV=4	279.8	9.0	52.0 (M.score:52.0)	1	0.8
606	RADX_HUMAN	RPA-related protein RADX OS=Homo sapiens OX=9606 GN=RADX PE=1 SV=2	97.5	8.6	54.6 (M.score:54.6)	1	2.2
607	ABCA5_HUMAN	ATP-binding cassette sub-family A member 5 OS=Homo sapiens OX=9606 GN=ABCA5 PE=2 SV=2	186.4	6.5	53.1 (M.score:53.1)	1	2.0
608	CAC1B_HUMAN	Voltage-dependent N-type calcium channel subunit alpha-1B OS=Homo sapiens OX=9606 GN=CACNA1B PE=1 SV=1	262.3	8.8	55.9 (M.score:55.9)	1	1.2
609	TT21B_HUMAN	Tetratricopeptide repeat protein 21B OS=Homo sapiens OX=9606 GN=TTC21B PE=1 SV=2	150.8	6.5	49.9 (M.score:49.9)	1	0.9
610	C19L2_HUMAN	CWF19-like protein 2 OS=Homo sapiens OX=9606 GN=CWF19L2 PE=1 SV=4	103.7	8.8	47.0 (M.score:47.0)	1	0.7
611	PKP1_HUMAN	Plakophilin-1 OS=Homo sapiens OX=9606 GN=PKP1 PE=1 SV=2	82.8	9.3	46.7 (M.score:46.7)	1	3.3
612	K1671_HUMAN	Uncharacterized protein KIAA1671 OS=Homo sapiens OX=9606 GN=KIAA1671 PE=1 SV=2	196.6	8.7	49.3 (M.score:49.3)	1	0.9
613	BICD1_HUMAN	Protein bicaudal D homolog 1 OS=Homo sapiens OX=9606 GN=BICD1 PE=1 SV=3	110.7	5.6	58.1 (M.score:58.1)	1	2.1
614	ABCA9_HUMAN	ATP-binding cassette sub-family A member 9 OS=Homo sapiens OX=9606 GN=ABCA9 PE=1 SV=1	184.2	6.5	59.0 (M.score:59.0)	1	1.8
615	SRBS1_HUMAN	Sorbin and SH3 domain-containing protein 1 OS=Homo sapiens OX=9606 GN=SORBS1 PE=1 SV=3	142.4	6.4	54.4 (M.score:54.4)	1	1.5
616	MSH2_HUMAN	DNA mismatch repair protein Msh2 OS=Homo sapiens OX=9606 GN=MSH2 PE=1 SV=1	104.7	5.6	54.4 (M.score:54.4)	1	2.7
617	MYPC3_HUMAN	Myosin-binding protein C, cardiac-type OS=Homo sapiens OX=9606 GN=MYBPC3 PE=1 SV=4	140.7	6.2	46.6 (M.score:46.6)	1	0.5
618	EFCB6_HUMAN	EF-hand calcium-binding domain-containing protein 6 OS=Homo sapiens OX=9606 GN=EFCAB6 PE=1 SV=1	172.8	8.7	59.9 (M.score:59.9)	1	0.6
619	SPB1_HUMAN	pre-rRNA processing protein FTSJ3 OS=Homo sapiens OX=9606 GN=FTSJ3 PE=1 SV=2	96.5	8.5	41.0 (M.score:41.0)	1	1.1
620	TNR6A_HUMAN	Trinucleotide repeat-containing gene 6A protein OS=Homo sapiens OX=9606 GN=TNRC6A PE=1 SV=2	210.2	6.6	51.8 (M.score:51.8)	1	0.4
621	CTND2_HUMAN	Catenin delta-2 OS=Homo sapiens OX=9606 GN=CTNND2 PE=1 SV=3	132.6	7.8	51.3 (M.score:51.3)	1	1.6
622	ISK5_HUMAN	Serine protease inhibitor Kazal-type 5 OS=Homo sapiens OX=9606 GN=SPINK5 PE=1 SV=2	120.6	8.5	58.1 (M.score:58.1)	1	2.9
623	OSBL1_HUMAN	Oxysterol-binding protein-related protein 1 OS=Homo sapiens OX=9606 GN=OSBPL1A PE=1 SV=2	108.4	6.0	54.4 (M.score:54.4)	1	2.3
624	ALPK2_HUMAN	Alpha-protein kinase 2 OS=Homo sapiens OX=9606 GN=ALPK2 PE=2 SV=3	236.9	5.1	51.7 (M.score:51.7)	1	0.8
625	CCD93_HUMAN	Coiled-coil domain-containing protein 93 OS=Homo sapiens OX=9606 GN=CCDC93 PE=1 SV=2	73.2	8.2	55.2 (M.score:55.2)	1	4.4
626	HDGR2_HUMAN	Hepatoma-derived growth factor-related protein 2 OS=Homo sapiens OX=9606 GN=HDGFL2 PE=1 SV=1	74.3	7.1	53.5 (M.score:53.5)	1	1.9
627	CASC3_HUMAN	Protein CASC3 OS=Homo sapiens OX=9606 GN=CASC3 PE=1 SV=2	76.2	6.1	48.4 (M.score:48.4)	1	1.7
628	RRN3_HUMAN	RNA polymerase I-specific transcription initiation factor RRN3 OS=Homo sapiens OX=9606 GN=RRN3 PE=1 SV=1	74.1	5.4	57.6 (M.score:57.6)	1	4.0
629	ZEP3_HUMAN	Transcription factor HIVEP3 OS=Homo sapiens OX=9606 GN=HIVEP3 PE=2 SV=1	259.3	7.8	58.2 (M.score:58.2)	1	1.1
630	GRIN1_HUMAN	G protein-regulated inducer of neurite outgrowth 1 OS=Homo sapiens OX=9606 GN=GPRIN1 PE=1 SV=2	102.3	8.3	53.1 (M.score:53.1)	1	2.5
631	SPEF2_HUMAN	Sperm flagellar protein 2 OS=Homo sapiens OX=9606 GN=SPEF2 PE=2 SV=2	209.7	5.4	57.9 (M.score:57.9)	1	0.9
632	PARG_HUMAN	Poly(ADP-ribose) glycohydrolase OS=Homo sapiens OX=9606 GN=PARG PE=1 SV=1	111.0	6.0	45.9 (M.score:45.9)	1	0.9
633	PLXB2_HUMAN	Plexin-B2 OS=Homo sapiens OX=9606 GN=PLXNB2 PE=1 SV=3	205.0	5.9	57.0 (M.score:57.0)	1	1.4
634	COJA1_HUMAN	Collagen alpha-1(XIX) chain OS=Homo sapiens OX=9606 GN=COL19A1 PE=1 SV=3	115.1	8.6	54.6 (M.score:54.6)	1	1.9
635	RPC5_HUMAN	DNA-directed RNA polymerase III subunit RPC5 OS=Homo sapiens OX=9606 GN=POLR3E PE=1 SV=1	79.8	6.0	48.2 (M.score:48.2)	1	3.8
636	KANL3_HUMAN	KAT8 regulatory NSL complex subunit 3 OS=Homo sapiens OX=9606 GN=KANSL3 PE=1 SV=2	95.9	9.5	49.1 (M.score:49.1)	1	2.1
637	PTPRQ_HUMAN	Phosphatidylinositol phosphatase PTPRQ OS=Homo sapiens OX=9606 GN=PTPRQ PE=1 SV=2	260.8	5.6	53.8 (M.score:53.8)	1	0.8
638	KCNJ5_HUMAN	G protein-activated inward rectifier potassium channel 4 OS=Homo sapiens OX=9606 GN=KCNJ5 PE=1 SV=2	47.6	5.2	51.3 (M.score:51.3)	1	4.1
639	AGO1_HUMAN	Protein argonaute-1 OS=Homo sapiens OX=9606 GN=AGO1 PE=1 SV=3	97.2	9.3	56.2 (M.score:56.2)	1	3.7
640	NCKX1_HUMAN	Sodium/potassium/calcium exchanger 1 OS=Homo sapiens OX=9606 GN=SLC24A1 PE=1 SV=1	121.3	4.9	57.5 (M.score:57.5)	1	1.8
641	CUL7_HUMAN	Cullin-7 OS=Homo sapiens OX=9606 GN=CUL7 PE=1 SV=2	191.0	5.6	45.2 (M.score:45.2)	1	0.6
642	PDE4D_HUMAN	cAMP-specific 3',5'-cyclic phosphodiesterase 4D OS=Homo sapiens OX=9606 GN=PDE4D PE=1 SV=2	91.1	5.3	52.9 (M.score:52.9)	1	1.4
643	SDCG8_HUMAN	Serologically defined colon cancer antigen 8 OS=Homo sapiens OX=9606 GN=SDCCAG8 PE=1 SV=1	82.6	5.6	54.3 (M.score:54.3)	1	3.5
644	CHD8_HUMAN	Chromodomain-helicase-DNA-binding protein 8 OS=Homo sapiens OX=9606 GN=CHD8 PE=1 SV=5	290.3	6.0	53.3 (M.score:53.3)	1	0.4
645	FA47A_HUMAN	Protein FAM47A OS=Homo sapiens OX=9606 GN=FAM47A PE=2 SV=3	90.5	9.2	47.8 (M.score:47.8)	1	1.1
646	RGRF1_HUMAN	Ras-specific guanine nucleotide-releasing factor 1 OS=Homo sapiens OX=9606 GN=RASGRF1 PE=1 SV=2	145.1	7.2	56.5 (M.score:56.5)	1	2.1
647	ANR26_HUMAN	Ankyrin repeat domain-containing protein 26 OS=Homo sapiens OX=9606 GN=ANKRD26 PE=1 SV=3	196.2	5.5	51.0 (M.score:51.0)	1	0.5
648	AT2B3_HUMAN	Plasma membrane calcium-transporting ATPase 3 OS=Homo sapiens OX=9606 GN=ATP2B3 PE=1 SV=3	134.1	5.4	57.4 (M.score:57.4)	1	2.0
649	EFCB5_HUMAN	EF-hand calcium-binding domain-containing protein 5 OS=Homo sapiens OX=9606 GN=EFCAB5 PE=1 SV=3	173.3	5.6	45.1 (M.score:45.1)	1	0.6
650	COPB_HUMAN	Coatomer subunit beta OS=Homo sapiens OX=9606 GN=COPB1 PE=1 SV=3	107.1	5.7	54.2 (M.score:54.2)	1	2.5
651	DDX43_HUMAN	Probable ATP-dependent RNA helicase DDX43 OS=Homo sapiens OX=9606 GN=DDX43 PE=2 SV=2	72.8	8.9	45.1 (M.score:45.1)	1	1.5
652	ASCC3_HUMAN	Activating signal cointegrator 1 complex subunit 3 OS=Homo sapiens OX=9606 GN=ASCC3 PE=1 SV=3	251.3	6.6	52.2 (M.score:52.2)	1	0.7
653	NRG1_HUMAN	Pro-neuregulin-1, membrane-bound isoform OS=Homo sapiens OX=9606 GN=NRG1 PE=1 SV=3	70.3	9.0	49.0 (M.score:49.0)	1	3.9
654	AFF1_HUMAN	AF4/FMR2 family member 1 OS=Homo sapiens OX=9606 GN=AFF1 PE=1 SV=1	131.3	9.3	49.0 (M.score:49.0)	1	1.9
655	SMTN_HUMAN	Smoothelin OS=Homo sapiens OX=9606 GN=SMTN PE=1 SV=7	99.0	9.2	50.7 (M.score:50.7)	1	2.3
656	EX3L4_HUMAN	Exocyst complex component 3-like protein 4 OS=Homo sapiens OX=9606 GN=EXOC3L4 PE=1 SV=2	79.8	5.9	50.7 (M.score:50.7)	1	1.5
657	TYPH_HUMAN	Thymidine phosphorylase OS=Homo sapiens OX=9606 GN=TYMP PE=1 SV=2	49.9	5.4	46.9 (M.score:46.9)	1	5.4
658	ZDBF2_HUMAN	DBF4-type zinc finger-containing protein 2 OS=Homo sapiens OX=9606 GN=ZDBF2 PE=1 SV=3	265.5	5.8	52.1 (M.score:52.1)	1	0.4
659	BPIB2_HUMAN	BPI fold-containing family B member 2 OS=Homo sapiens OX=9606 GN=BPIFB2 PE=1 SV=2	49.1	8.8	53.7 (M.score:53.7)	1	6.8
660	PTN14_HUMAN	Tyrosine-protein phosphatase non-receptor type 14 OS=Homo sapiens OX=9606 GN=PTPN14 PE=1 SV=2	135.2	8.5	56.2 (M.score:56.2)	1	2.2
661	MTMRD_HUMAN	Myotubularin-related protein 13 OS=Homo sapiens OX=9606 GN=SBF2 PE=1 SV=1	208.3	6.6	44.6 (M.score:44.6)	1	1.4
662	CF132_HUMAN	Uncharacterized protein C6orf132 OS=Homo sapiens OX=9606 GN=C6orf132 PE=1 SV=4	124.0	9.5	53.7 (M.score:53.7)	1	2.1
663	GLCE_HUMAN	D-glucuronyl C5-epimerase OS=Homo sapiens OX=9606 GN=GLCE PE=1 SV=3	70.1	9.0	46.6 (M.score:46.6)	1	4.4
664	LPIN1_HUMAN	Phosphatidate phosphatase LPIN1 OS=Homo sapiens OX=9606 GN=LPIN1 PE=1 SV=2	98.6	6.1	52.0 (M.score:52.0)	1	0.9
665	CTND1_HUMAN	Catenin delta-1 OS=Homo sapiens OX=9606 GN=CTNND1 PE=1 SV=1	108.1	5.9	51.6 (M.score:51.6)	1	2.0
666	S22AK_HUMAN	Solute carrier family 22 member 20 OS=Homo sapiens OX=9606 GN=SLC22A20P PE=2 SV=1	60.4	8.6	53.5 (M.score:53.5)	1	5.0
667	NPA1P_HUMAN	Nucleolar pre-ribosomal-associated protein 1 OS=Homo sapiens OX=9606 GN=URB1 PE=1 SV=4	254.2	6.0	55.0 (M.score:55.0)	1	0.4
668	DEPD5_HUMAN	GATOR complex protein DEPDC5 OS=Homo sapiens OX=9606 GN=DEPDC5 PE=1 SV=2	181.1	6.3	48.6 (M.score:48.6)	1	1.7
669	MUC2_HUMAN	Mucin-2 OS=Homo sapiens OX=9606 GN=MUC2 PE=1 SV=2	540.0	5.5	53.3 (M.score:53.3)	1	0.4
670	SLMAP_HUMAN	Sarcolemmal membrane-associated protein OS=Homo sapiens OX=9606 GN=SLMAP PE=1 SV=1	95.1	5.4	51.2 (M.score:51.2)	1	2.3
671	ENTP4_HUMAN	Ectonucleoside triphosphate diphosphohydrolase 4 OS=Homo sapiens OX=9606 GN=ENTPD4 PE=1 SV=1	70.2	8.6	53.0 (M.score:53.0)	1	3.1
672	PSB1_HUMAN	Proteasome subunit beta type-1 OS=Homo sapiens OX=9606 GN=PSMB1 PE=1 SV=2	26.5	8.3	55.5 (M.score:55.5)	1	3.3
673	RN5A_HUMAN	2-5A-dependent ribonuclease OS=Homo sapiens OX=9606 GN=RNASEL PE=1 SV=2	83.5	6.2	46.1 (M.score:46.1)	1	1.2
674	RHG23_HUMAN	Rho GTPase-activating protein 23 OS=Homo sapiens OX=9606 GN=ARHGAP23 PE=1 SV=2	162.1	9.3	43.3 (M.score:43.3)	1	1.1
675	ATS9_HUMAN	A disintegrin and metalloproteinase with thrombospondin motifs 9 OS=Homo sapiens OX=9606 GN=ADAMTS9 PE=1 SV=4	216.4	8.1	53.0 (M.score:53.0)	1	1.2
676	MYO1D_HUMAN	Unconventional myosin-Id OS=Homo sapiens OX=9606 GN=MYO1D PE=1 SV=2	116.1	9.4	55.7 (M.score:55.7)	1	2.6
677	TTF2_HUMAN	Transcription termination factor 2 OS=Homo sapiens OX=9606 GN=TTF2 PE=1 SV=2	129.5	8.6	51.0 (M.score:51.0)	1	0.6
678	PPR26_HUMAN	Protein phosphatase 1 regulatory subunit 26 OS=Homo sapiens OX=9606 GN=PPP1R26 PE=1 SV=1	127.3	8.8	49.9 (M.score:49.9)	1	0.6
679	NLRX1_HUMAN	NLR family member X1 OS=Homo sapiens OX=9606 GN=NLRX1 PE=1 SV=1	107.5	7.0	48.1 (M.score:48.1)	1	2.9
680	NUP93_HUMAN	Nuclear pore complex protein Nup93 OS=Homo sapiens OX=9606 GN=NUP93 PE=1 SV=2	93.4	5.5	49.9 (M.score:49.9)	1	1.1
681	ERCC5_HUMAN	DNA repair protein complementing XP-G cells OS=Homo sapiens OX=9606 GN=ERCC5 PE=1 SV=3	133.0	5.1	45.8 (M.score:45.8)	1	2.0
682	ABCG4_HUMAN	ATP-binding cassette sub-family G member 4 OS=Homo sapiens OX=9606 GN=ABCG4 PE=1 SV=2	71.8	8.5	50.6 (M.score:50.6)	1	5.0
683	TOP3B_HUMAN	DNA topoisomerase 3-beta-1 OS=Homo sapiens OX=9606 GN=TOP3B PE=1 SV=1	96.6	8.5	52.6 (M.score:52.6)	1	2.2
684	TLL2_HUMAN	Tolloid-like protein 2 OS=Homo sapiens OX=9606 GN=TLL2 PE=1 SV=1	113.5	5.6	50.9 (M.score:50.9)	1	2.2
685	EPIPL_HUMAN	Epiplakin OS=Homo sapiens OX=9606 GN=EPPK1 PE=1 SV=3	555.3	5.4	49.8 (M.score:49.8)	1	0.3
686	MILK2_HUMAN	MICAL-like protein 2 OS=Homo sapiens OX=9606 GN=MICALL2 PE=1 SV=1	97.4	9.6	43.0 (M.score:43.0)	1	2.9
687	COLA1_HUMAN	Collagen alpha-1(XXI) chain OS=Homo sapiens OX=9606 GN=COL21A1 PE=2 SV=1	99.3	8.6	45.8 (M.score:45.8)	1	2.9
688	SHIP1_HUMAN	Phosphatidylinositol 3,4,5-trisphosphate 5-phosphatase 1 OS=Homo sapiens OX=9606 GN=INPP5D PE=1 SV=2	133.2	7.4	50.5 (M.score:50.5)	1	2.3
689	MROH7_HUMAN	Maestro heat-like repeat-containing protein family member 7 OS=Homo sapiens OX=9606 GN=MROH7 PE=2 SV=4	145.6	6.5	46.4 (M.score:46.4)	1	2.0
690	SL9A6_HUMAN	Sodium/hydrogen exchanger 6 OS=Homo sapiens OX=9606 GN=SLC9A6 PE=1 SV=2	74.1	6.0	49.6 (M.score:49.6)	1	4.8
691	ACLY_HUMAN	ATP-citrate synthase OS=Homo sapiens OX=9606 GN=ACLY PE=1 SV=3	120.8	6.9	45.7 (M.score:45.7)	1	1.4
692	NCK5L_HUMAN	Nck-associated protein 5-like OS=Homo sapiens OX=9606 GN=NCKAP5L PE=1 SV=2	138.9	8.4	49.5 (M.score:49.5)	1	1.8
693	DYH1_HUMAN	Dynein heavy chain 1, axonemal OS=Homo sapiens OX=9606 GN=DNAH1 PE=1 SV=4	493.6	5.7	50.2 (M.score:50.2)	1	0.7
694	RHG32_HUMAN	Rho GTPase-activating protein 32 OS=Homo sapiens OX=9606 GN=ARHGAP32 PE=1 SV=1	230.4	6.3	46.3 (M.score:46.3)	1	0.5
695	GOSR1_HUMAN	Golgi SNAP receptor complex member 1 OS=Homo sapiens OX=9606 GN=GOSR1 PE=1 SV=1	28.6	9.5	49.4 (M.score:49.4)	1	12.0
696	FLNB_HUMAN	Filamin-B OS=Homo sapiens OX=9606 GN=FLNB PE=1 SV=2	278.0	5.5	50.1 (M.score:50.1)	1	1.1
697	TSH3_HUMAN	Teashirt homolog 3 OS=Homo sapiens OX=9606 GN=TSHZ3 PE=1 SV=2	118.5	6.8	51.9 (M.score:51.9)	1	2.3
698	F13A_HUMAN	Coagulation factor XIII A chain OS=Homo sapiens OX=9606 GN=F13A1 PE=1 SV=4	83.2	5.7	46.2 (M.score:46.2)	1	1.1
699	RB6I2_HUMAN	ELKS/Rab6-interacting/CAST family member 1 OS=Homo sapiens OX=9606 GN=ERC1 PE=1 SV=1	128.0	5.7	50.0 (M.score:50.0)	1	1.5
700	CA167_HUMAN	Uncharacterized protein C1orf167 OS=Homo sapiens OX=9606 GN=C1orf167 PE=2 SV=2	162.3	10.7	49.8 (M.score:49.8)	1	0.7
701	TTBK1_HUMAN	Tau-tubulin kinase 1 OS=Homo sapiens OX=9606 GN=TTBK1 PE=1 SV=2	142.6	5.5	45.0 (M.score:45.0)	1	0.5
702	DEN5A_HUMAN	DENN domain-containing protein 5A OS=Homo sapiens OX=9606 GN=DENND5A PE=1 SV=2	147.0	6.2	52.9 (M.score:52.9)	1	1.4
703	CO1A2_HUMAN	Collagen alpha-2(I) chain OS=Homo sapiens OX=9606 GN=COL1A2 PE=1 SV=7	129.2	9.1	47.1 (M.score:47.1)	1	1.3
704	ACTG_HUMAN	Actin, cytoplasmic 2 OS=Homo sapiens OX=9606 GN=ACTG1 PE=1 SV=1	41.8	5.3	47.1 (M.score:47.1)	1	6.4
705	SYGP1_HUMAN	Ras/Rap GTPase-activating protein SynGAP OS=Homo sapiens OX=9606 GN=SYNGAP1 PE=1 SV=4	148.2	9.1	47.2 (M.score:47.2)	1	0.8
706	HELZ_HUMAN	Probable helicase with zinc finger domain OS=Homo sapiens OX=9606 GN=HELZ PE=1 SV=2	218.8	7.0	49.9 (M.score:49.9)	1	1.2
707	SPTN4_HUMAN	Spectrin beta chain, non-erythrocytic 4 OS=Homo sapiens OX=9606 GN=SPTBN4 PE=1 SV=2	288.8	5.7	49.0 (M.score:49.0)	1	1.4
708	RHG20_HUMAN	Rho GTPase-activating protein 20 OS=Homo sapiens OX=9606 GN=ARHGAP20 PE=1 SV=2	132.5	8.3	49.7 (M.score:49.7)	1	2.4
709	RRP12_HUMAN	RRP12-like protein OS=Homo sapiens OX=9606 GN=RRP12 PE=1 SV=2	143.6	9.0	44.6 (M.score:44.6)	1	0.5
710	MRP7_HUMAN	Multidrug resistance-associated protein 7 OS=Homo sapiens OX=9606 GN=ABCC10 PE=1 SV=1	161.5	6.6	53.5 (M.score:53.5)	1	2.1
711	RCC2_HUMAN	Protein RCC2 OS=Homo sapiens OX=9606 GN=RCC2 PE=1 SV=2	56.0	9.0	47.1 (M.score:47.1)	1	1.9
712	GOG8J_HUMAN	Golgin subfamily A member 8J OS=Homo sapiens OX=9606 GN=GOLGA8J PE=3 SV=3	71.7	8.5	53.4 (M.score:53.4)	1	1.1
713	RIF1_HUMAN	Telomere-associated protein RIF1 OS=Homo sapiens OX=9606 GN=RIF1 PE=1 SV=2	274.3	5.4	49.5 (M.score:49.5)	1	0.5
714	KIF1A_HUMAN	Kinesin-like protein KIF1A OS=Homo sapiens OX=9606 GN=KIF1A PE=1 SV=2	190.9	5.9	48.8 (M.score:48.8)	1	0.5
715	UBP48_HUMAN	Ubiquitin carboxyl-terminal hydrolase 48 OS=Homo sapiens OX=9606 GN=USP48 PE=1 SV=1	119.0	5.7	49.4 (M.score:49.4)	1	0.7
716	PRIC2_HUMAN	Prickle-like protein 2 OS=Homo sapiens OX=9606 GN=PRICKLE2 PE=1 SV=2	95.6	7.1	51.3 (M.score:51.3)	1	2.1
717	EXOSX_HUMAN	Exosome component 10 OS=Homo sapiens OX=9606 GN=EXOSC10 PE=1 SV=2	100.8	8.7	46.7 (M.score:46.7)	1	1.0
718	NLRC5_HUMAN	Protein NLRC5 OS=Homo sapiens OX=9606 GN=NLRC5 PE=1 SV=3	204.5	6.0	45.7 (M.score:45.7)	1	0.6
719	WNK2_HUMAN	Serine/threonine-protein kinase WNK2 OS=Homo sapiens OX=9606 GN=WNK2 PE=1 SV=4	242.5	5.8	41.3 (M.score:41.3)	1	0.6
720	PLCH1_HUMAN	1-phosphatidylinositol 4,5-bisphosphate phosphodiesterase eta-1 OS=Homo sapiens OX=9606 GN=PLCH1 PE=1 SV=1	189.1	7.9	52.0 (M.score:52.0)	1	0.9
721	F161A_HUMAN	Protein FAM161A OS=Homo sapiens OX=9606 GN=FAM161A PE=1 SV=2	76.7	8.2	49.5 (M.score:49.5)	1	1.7
722	DPYL3_HUMAN	Dihydropyrimidinase-related protein 3 OS=Homo sapiens OX=9606 GN=DPYSL3 PE=1 SV=1	61.9	6.0	53.3 (M.score:53.3)	1	3.9
723	UACA_HUMAN	Uveal autoantigen with coiled-coil domains and ankyrin repeats OS=Homo sapiens OX=9606 GN=UACA PE=1 SV=2	162.4	6.6	51.9 (M.score:51.9)	1	2.2
724	TGM3_HUMAN	Protein-glutamine gamma-glutamyltransferase E OS=Homo sapiens OX=9606 GN=TGM3 PE=1 SV=4	76.6	5.6	48.5 (M.score:48.5)	1	4.5
725	DIAP1_HUMAN	Protein diaphanous homolog 1 OS=Homo sapiens OX=9606 GN=DIAPH1 PE=1 SV=2	141.3	5.3	45.3 (M.score:45.3)	1	1.1
726	EMAL6_HUMAN	Echinoderm microtubule-associated protein-like 6 OS=Homo sapiens OX=9606 GN=EML6 PE=2 SV=2	217.8	7.2	51.8 (M.score:51.8)	1	1.4
727	RHG39_HUMAN	Rho GTPase-activating protein 39 OS=Homo sapiens OX=9606 GN=ARHGAP39 PE=1 SV=2	121.2	7.3	51.0 (M.score:51.0)	1	2.1
728	FA5_HUMAN	Coagulation factor V OS=Homo sapiens OX=9606 GN=F5 PE=1 SV=4	251.5	5.7	40.8 (M.score:40.8)	1	0.9
729	SASH1_HUMAN	SAM and SH3 domain-containing protein 1 OS=Homo sapiens OX=9606 GN=SASH1 PE=1 SV=3	136.6	5.8	48.8 (M.score:48.8)	1	2.1
730	RPRD2_HUMAN	Regulation of nuclear pre-mRNA domain-containing protein 2 OS=Homo sapiens OX=9606 GN=RPRD2 PE=1 SV=1	155.9	7.0	46.2 (M.score:46.2)	1	1.2
731	K1C14_HUMAN	Keratin, type I cytoskeletal 14 OS=Homo sapiens OX=9606 GN=KRT14 PE=1 SV=4	51.5	5.1	53.2 (M.score:53.2)	1	3.4
732	CFA45_HUMAN	Cilia- and flagella-associated protein 45 OS=Homo sapiens OX=9606 GN=CFAP45 PE=1 SV=2	65.7	8.9	51.7 (M.score:51.7)	1	2.4
733	SORC3_HUMAN	VPS10 domain-containing receptor SorCS3 OS=Homo sapiens OX=9606 GN=SORCS3 PE=1 SV=2	135.7	6.1	51.0 (M.score:51.0)	1	2.0
734	HS90A_HUMAN	Heat shock protein HSP 90-alpha OS=Homo sapiens OX=9606 GN=HSP90AA1 PE=1 SV=5	84.6	4.9	51.3 (M.score:51.3)	1	1.2
735	SND1_HUMAN	Staphylococcal nuclease domain-containing protein 1 OS=Homo sapiens OX=9606 GN=SND1 PE=1 SV=1	101.9	6.7	48.8 (M.score:48.8)	1	1.6
736	DPOD1_HUMAN	DNA polymerase delta catalytic subunit OS=Homo sapiens OX=9606 GN=POLD1 PE=1 SV=2	123.6	6.6	51.0 (M.score:51.0)	1	0.7
737	AKAP3_HUMAN	A-kinase anchor protein 3 OS=Homo sapiens OX=9606 GN=AKAP3 PE=1 SV=2	94.7	5.8	48.4 (M.score:48.4)	1	2.0
738	ARI5B_HUMAN	AT-rich interactive domain-containing protein 5B OS=Homo sapiens OX=9606 GN=ARID5B PE=1 SV=3	132.3	8.9	52.0 (M.score:52.0)	1	1.5
739	IPO8_HUMAN	Importin-8 OS=Homo sapiens OX=9606 GN=IPO8 PE=1 SV=2	119.9	5.0	48.4 (M.score:48.4)	1	2.8
740	MARK2_HUMAN	Serine/threonine-protein kinase MARK2 OS=Homo sapiens OX=9606 GN=MARK2 PE=1 SV=2	87.9	9.7	40.6 (M.score:40.6)	1	2.4
741	TESK2_HUMAN	Dual specificity testis-specific protein kinase 2 OS=Homo sapiens OX=9606 GN=TESK2 PE=1 SV=1	63.6	6.6	48.0 (M.score:48.0)	1	3.0
742	AKAP4_HUMAN	A-kinase anchor protein 4 OS=Homo sapiens OX=9606 GN=AKAP4 PE=1 SV=1	94.4	6.6	51.7 (M.score:51.7)	1	1.6
743	GTD2B_HUMAN	General transcription factor II-I repeat domain-containing protein 2B OS=Homo sapiens OX=9606 GN=GTF2IRD2B PE=1 SV=1	107.2	5.6	40.6 (M.score:40.6)	1	1.8
744	DOCK1_HUMAN	Dedicator of cytokinesis protein 1 OS=Homo sapiens OX=9606 GN=DOCK1 PE=1 SV=2	215.2	7.3	45.7 (M.score:45.7)	1	0.7
745	EXOC4_HUMAN	Exocyst complex component 4 OS=Homo sapiens OX=9606 GN=EXOC4 PE=1 SV=1	110.4	6.1	48.3 (M.score:48.3)	1	1.3
746	AGRL3_HUMAN	Adhesion G protein-coupled receptor L3 OS=Homo sapiens OX=9606 GN=ADGRL3 PE=1 SV=2	161.7	6.0	52.7 (M.score:52.7)	1	1.2
747	ADCY3_HUMAN	Adenylate cyclase type 3 OS=Homo sapiens OX=9606 GN=ADCY3 PE=1 SV=3	128.9	6.1	51.6 (M.score:51.6)	1	2.7
748	AHDC1_HUMAN	AT-hook DNA-binding motif-containing protein 1 OS=Homo sapiens OX=9606 GN=AHDC1 PE=1 SV=1	168.2	9.2	44.2 (M.score:44.2)	1	1.1
749	MRCKA_HUMAN	Serine/threonine-protein kinase MRCK alpha OS=Homo sapiens OX=9606 GN=CDC42BPA PE=1 SV=1	197.2	6.2	44.9 (M.score:44.9)	1	0.5
750	OXR1_HUMAN	Oxidation resistance protein 1 OS=Homo sapiens OX=9606 GN=OXR1 PE=1 SV=2	97.9	5.3	51.2 (M.score:51.2)	1	1.9
751	OVCH1_HUMAN	Ovochymase-1 OS=Homo sapiens OX=9606 GN=OVCH1 PE=2 SV=2	125.0	8.7	50.7 (M.score:50.7)	1	0.7
752	SLF2_HUMAN	SMC5-SMC6 complex localization factor protein 2 OS=Homo sapiens OX=9606 GN=SLF2 PE=1 SV=2	131.8	9.1	43.9 (M.score:43.9)	1	1.3
753	ZC3H4_HUMAN	Zinc finger CCCH domain-containing protein 4 OS=Homo sapiens OX=9606 GN=ZC3H4 PE=1 SV=3	140.2	5.9	45.4 (M.score:45.4)	1	1.0
754	CCNT2_HUMAN	Cyclin-T2 OS=Homo sapiens OX=9606 GN=CCNT2 PE=1 SV=2	81.0	9.0	44.8 (M.score:44.8)	1	2.1
755	PCDAB_HUMAN	Protocadherin alpha-11 OS=Homo sapiens OX=9606 GN=PCDHA11 PE=2 SV=1	103.2	5.2	51.0 (M.score:51.0)	1	3.1
756	GPTC8_HUMAN	G patch domain-containing protein 8 OS=Homo sapiens OX=9606 GN=GPATCH8 PE=1 SV=2	164.1	8.8	45.2 (M.score:45.2)	1	1.1
757	CEP85_HUMAN	Centrosomal protein of 85 kDa OS=Homo sapiens OX=9606 GN=CEP85 PE=1 SV=1	85.6	5.7	50.2 (M.score:50.2)	1	3.4
758	SYDE2_HUMAN	Rho GTPase-activating protein SYDE2 OS=Homo sapiens OX=9606 GN=SYDE2 PE=1 SV=2	133.1	8.8	42.7 (M.score:42.7)	1	1.8
759	ICE1_HUMAN	Little elongation complex subunit 1 OS=Homo sapiens OX=9606 GN=ICE1 PE=1 SV=5	247.7	5.3	48.2 (M.score:48.2)	1	0.4
760	SRBP2_HUMAN	Sterol regulatory element-binding protein 2 OS=Homo sapiens OX=9606 GN=SREBF2 PE=1 SV=2	123.6	8.7	51.0 (M.score:51.0)	1	1.7
761	RNC_HUMAN	Ribonuclease 3 OS=Homo sapiens OX=9606 GN=DROSHA PE=1 SV=2	159.2	8.0	51.2 (M.score:51.2)	1	0.6
762	TRXR3_HUMAN	Thioredoxin reductase 3 OS=Homo sapiens OX=9606 GN=TXNRD3 PE=1 SV=4	70.6	8.1	50.8 (M.score:50.8)	1	2.3
763	PALLD_HUMAN	Palladin OS=Homo sapiens OX=9606 GN=PALLD PE=1 SV=3	150.5	6.7	47.6 (M.score:47.6)	1	0.7
764	ZSC20_HUMAN	Zinc finger and SCAN domain-containing protein 20 OS=Homo sapiens OX=9606 GN=ZSCAN20 PE=1 SV=3	117.5	6.0	43.4 (M.score:43.4)	1	2.5
765	NOE3_HUMAN	Noelin-3 OS=Homo sapiens OX=9606 GN=OLFM3 PE=1 SV=1	54.9	8.3	46.5 (M.score:46.5)	1	5.6
766	UBE2O_HUMAN	(E3-independent) E2 ubiquitin-conjugating enzyme OS=Homo sapiens OX=9606 GN=UBE2O PE=1 SV=3	141.2	5.0	43.2 (M.score:43.2)	1	1.8
767	CEP55_HUMAN	Centrosomal protein of 55 kDa OS=Homo sapiens OX=9606 GN=CEP55 PE=1 SV=3	54.1	6.6	50.6 (M.score:50.6)	1	4.3
768	UBA3_HUMAN	NEDD8-activating enzyme E1 catalytic subunit OS=Homo sapiens OX=9606 GN=UBA3 PE=1 SV=2	51.8	5.3	46.3 (M.score:46.3)	1	1.5
769	KPCE_HUMAN	Protein kinase C epsilon type OS=Homo sapiens OX=9606 GN=PRKCE PE=1 SV=1	83.6	6.7	44.2 (M.score:44.2)	1	2.6
770	LHX2_HUMAN	LIM/homeobox protein Lhx2 OS=Homo sapiens OX=9606 GN=LHX2 PE=1 SV=2	44.3	8.8	44.9 (M.score:44.9)	1	4.7
771	BGIN_HUMAN	Bargin OS=Homo sapiens OX=9606 GN=BARGIN PE=1 SV=2	73.6	5.1	42.3 (M.score:42.3)	1	1.0
772	HERC6_HUMAN	Probable E3 ubiquitin-protein ligase HERC6 OS=Homo sapiens OX=9606 GN=HERC6 PE=2 SV=2	115.1	8.2	49.9 (M.score:49.9)	1	2.9
773	EST1A_HUMAN	Telomerase-binding protein EST1A OS=Homo sapiens OX=9606 GN=SMG6 PE=1 SV=2	160.4	6.7	50.3 (M.score:50.3)	1	0.4
774	PUS7L_HUMAN	Pseudouridylate synthase 7 homolog-like protein OS=Homo sapiens OX=9606 GN=PUS7L PE=1 SV=1	80.6	7.3	47.7 (M.score:47.7)	1	2.7
775	SFXN1_HUMAN	Sideroflexin-1 OS=Homo sapiens OX=9606 GN=SFXN1 PE=1 SV=4	35.6	9.2	44.7 (M.score:44.7)	1	8.1
776	TBX22_HUMAN	T-box transcription factor TBX22 OS=Homo sapiens OX=9606 GN=TBX22 PE=1 SV=3	57.9	6.9	46.9 (M.score:46.9)	1	2.7
777	SEM6D_HUMAN	Semaphorin-6D OS=Homo sapiens OX=9606 GN=SEMA6D PE=1 SV=1	119.8	8.8	50.5 (M.score:50.5)	1	2.5
778	UGGG2_HUMAN	UDP-glucose:glycoprotein glucosyltransferase 2 OS=Homo sapiens OX=9606 GN=UGGT2 PE=1 SV=4	174.6	6.4	46.7 (M.score:46.7)	1	0.6
779	AT2A2_HUMAN	Sarcoplasmic/endoplasmic reticulum calcium ATPase 2 OS=Homo sapiens OX=9606 GN=ATP2A2 PE=1 SV=1	114.7	5.2	49.0 (M.score:49.0)	1	2.3
780	ATX2_HUMAN	Ataxin-2 OS=Homo sapiens OX=9606 GN=ATXN2 PE=1 SV=2	140.2	9.6	50.4 (M.score:50.4)	1	0.6
781	LIPS_HUMAN	Hormone-sensitive lipase OS=Homo sapiens OX=9606 GN=LIPE PE=1 SV=4	116.5	6.2	47.6 (M.score:47.6)	1	1.8
782	ZMYM6_HUMAN	Zinc finger MYM-type protein 6 OS=Homo sapiens OX=9606 GN=ZMYM6 PE=1 SV=2	148.0	8.6	50.2 (M.score:50.2)	1	1.9
783	BRE1A_HUMAN	E3 ubiquitin-protein ligase BRE1A OS=Homo sapiens OX=9606 GN=RNF20 PE=1 SV=2	113.6	5.7	45.7 (M.score:45.7)	1	1.2
784	SLNL1_HUMAN	Schlafen-like protein 1 OS=Homo sapiens OX=9606 GN=SLFNL1 PE=2 SV=2	45.6	5.6	50.0 (M.score:50.0)	1	6.9
785	ALPK3_HUMAN	Alpha-protein kinase 3 OS=Homo sapiens OX=9606 GN=ALPK3 PE=1 SV=2	201.1	7.7	46.3 (M.score:46.3)	1	1.1
786	SHPRH_HUMAN	E3 ubiquitin-protein ligase SHPRH OS=Homo sapiens OX=9606 GN=SHPRH PE=1 SV=2	193.0	7.3	50.3 (M.score:50.3)	1	0.6
787	THS7B_HUMAN	Thrombospondin type-1 domain-containing protein 7B OS=Homo sapiens OX=9606 GN=THSD7B PE=2 SV=2	179.3	7.9	47.3 (M.score:47.3)	1	1.7
788	CRBG1_HUMAN	Beta/gamma crystallin domain-containing protein 1 OS=Homo sapiens OX=9606 GN=CRYBG1 PE=1 SV=3	188.6	5.6	50.2 (M.score:50.2)	1	1.6
789	DCP2_HUMAN	m7GpppN-mRNA hydrolase OS=Homo sapiens OX=9606 GN=DCP2 PE=1 SV=2	48.4	8.2	44.2 (M.score:44.2)	1	4.3
790	TBD2B_HUMAN	TBC1 domain family member 2B OS=Homo sapiens OX=9606 GN=TBC1D2B PE=1 SV=2	109.8	5.8	43.8 (M.score:43.8)	1	1.9
791	GRAP1_HUMAN	GRIP1-associated protein 1 OS=Homo sapiens OX=9606 GN=GRIPAP1 PE=1 SV=1	95.9	5.1	41.4 (M.score:41.4)	1	2.7
792	GTF2I_HUMAN	General transcription factor II-I OS=Homo sapiens OX=9606 GN=GTF2I PE=1 SV=2	112.3	6.1	47.2 (M.score:47.2)	1	1.3
793	DHX32_HUMAN	Putative pre-mRNA-splicing factor ATP-dependent RNA helicase DHX32 OS=Homo sapiens OX=9606 GN=DHX32 PE=1 SV=1	84.4	4.9	46.2 (M.score:46.2)	1	3.8
794	DLGP5_HUMAN	Disks large-associated protein 5 OS=Homo sapiens OX=9606 GN=DLGAP5 PE=1 SV=2	95.1	9.1	43.7 (M.score:43.7)	1	3.2
795	NPHP3_HUMAN	Nephrocystin-3 OS=Homo sapiens OX=9606 GN=NPHP3 PE=1 SV=1	150.8	6.3	46.1 (M.score:46.1)	1	1.5
796	CCD18_HUMAN	Coiled-coil domain-containing protein 18 OS=Homo sapiens OX=9606 GN=CCDC18 PE=1 SV=1	168.9	5.5	49.3 (M.score:49.3)	1	1.4
797	KHNYN_HUMAN	Protein KHNYN OS=Homo sapiens OX=9606 GN=KHNYN PE=1 SV=3	74.5	6.6	50.9 (M.score:50.9)	1	4.1
798	DNMBP_HUMAN	Dynamin-binding protein OS=Homo sapiens OX=9606 GN=DNMBP PE=1 SV=1	177.2	5.3	43.8 (M.score:43.8)	1	1.3
799	NEIL3_HUMAN	Endonuclease 8-like 3 OS=Homo sapiens OX=9606 GN=NEIL3 PE=1 SV=3	67.7	9.2	48.8 (M.score:48.8)	1	1.7
800	CE164_HUMAN	Centrosomal protein of 164 kDa OS=Homo sapiens OX=9606 GN=CEP164 PE=1 SV=3	164.2	5.3	43.7 (M.score:43.7)	1	1.2
801	ZBT40_HUMAN	Zinc finger and BTB domain-containing protein 40 OS=Homo sapiens OX=9606 GN=ZBTB40 PE=1 SV=4	138.0	6.1	46.1 (M.score:46.1)	1	2.1
802	CAMP1_HUMAN	Calmodulin-regulated spectrin-associated protein 1 OS=Homo sapiens OX=9606 GN=CAMSAP1 PE=1 SV=2	177.9	6.3	50.7 (M.score:50.7)	1	0.5
803	DJB13_HUMAN	DnaJ homolog subfamily B member 13 OS=Homo sapiens OX=9606 GN=DNAJB13 PE=1 SV=1	36.1	7.7	41.3 (M.score:41.3)	1	5.1
804	MAON_HUMAN	NADP-dependent malic enzyme, mitochondrial OS=Homo sapiens OX=9606 GN=ME3 PE=2 SV=2	67.0	8.2	46.5 (M.score:46.5)	1	1.7
805	ANM5_HUMAN	Protein arginine N-methyltransferase 5 OS=Homo sapiens OX=9606 GN=PRMT5 PE=1 SV=4	72.6	5.9	45.0 (M.score:45.0)	1	1.9
806	PRA20_HUMAN	PRAME family member 20 OS=Homo sapiens OX=9606 GN=PRAMEF20 PE=3 SV=2	54.7	8.4	48.0 (M.score:48.0)	1	3.8
807	NPAS3_HUMAN	Neuronal PAS domain-containing protein 3 OS=Homo sapiens OX=9606 GN=NPAS3 PE=2 SV=1	100.7	6.2	48.5 (M.score:48.5)	1	1.8
808	MALR1_HUMAN	MAM and LDL-receptor class A domain-containing protein 1 OS=Homo sapiens OX=9606 GN=MALRD1 PE=1 SV=4	240.9	5.0	43.1 (M.score:43.1)	1	0.8
809	ROMO1_HUMAN	Reactive oxygen species modulator 1 OS=Homo sapiens OX=9606 GN=ROMO1 PE=1 SV=1	8.2	9.6	47.6 (M.score:47.6)	1	35.4
810	DIDO1_HUMAN	Death-inducer obliterator 1 OS=Homo sapiens OX=9606 GN=DIDO1 PE=1 SV=5	243.7	8.1	45.8 (M.score:45.8)	1	0.6
811	PYC_HUMAN	Pyruvate carboxylase, mitochondrial OS=Homo sapiens OX=9606 GN=PC PE=1 SV=2	129.6	6.4	44.7 (M.score:44.7)	1	0.9
812	LPH_HUMAN	Lactase-phlorizin hydrolase OS=Homo sapiens OX=9606 GN=LCT PE=1 SV=3	218.4	5.9	40.4 (M.score:40.4)	1	1.3
813	QRIC2_HUMAN	Glutamine-rich protein 2 OS=Homo sapiens OX=9606 GN=QRICH2 PE=1 SV=1	180.7	6.3	43.1 (M.score:43.1)	1	1.2
814	TIAM1_HUMAN	T-lymphoma invasion and metastasis-inducing protein 1 OS=Homo sapiens OX=9606 GN=TIAM1 PE=1 SV=2	177.4	6.2	41.2 (M.score:41.2)	1	0.5
815	ANR62_HUMAN	Ankyrin repeat domain-containing protein 62 OS=Homo sapiens OX=9606 GN=ANKRD62 PE=2 SV=4	106.4	6.3	48.0 (M.score:48.0)	1	2.7
816	SF3B1_HUMAN	Splicing factor 3B subunit 1 OS=Homo sapiens OX=9606 GN=SF3B1 PE=1 SV=3	145.7	6.6	46.2 (M.score:46.2)	1	0.7
817	CE162_HUMAN	Centrosomal protein of 162 kDa OS=Homo sapiens OX=9606 GN=CEP162 PE=1 SV=2	161.8	5.4	43.1 (M.score:43.1)	1	0.9
818	CK095_HUMAN	Uncharacterized protein C11orf95 OS=Homo sapiens OX=9606 GN=C11orf95 PE=1 SV=1	73.2	5.8	42.9 (M.score:42.9)	1	2.4
819	GUC2F_HUMAN	Retinal guanylyl cyclase 2 OS=Homo sapiens OX=9606 GN=GUCY2F PE=2 SV=2	124.8	6.9	45.7 (M.score:45.7)	1	1.0
820	PGM2_HUMAN	Phosphoglucomutase-2 OS=Homo sapiens OX=9606 GN=PGM2 PE=1 SV=4	68.2	6.3	47.5 (M.score:47.5)	1	1.5
821	F261_HUMAN	6-phosphofructo-2-kinase/fructose-2,6-bisphosphatase 1 OS=Homo sapiens OX=9606 GN=PFKFB1 PE=1 SV=3	54.6	6.1	40.2 (M.score:40.2)	1	5.7
822	NCPR_HUMAN	NADPH--cytochrome P450 reductase OS=Homo sapiens OX=9606 GN=POR PE=1 SV=2	76.6	5.4	44.6 (M.score:44.6)	1	3.2
823	NCKP5_HUMAN	Nck-associated protein 5 OS=Homo sapiens OX=9606 GN=NCKAP5 PE=1 SV=2	208.4	8.3	45.4 (M.score:45.4)	1	0.8
824	SHRM2_HUMAN	Protein Shroom2 OS=Homo sapiens OX=9606 GN=SHROOM2 PE=1 SV=1	176.3	6.6	47.5 (M.score:47.5)	1	1.8
825	UBR2_HUMAN	E3 ubiquitin-protein ligase UBR2 OS=Homo sapiens OX=9606 GN=UBR2 PE=1 SV=1	200.4	5.8	46.2 (M.score:46.2)	1	1.5
826	MPP2_HUMAN	MAGUK p55 subfamily member 2 OS=Homo sapiens OX=9606 GN=MPP2 PE=1 SV=3	64.5	6.3	45.6 (M.score:45.6)	1	2.4
827	CFA46_HUMAN	Cilia- and flagella-associated protein 46 OS=Homo sapiens OX=9606 GN=CFAP46 PE=2 SV=3	303.3	7.1	44.5 (M.score:44.5)	1	1.1
828	ABCAC_HUMAN	ATP-binding cassette sub-family A member 12 OS=Homo sapiens OX=9606 GN=ABCA12 PE=1 SV=3	293.0	7.9	44.9 (M.score:44.9)	1	0.8
829	PKHH1_HUMAN	Pleckstrin homology domain-containing family H member 1 OS=Homo sapiens OX=9606 GN=PLEKHH1 PE=2 SV=2	151.1	8.2	48.9 (M.score:48.9)	1	0.7
830	CT453_HUMAN	Cancer/testis antigen family 45 member A3 OS=Homo sapiens OX=9606 GN=CT45A3 PE=1 SV=1	21.3	9.8	50.0 (M.score:50.0)	1	4.8
831	DEN2C_HUMAN	DENN domain-containing protein 2C OS=Homo sapiens OX=9606 GN=DENND2C PE=1 SV=2	106.8	8.7	43.0 (M.score:43.0)	1	1.0
832	AGRG4_HUMAN	Adhesion G-protein coupled receptor G4 OS=Homo sapiens OX=9606 GN=ADGRG4 PE=2 SV=2	333.2	5.8	47.7 (M.score:47.7)	1	0.6
833	RADI_HUMAN	Radixin OS=Homo sapiens OX=9606 GN=RDX PE=1 SV=1	68.5	6.0	48.3 (M.score:48.3)	1	1.5
834	FBX10_HUMAN	F-box only protein 10 OS=Homo sapiens OX=9606 GN=FBXO10 PE=1 SV=3	105.1	8.5	47.2 (M.score:47.2)	1	1.7
835	ZN729_HUMAN	Zinc finger protein 729 OS=Homo sapiens OX=9606 GN=ZNF729 PE=2 SV=4	144.9	9.6	46.0 (M.score:46.0)	1	0.8
836	MDR3_HUMAN	Phosphatidylcholine translocator ABCB4 OS=Homo sapiens OX=9606 GN=ABCB4 PE=1 SV=2	141.4	8.7	42.9 (M.score:42.9)	1	1.2
837	T10IP_HUMAN	Testis-specific protein 10-interacting protein OS=Homo sapiens OX=9606 GN=TSGA10IP PE=1 SV=2	62.3	10.1	48.2 (M.score:48.2)	1	3.2
838	CAC1C_HUMAN	Voltage-dependent L-type calcium channel subunit alpha-1C OS=Homo sapiens OX=9606 GN=CACNA1C PE=1 SV=4	248.8	6.3	40.1 (M.score:40.1)	1	0.5
839	GLI1_HUMAN	Zinc finger protein GLI1 OS=Homo sapiens OX=9606 GN=GLI1 PE=1 SV=1	117.8	7.0	42.4 (M.score:42.4)	1	2.3
840	DI3L2_HUMAN	DIS3-like exonuclease 2 OS=Homo sapiens OX=9606 GN=DIS3L2 PE=1 SV=4	99.2	5.7	44.7 (M.score:44.7)	1	4.0
841	DVLP1_HUMAN	Putative segment polarity protein dishevelled homolog DVL1P1 OS=Homo sapiens OX=9606 GN=DVL1P1 PE=5 SV=1	73.2	6.0	49.6 (M.score:49.6)	1	3.7
842	ZN142_HUMAN	Zinc finger protein 142 OS=Homo sapiens OX=9606 GN=ZNF142 PE=1 SV=4	187.8	8.2	42.9 (M.score:42.9)	1	0.4
843	SOAT1_HUMAN	Sterol O-acyltransferase 1 OS=Homo sapiens OX=9606 GN=SOAT1 PE=1 SV=3	64.7	9.1	44.4 (M.score:44.4)	1	2.2
844	TEN4_HUMAN	Teneurin-4 OS=Homo sapiens OX=9606 GN=TENM4 PE=1 SV=2	307.8	6.1	48.5 (M.score:48.5)	1	0.9
845	TFEB_HUMAN	Transcription factor EB OS=Homo sapiens OX=9606 GN=TFEB PE=1 SV=3	52.8	5.9	47.2 (M.score:47.2)	1	7.1
846	UBFL6_HUMAN	Putative upstream-binding factor 1-like protein 6 OS=Homo sapiens OX=9606 GN=UBTFL6 PE=5 SV=1	46.5	9.1	45.5 (M.score:45.5)	1	3.8
847	HHIP_HUMAN	Hedgehog-interacting protein OS=Homo sapiens OX=9606 GN=HHIP PE=1 SV=3	78.8	8.2	47.8 (M.score:47.8)	1	2.7
848	ZO2_HUMAN	Tight junction protein ZO-2 OS=Homo sapiens OX=9606 GN=TJP2 PE=1 SV=2	133.9	7.0	46.5 (M.score:46.5)	1	1.9
849	CSN2_HUMAN	COP9 signalosome complex subunit 2 OS=Homo sapiens OX=9606 GN=COPS2 PE=1 SV=1	51.6	5.4	44.5 (M.score:44.5)	1	1.8
850	LIMA1_HUMAN	LIM domain and actin-binding protein 1 OS=Homo sapiens OX=9606 GN=LIMA1 PE=1 SV=1	85.2	6.4	47.7 (M.score:47.7)	1	0.9
851	DLEC1_HUMAN	Deleted in lung and esophageal cancer protein 1 OS=Homo sapiens OX=9606 GN=DLEC1 PE=2 SV=2	195.6	5.9	48.4 (M.score:48.4)	1	0.6
852	RPB2_HUMAN	DNA-directed RNA polymerase II subunit RPB2 OS=Homo sapiens OX=9606 GN=POLR2B PE=1 SV=1	133.8	6.4	44.0 (M.score:44.0)	1	1.3
853	FYN_HUMAN	Tyrosine-protein kinase Fyn OS=Homo sapiens OX=9606 GN=FYN PE=1 SV=3	60.7	6.2	42.8 (M.score:42.8)	1	4.3
854	M4A14_HUMAN	Membrane-spanning 4-domains subfamily A member 14 OS=Homo sapiens OX=9606 GN=MS4A14 PE=2 SV=2	76.5	5.4	47.0 (M.score:47.0)	1	2.7
855	BLM_HUMAN	Bloom syndrome protein OS=Homo sapiens OX=9606 GN=BLM PE=1 SV=1	158.9	7.3	44.4 (M.score:44.4)	1	1.0
856	UBP45_HUMAN	Ubiquitin carboxyl-terminal hydrolase 45 OS=Homo sapiens OX=9606 GN=USP45 PE=1 SV=3	91.7	8.3	41.8 (M.score:41.8)	1	0.9
857	TSH1_HUMAN	Teashirt homolog 1 OS=Homo sapiens OX=9606 GN=TSHZ1 PE=1 SV=2	117.8	6.6	47.7 (M.score:47.7)	1	3.2
858	NBEA_HUMAN	Neurobeachin OS=Homo sapiens OX=9606 GN=NBEA PE=1 SV=3	327.6	5.8	46.8 (M.score:46.8)	1	0.3
859	MYO3A_HUMAN	Myosin-IIIa OS=Homo sapiens OX=9606 GN=MYO3A PE=1 SV=2	186.1	9.0	46.8 (M.score:46.8)	1	1.5
860	MYT1L_HUMAN	Myelin transcription factor 1-like protein OS=Homo sapiens OX=9606 GN=MYT1L PE=2 SV=3	133.0	4.9	47.7 (M.score:47.7)	1	1.5
861	GRHL2_HUMAN	Grainyhead-like protein 2 homolog OS=Homo sapiens OX=9606 GN=GRHL2 PE=1 SV=1	71.1	6.1	42.3 (M.score:42.3)	1	1.3
862	NBEL2_HUMAN	Neurobeachin-like protein 2 OS=Homo sapiens OX=9606 GN=NBEAL2 PE=1 SV=2	302.3	5.9	43.3 (M.score:43.3)	1	0.9
863	CHSS1_HUMAN	Chondroitin sulfate synthase 1 OS=Homo sapiens OX=9606 GN=CHSY1 PE=1 SV=3	91.7	9.3	46.1 (M.score:46.1)	1	1.9
864	RERE_HUMAN	Arginine-glutamic acid dipeptide repeats protein OS=Homo sapiens OX=9606 GN=RERE PE=1 SV=2	172.3	7.4	48.9 (M.score:48.9)	1	0.4
865	NF2IP_HUMAN	NFATC2-interacting protein OS=Homo sapiens OX=9606 GN=NFATC2IP PE=1 SV=1	45.8	6.2	48.1 (M.score:48.1)	1	1.7
866	CC174_HUMAN	Coiled-coil domain-containing protein 174 OS=Homo sapiens OX=9606 GN=CCDC174 PE=1 SV=3	53.9	6.0	47.0 (M.score:47.0)	1	2.8
867	TCPQ_HUMAN	T-complex protein 1 subunit theta OS=Homo sapiens OX=9606 GN=CCT8 PE=1 SV=4	59.6	5.4	46.0 (M.score:46.0)	1	5.1
868	ETFA_HUMAN	Electron transfer flavoprotein subunit alpha, mitochondrial OS=Homo sapiens OX=9606 GN=ETFA PE=1 SV=1	35.1	8.6	43.1 (M.score:43.1)	1	3.0
869	DCAF5_HUMAN	DDB1- and CUL4-associated factor 5 OS=Homo sapiens OX=9606 GN=DCAF5 PE=1 SV=2	103.9	5.5	47.8 (M.score:47.8)	1	3.2
870	AT2B2_HUMAN	Plasma membrane calcium-transporting ATPase 2 OS=Homo sapiens OX=9606 GN=ATP2B2 PE=1 SV=2	136.8	5.7	46.4 (M.score:46.4)	1	2.0
871	CSTF3_HUMAN	Cleavage stimulation factor subunit 3 OS=Homo sapiens OX=9606 GN=CSTF3 PE=1 SV=1	82.9	8.3	47.7 (M.score:47.7)	1	2.1
872	CECR2_HUMAN	Cat eye syndrome critical region protein 2 OS=Homo sapiens OX=9606 GN=CECR2 PE=1 SV=2	164.1	6.5	47.7 (M.score:47.7)	1	1.2
873	NAL13_HUMAN	NACHT, LRR and PYD domains-containing protein 13 OS=Homo sapiens OX=9606 GN=NLRP13 PE=2 SV=2	118.8	5.4	43.2 (M.score:43.2)	1	0.8
874	MUM1_HUMAN	PWWP domain-containing protein MUM1 OS=Homo sapiens OX=9606 GN=MUM1 PE=1 SV=3	78.6	8.8	46.3 (M.score:46.3)	1	2.1
875	GOPC_HUMAN	Golgi-associated PDZ and coiled-coil motif-containing protein OS=Homo sapiens OX=9606 GN=GOPC PE=1 SV=1	50.5	5.6	43.0 (M.score:43.0)	1	5.2
876	PCID2_HUMAN	PCI domain-containing protein 2 OS=Homo sapiens OX=9606 GN=PCID2 PE=1 SV=2	46.0	8.8	48.5 (M.score:48.5)	1	3.8
877	TTC37_HUMAN	Tetratricopeptide repeat protein 37 OS=Homo sapiens OX=9606 GN=TTC37 PE=1 SV=1	175.4	7.5	42.8 (M.score:42.8)	1	1.3
878	DOP1_HUMAN	Protein dopey-1 OS=Homo sapiens OX=9606 GN=DOPEY1 PE=2 SV=1	277.2	5.9	41.4 (M.score:41.4)	1	0.3
879	BICC1_HUMAN	Protein bicaudal C homolog 1 OS=Homo sapiens OX=9606 GN=BICC1 PE=1 SV=2	104.8	8.7	42.8 (M.score:42.8)	1	0.9
880	DEND3_HUMAN	DENN domain-containing protein 3 OS=Homo sapiens OX=9606 GN=DENND3 PE=1 SV=2	135.8	6.6	45.6 (M.score:45.6)	1	2.2
881	BRWD1_HUMAN	Bromodomain and WD repeat-containing protein 1 OS=Homo sapiens OX=9606 GN=BRWD1 PE=1 SV=4	262.8	8.7	48.5 (M.score:48.5)	1	0.7
882	AIFM2_HUMAN	Apoptosis-inducing factor 2 OS=Homo sapiens OX=9606 GN=AIFM2 PE=1 SV=1	40.5	9.2	47.6 (M.score:47.6)	1	2.4
883	UBR5_HUMAN	E3 ubiquitin-protein ligase UBR5 OS=Homo sapiens OX=9606 GN=UBR5 PE=1 SV=2	309.2	5.6	46.5 (M.score:46.5)	1	1.1
884	FBXW5_HUMAN	F-box/WD repeat-containing protein 5 OS=Homo sapiens OX=9606 GN=FBXW5 PE=1 SV=1	63.9	5.9	40.2 (M.score:40.2)	1	3.5
885	SMC1B_HUMAN	Structural maintenance of chromosomes protein 1B OS=Homo sapiens OX=9606 GN=SMC1B PE=2 SV=2	143.8	7.7	42.4 (M.score:42.4)	1	1.5
886	KPSH1_HUMAN	Serine/threonine-protein kinase H1 OS=Homo sapiens OX=9606 GN=PSKH1 PE=1 SV=4	48.0	9.8	43.2 (M.score:43.2)	1	2.4
887	KANK2_HUMAN	KN motif and ankyrin repeat domain-containing protein 2 OS=Homo sapiens OX=9606 GN=KANK2 PE=1 SV=1	91.1	5.4	48.4 (M.score:48.4)	1	3.3
888	MST1L_HUMAN	Putative macrophage stimulating 1-like protein OS=Homo sapiens OX=9606 GN=MST1L PE=2 SV=2	79.6	8.2	47.2 (M.score:47.2)	1	2.7
889	STRBP_HUMAN	Spermatid perinuclear RNA-binding protein OS=Homo sapiens OX=9606 GN=STRBP PE=1 SV=1	73.6	8.9	44.0 (M.score:44.0)	1	1.8
890	RTN4R_HUMAN	Reticulon-4 receptor OS=Homo sapiens OX=9606 GN=RTN4R PE=1 SV=1	50.7	9.2	43.0 (M.score:43.0)	1	2.1
891	OPLA_HUMAN	5-oxoprolinase OS=Homo sapiens OX=9606 GN=OPLAH PE=1 SV=3	137.4	6.1	48.2 (M.score:48.2)	1	0.8
892	DGKE_HUMAN	Diacylglycerol kinase epsilon OS=Homo sapiens OX=9606 GN=DGKE PE=1 SV=1	63.9	8.0	44.0 (M.score:44.0)	1	4.4
893	CO6A5_HUMAN	Collagen alpha-5(VI) chain OS=Homo sapiens OX=9606 GN=COL6A5 PE=1 SV=1	289.7	6.5	48.1 (M.score:48.1)	1	0.3
894	ADCY6_HUMAN	Adenylate cyclase type 6 OS=Homo sapiens OX=9606 GN=ADCY6 PE=1 SV=2	130.5	8.6	42.2 (M.score:42.2)	1	2.6
895	SCN2A_HUMAN	Sodium channel protein type 2 subunit alpha OS=Homo sapiens OX=9606 GN=SCN2A PE=1 SV=3	227.8	5.6	42.3 (M.score:42.3)	1	1.2
896	CTRO_HUMAN	Citron Rho-interacting kinase OS=Homo sapiens OX=9606 GN=CIT PE=1 SV=2	231.3	6.2	40.1 (M.score:40.1)	1	0.8
897	RSF1_HUMAN	Remodeling and spacing factor 1 OS=Homo sapiens OX=9606 GN=RSF1 PE=1 SV=2	163.7	4.9	44.7 (M.score:44.7)	1	1.5
898	GBP3_HUMAN	Guanylate-binding protein 3 OS=Homo sapiens OX=9606 GN=GBP3 PE=1 SV=3	68.1	6.1	42.9 (M.score:42.9)	1	1.8
899	TRPM2_HUMAN	Transient receptor potential cation channel subfamily M member 2 OS=Homo sapiens OX=9606 GN=TRPM2 PE=1 SV=2	171.1	7.3	42.2 (M.score:42.2)	1	0.7
900	NOL8_HUMAN	Nucleolar protein 8 OS=Homo sapiens OX=9606 GN=NOL8 PE=1 SV=1	131.5	6.7	44.7 (M.score:44.7)	1	0.5
901	BRD8_HUMAN	Bromodomain-containing protein 8 OS=Homo sapiens OX=9606 GN=BRD8 PE=1 SV=2	135.3	4.5	47.0 (M.score:47.0)	1	0.6
902	YETS2_HUMAN	YEATS domain-containing protein 2 OS=Homo sapiens OX=9606 GN=YEATS2 PE=1 SV=2	150.7	9.1	45.8 (M.score:45.8)	1	1.3
903	HTSF1_HUMAN	HIV Tat-specific factor 1 OS=Homo sapiens OX=9606 GN=HTATSF1 PE=1 SV=1	85.8	4.3	46.9 (M.score:46.9)	1	1.2
904	UBP36_HUMAN	Ubiquitin carboxyl-terminal hydrolase 36 OS=Homo sapiens OX=9606 GN=USP36 PE=1 SV=4	122.8	9.7	44.4 (M.score:44.4)	1	0.7
905	ST5_HUMAN	Suppression of tumorigenicity 5 protein OS=Homo sapiens OX=9606 GN=ST5 PE=1 SV=3	126.4	9.4	41.9 (M.score:41.9)	1	1.3
906	MBD2_HUMAN	Methyl-CpG-binding domain protein 2 OS=Homo sapiens OX=9606 GN=MBD2 PE=1 SV=1	43.2	10.1	42.7 (M.score:42.7)	1	1.9
907	DNHD1_HUMAN	Dynein heavy chain domain-containing protein 1 OS=Homo sapiens OX=9606 GN=DNHD1 PE=2 SV=2	533.3	6.2	45.5 (M.score:45.5)	1	0.5
908	FRPD4_HUMAN	FERM and PDZ domain-containing protein 4 OS=Homo sapiens OX=9606 GN=FRMPD4 PE=1 SV=1	144.3	5.1	47.8 (M.score:47.8)	1	1.5
909	RTTN_HUMAN	Rotatin OS=Homo sapiens OX=9606 GN=RTTN PE=1 SV=3	248.5	6.2	40.4 (M.score:40.4)	1	0.5
910	SLX4_HUMAN	Structure-specific endonuclease subunit SLX4 OS=Homo sapiens OX=9606 GN=SLX4 PE=1 SV=3	199.9	5.7	44.3 (M.score:44.3)	1	0.7
911	COHA1_HUMAN	Collagen alpha-1(XVII) chain OS=Homo sapiens OX=9606 GN=COL17A1 PE=1 SV=3	150.3	8.9	42.6 (M.score:42.6)	1	1.4
912	CAPS2_HUMAN	Calcium-dependent secretion activator 2 OS=Homo sapiens OX=9606 GN=CADPS2 PE=1 SV=2	147.6	5.8	41.9 (M.score:41.9)	1	1.2
913	KIF3C_HUMAN	Kinesin-like protein KIF3C OS=Homo sapiens OX=9606 GN=KIF3C PE=1 SV=3	89.4	8.3	41.7 (M.score:41.7)	1	2.9
914	AGRB2_HUMAN	Adhesion G protein-coupled receptor B2 OS=Homo sapiens OX=9606 GN=ADGRB2 PE=1 SV=2	172.5	7.5	44.3 (M.score:44.3)	1	0.9
915	MF2L2_HUMAN	Probable guanine nucleotide exchange factor MCF2L2 OS=Homo sapiens OX=9606 GN=MCF2L2 PE=2 SV=3	126.9	6.0	45.5 (M.score:45.5)	1	2.5
916	S38AA_HUMAN	Putative sodium-coupled neutral amino acid transporter 10 OS=Homo sapiens OX=9606 GN=SLC38A10 PE=1 SV=2	119.7	5.5	41.8 (M.score:41.8)	1	2.7
917	SPTB2_HUMAN	Spectrin beta chain, non-erythrocytic 1 OS=Homo sapiens OX=9606 GN=SPTBN1 PE=1 SV=2	274.4	5.4	45.4 (M.score:45.4)	1	1.0
918	LMBL4_HUMAN	Lethal(3)malignant brain tumor-like protein 4 OS=Homo sapiens OX=9606 GN=L3MBTL4 PE=1 SV=2	71.1	7.1	47.6 (M.score:47.6)	1	2.6
919	KIF24_HUMAN	Kinesin-like protein KIF24 OS=Homo sapiens OX=9606 GN=KIF24 PE=1 SV=2	151.8	6.7	42.7 (M.score:42.7)	1	1.3
920	SRSF8_HUMAN	Serine/arginine-rich splicing factor 8 OS=Homo sapiens OX=9606 GN=SRSF8 PE=1 SV=1	32.3	11.7	42.7 (M.score:42.7)	1	3.5
921	RBM5_HUMAN	RNA-binding protein 5 OS=Homo sapiens OX=9606 GN=RBM5 PE=1 SV=2	92.1	5.9	41.7 (M.score:41.7)	1	1.0
922	Z286B_HUMAN	Putative zinc finger protein 286B OS=Homo sapiens OX=9606 GN=ZNF286B PE=5 SV=1	59.5	8.7	43.9 (M.score:43.9)	1	2.1
923	SAC2_HUMAN	Phosphatidylinositide phosphatase SAC2 OS=Homo sapiens OX=9606 GN=INPP5F PE=1 SV=3	128.3	6.6	41.3 (M.score:41.3)	1	2.2
924	RASA1_HUMAN	Ras GTPase-activating protein 1 OS=Homo sapiens OX=9606 GN=RASA1 PE=1 SV=1	116.3	6.1	46.2 (M.score:46.2)	1	2.1
925	GUC2C_HUMAN	Heat-stable enterotoxin receptor OS=Homo sapiens OX=9606 GN=GUCY2C PE=1 SV=2	123.3	6.8	47.3 (M.score:47.3)	1	0.8
926	MCCA_HUMAN	Methylcrotonoyl-CoA carboxylase subunit alpha, mitochondrial OS=Homo sapiens OX=9606 GN=MCCC1 PE=1 SV=3	80.4	7.7	41.2 (M.score:41.2)	1	1.1
927	CAR10_HUMAN	Caspase recruitment domain-containing protein 10 OS=Homo sapiens OX=9606 GN=CARD10 PE=1 SV=2	115.9	5.7	41.6 (M.score:41.6)	1	0.8
928	NU205_HUMAN	Nuclear pore complex protein Nup205 OS=Homo sapiens OX=9606 GN=NUP205 PE=1 SV=3	227.8	5.8	45.1 (M.score:45.1)	1	1.4
929	KIF14_HUMAN	Kinesin-like protein KIF14 OS=Homo sapiens OX=9606 GN=KIF14 PE=1 SV=1	186.4	8.1	41.1 (M.score:41.1)	1	0.7
930	PLXB1_HUMAN	Plexin-B1 OS=Homo sapiens OX=9606 GN=PLXNB1 PE=1 SV=3	232.2	5.3	45.2 (M.score:45.2)	1	1.1
931	BIG1_HUMAN	Brefeldin A-inhibited guanine nucleotide-exchange protein 1 OS=Homo sapiens OX=9606 GN=ARFGEF1 PE=1 SV=2	208.6	5.6	42.5 (M.score:42.5)	1	1.4
932	GRM2A_HUMAN	GRAM domain-containing protein 2A OS=Homo sapiens OX=9606 GN=GRAMD2A PE=1 SV=2	40.2	8.7	41.2 (M.score:41.2)	1	6.8
933	STEA4_HUMAN	Metalloreductase STEAP4 OS=Homo sapiens OX=9606 GN=STEAP4 PE=1 SV=1	51.9	9.4	45.0 (M.score:45.0)	1	5.2
934	AP3B1_HUMAN	AP-3 complex subunit beta-1 OS=Homo sapiens OX=9606 GN=AP3B1 PE=1 SV=3	121.2	5.8	45.1 (M.score:45.1)	1	1.6
935	SEMG2_HUMAN	Semenogelin-2 OS=Homo sapiens OX=9606 GN=SEMG2 PE=1 SV=1	65.4	9.1	43.4 (M.score:43.4)	1	1.9
936	MTEF2_HUMAN	Transcription termination factor 2, mitochondrial OS=Homo sapiens OX=9606 GN=MTERF2 PE=1 SV=2	44.4	9.1	41.1 (M.score:41.1)	1	6.2
937	CHD7_HUMAN	Chromodomain-helicase-DNA-binding protein 7 OS=Homo sapiens OX=9606 GN=CHD7 PE=1 SV=3	335.7	6.0	41.0 (M.score:41.0)	1	0.7
938	IGLO5_HUMAN	IgLON family member 5 OS=Homo sapiens OX=9606 GN=IGLON5 PE=2 SV=4	36.8	7.0	41.5 (M.score:41.5)	1	6.0
939	FR1L4_HUMAN	Fer-1-like protein 4 OS=Homo sapiens OX=9606 GN=FER1L4 PE=2 SV=1	200.9	5.9	46.9 (M.score:46.9)	1	1.2
940	VAT1_HUMAN	Synaptic vesicle membrane protein VAT-1 homolog OS=Homo sapiens OX=9606 GN=VAT1 PE=1 SV=2	41.9	5.9	41.0 (M.score:41.0)	1	6.4
941	CO4A6_HUMAN	Collagen alpha-6(IV) chain OS=Homo sapiens OX=9606 GN=COL4A6 PE=1 SV=3	163.7	9.3	45.9 (M.score:45.9)	1	1.6
942	FA83F_HUMAN	Protein FAM83F OS=Homo sapiens OX=9606 GN=FAM83F PE=1 SV=1	55.5	8.4	41.5 (M.score:41.5)	1	5.6
943	CPNS1_HUMAN	Calpain small subunit 1 OS=Homo sapiens OX=9606 GN=CAPNS1 PE=1 SV=1	28.3	5.0	41.0 (M.score:41.0)	1	11.2
944	KPCI_HUMAN	Protein kinase C iota type OS=Homo sapiens OX=9606 GN=PRKCI PE=1 SV=2	68.2	5.5	46.9 (M.score:46.9)	1	4.7
945	DPOE1_HUMAN	DNA polymerase epsilon catalytic subunit A OS=Homo sapiens OX=9606 GN=POLE PE=1 SV=5	261.4	6.0	44.5 (M.score:44.5)	1	0.9
946	SC11C_HUMAN	Signal peptidase complex catalytic subunit SEC11C OS=Homo sapiens OX=9606 GN=SEC11C PE=1 SV=3	21.5	9.2	40.9 (M.score:40.9)	1	10.4
947	CSPG2_HUMAN	Versican core protein OS=Homo sapiens OX=9606 GN=VCAN PE=1 SV=3	372.6	4.4	42.8 (M.score:42.8)	1	0.6
948	NGAP_HUMAN	Ras GTPase-activating protein nGAP OS=Homo sapiens OX=9606 GN=RASAL2 PE=1 SV=2	128.5	8.5	41.8 (M.score:41.8)	1	1.9
949	COKA1_HUMAN	Collagen alpha-1(XX) chain OS=Homo sapiens OX=9606 GN=COL20A1 PE=1 SV=4	135.7	8.3	40.7 (M.score:40.7)	1	2.5
950	CE104_HUMAN	Centrosomal protein of 104 kDa OS=Homo sapiens OX=9606 GN=CEP104 PE=1 SV=1	104.4	7.5	41.4 (M.score:41.4)	1	3.4
951	DHX16_HUMAN	Pre-mRNA-splicing factor ATP-dependent RNA helicase DHX16 OS=Homo sapiens OX=9606 GN=DHX16 PE=1 SV=2	119.2	6.4	42.7 (M.score:42.7)	1	1.7
952	COIA1_HUMAN	Collagen alpha-1(XVIII) chain OS=Homo sapiens OX=9606 GN=COL18A1 PE=1 SV=5	178.1	5.7	45.6 (M.score:45.6)	1	1.4
953	ABCG5_HUMAN	ATP-binding cassette sub-family G member 5 OS=Homo sapiens OX=9606 GN=ABCG5 PE=1 SV=1	72.5	9.2	40.6 (M.score:40.6)	1	4.9
954	CIRBP_HUMAN	Cold-inducible RNA-binding protein OS=Homo sapiens OX=9606 GN=CIRBP PE=1 SV=1	18.6	9.5	41.7 (M.score:41.7)	1	5.2
955	MSH5_HUMAN	MutS protein homolog 5 OS=Homo sapiens OX=9606 GN=MSH5 PE=1 SV=1	92.8	5.9	44.7 (M.score:44.7)	1	2.2
956	MD12L_HUMAN	Mediator of RNA polymerase II transcription subunit 12-like protein OS=Homo sapiens OX=9606 GN=MED12L PE=1 SV=2	240.0	8.0	46.7 (M.score:46.7)	1	0.4
957	UD17_HUMAN	UDP-glucuronosyltransferase 1-7 OS=Homo sapiens OX=9606 GN=UGT1A7 PE=1 SV=2	59.8	7.9	42.6 (M.score:42.6)	1	4.3
958	ZN420_HUMAN	Zinc finger protein 420 OS=Homo sapiens OX=9606 GN=ZNF420 PE=1 SV=1	80.2	8.9	44.3 (M.score:44.3)	1	2.8
959	MBD5_HUMAN	Methyl-CpG-binding domain protein 5 OS=Homo sapiens OX=9606 GN=MBD5 PE=1 SV=3	159.8	9.2	46.6 (M.score:46.6)	1	1.9
960	CGNL1_HUMAN	Cingulin-like protein 1 OS=Homo sapiens OX=9606 GN=CGNL1 PE=1 SV=2	149.0	5.5	46.5 (M.score:46.5)	1	1.8
961	CNTP5_HUMAN	Contactin-associated protein-like 5 OS=Homo sapiens OX=9606 GN=CNTNAP5 PE=2 SV=1	145.5	5.9	45.4 (M.score:45.4)	1	1.3
962	PLD1_HUMAN	Phospholipase D1 OS=Homo sapiens OX=9606 GN=PLD1 PE=1 SV=1	124.1	8.9	40.6 (M.score:40.6)	1	0.9
963	HXC10_HUMAN	Homeobox protein Hox-C10 OS=Homo sapiens OX=9606 GN=HOXC10 PE=1 SV=2	38.0	8.5	42.3 (M.score:42.3)	1	8.5
964	SYIC_HUMAN	Isoleucine--tRNA ligase, cytoplasmic OS=Homo sapiens OX=9606 GN=IARS PE=1 SV=2	144.4	5.8	46.3 (M.score:46.3)	1	1.2
965	IFIT2_HUMAN	Interferon-induced protein with tetratricopeptide repeats 2 OS=Homo sapiens OX=9606 GN=IFIT2 PE=1 SV=1	54.6	6.3	41.4 (M.score:41.4)	1	3.6
966	VIR_HUMAN	Protein virilizer homolog OS=Homo sapiens OX=9606 GN=VIRMA PE=1 SV=2	201.9	4.9	41.0 (M.score:41.0)	1	0.8
967	NRP2_HUMAN	Neuropilin-2 OS=Homo sapiens OX=9606 GN=NRP2 PE=1 SV=3	104.8	5.0	42.2 (M.score:42.2)	1	1.7
968	MKS3_HUMAN	Meckelin OS=Homo sapiens OX=9606 GN=TMEM67 PE=1 SV=2	111.7	6.3	43.9 (M.score:43.9)	1	2.8
969	TMTC1_HUMAN	Transmembrane and TPR repeat-containing protein 1 OS=Homo sapiens OX=9606 GN=TMTC1 PE=1 SV=3	98.8	9.0	41.3 (M.score:41.3)	1	1.2
970	MIB1_HUMAN	E3 ubiquitin-protein ligase MIB1 OS=Homo sapiens OX=9606 GN=MIB1 PE=1 SV=1	110.1	6.5	44.8 (M.score:44.8)	1	1.8
971	ZN827_HUMAN	Zinc finger protein 827 OS=Homo sapiens OX=9606 GN=ZNF827 PE=1 SV=1	119.1	6.4	43.8 (M.score:43.8)	1	2.2
972	TMC3_HUMAN	Transmembrane channel-like protein 3 OS=Homo sapiens OX=9606 GN=TMC3 PE=2 SV=3	125.6	9.3	40.0 (M.score:40.0)	1	1.6
973	M3K3_HUMAN	Mitogen-activated protein kinase kinase kinase 3 OS=Homo sapiens OX=9606 GN=MAP3K3 PE=1 SV=2	70.9	9.0	40.0 (M.score:40.0)	1	3.7
974	CKP2L_HUMAN	Cytoskeleton-associated protein 2-like OS=Homo sapiens OX=9606 GN=CKAP2L PE=1 SV=4	83.5	9.8	41.2 (M.score:41.2)	1	3.0
975	F171B_HUMAN	Protein FAM171B OS=Homo sapiens OX=9606 GN=FAM171B PE=2 SV=3	92.1	8.8	42.1 (M.score:42.1)	1	2.3
976	ZN767_HUMAN	Protein ZNF767 OS=Homo sapiens OX=9606 GN=ZNF767P PE=5 SV=1	17.2	9.7	40.7 (M.score:40.7)	1	14.8
977	RAPH1_HUMAN	Ras-associated and pleckstrin homology domains-containing protein 1 OS=Homo sapiens OX=9606 GN=RAPH1 PE=1 SV=3	135.2	9.0	44.8 (M.score:44.8)	1	0.7
978	P5CS_HUMAN	Delta-1-pyrroline-5-carboxylate synthase OS=Homo sapiens OX=9606 GN=ALDH18A1 PE=1 SV=2	87.2	6.7	40.1 (M.score:40.1)	1	1.6
979	MYO5B_HUMAN	Unconventional myosin-Vb OS=Homo sapiens OX=9606 GN=MYO5B PE=1 SV=3	213.5	6.8	40.1 (M.score:40.1)	1	0.8
980	TEKT4_HUMAN	Tektin-4 OS=Homo sapiens OX=9606 GN=TEKT4 PE=1 SV=1	50.6	6.0	41.2 (M.score:41.2)	1	6.7
981	SPRTN_HUMAN	SprT-like domain-containing protein Spartan OS=Homo sapiens OX=9606 GN=SPRTN PE=1 SV=2	55.1	8.4	40.1 (M.score:40.1)	1	5.5
982	MEGF8_HUMAN	Multiple epidermal growth factor-like domains protein 8 OS=Homo sapiens OX=9606 GN=MEGF8 PE=1 SV=2	302.9	6.5	40.6 (M.score:40.6)	1	0.6
983	PWP2_HUMAN	Periodic tryptophan protein 2 homolog OS=Homo sapiens OX=9606 GN=PWP2 PE=2 SV=2	102.4	5.8	40.6 (M.score:40.6)	1	1.3
984	FANCI_HUMAN	Fanconi anemia group I protein OS=Homo sapiens OX=9606 GN=FANCI PE=1 SV=4	149.2	6.3	44.4 (M.score:44.4)	1	2.1
985	LAMA4_HUMAN	Laminin subunit alpha-4 OS=Homo sapiens OX=9606 GN=LAMA4 PE=1 SV=4	202.4	5.9	43.7 (M.score:43.7)	1	1.4
986	EF1D_HUMAN	Elongation factor 1-delta OS=Homo sapiens OX=9606 GN=EEF1D PE=1 SV=5	31.1	4.9	45.9 (M.score:45.9)	1	10.0
987	RHG30_HUMAN	Rho GTPase-activating protein 30 OS=Homo sapiens OX=9606 GN=ARHGAP30 PE=1 SV=3	118.5	4.7	44.1 (M.score:44.1)	1	2.2
988	LST2_HUMAN	Lateral signaling target protein 2 homolog OS=Homo sapiens OX=9606 GN=ZFYVE28 PE=1 SV=3	96.4	5.0	40.9 (M.score:40.9)	1	2.0
989	ATAD2_HUMAN	ATPase family AAA domain-containing protein 2 OS=Homo sapiens OX=9606 GN=ATAD2 PE=1 SV=1	158.5	5.9	43.3 (M.score:43.3)	1	0.6
990	FGD3_HUMAN	FYVE, RhoGEF and PH domain-containing protein 3 OS=Homo sapiens OX=9606 GN=FGD3 PE=1 SV=1	79.4	5.8	42.8 (M.score:42.8)	1	1.0
991	UBP41_HUMAN	Putative ubiquitin carboxyl-terminal hydrolase 41 OS=Homo sapiens OX=9606 GN=USP41 PE=2 SV=2	41.4	8.4	43.9 (M.score:43.9)	1	6.1
992	COQ8A_HUMAN	Atypical kinase COQ8A, mitochondrial OS=Homo sapiens OX=9606 GN=COQ8A PE=1 SV=1	71.9	6.5	41.2 (M.score:41.2)	1	1.7
993	SLTM_HUMAN	SAFB-like transcription modulator OS=Homo sapiens OX=9606 GN=SLTM PE=1 SV=2	117.1	7.7	41.1 (M.score:41.1)	1	0.7
994	ABCA3_HUMAN	ATP-binding cassette sub-family A member 3 OS=Homo sapiens OX=9606 GN=ABCA3 PE=1 SV=2	191.2	7.5	42.9 (M.score:42.9)	1	1.3
995	PRS4_HUMAN	26S proteasome regulatory subunit 4 OS=Homo sapiens OX=9606 GN=PSMC1 PE=1 SV=1	49.2	5.9	42.7 (M.score:42.7)	1	4.3
996	INT7_HUMAN	Integrator complex subunit 7 OS=Homo sapiens OX=9606 GN=INTS7 PE=1 SV=1	106.8	8.3	44.9 (M.score:44.9)	1	3.4
997	SUV3_HUMAN	ATP-dependent RNA helicase SUPV3L1, mitochondrial OS=Homo sapiens OX=9606 GN=SUPV3L1 PE=1 SV=1	87.9	8.2	42.7 (M.score:42.7)	1	3.1
998	RBCC1_HUMAN	RB1-inducible coiled-coil protein 1 OS=Homo sapiens OX=9606 GN=RB1CC1 PE=1 SV=3	183.0	5.3	41.4 (M.score:41.4)	1	1.6
999	HS74L_HUMAN	Heat shock 70 kDa protein 4L OS=Homo sapiens OX=9606 GN=HSPA4L PE=1 SV=3	94.5	5.6	43.6 (M.score:43.6)	1	3.0
1000	GRB1L_HUMAN	GREB1-like protein OS=Homo sapiens OX=9606 GN=GREB1L PE=1 SV=2	214.2	6.2	40.7 (M.score:40.7)	1	0.5
1001	SFTPD_HUMAN	Pulmonary surfactant-associated protein D OS=Homo sapiens OX=9606 GN=SFTPD PE=1 SV=3	37.7	6.3	41.3 (M.score:41.3)	1	6.4
1002	MYO1E_HUMAN	Unconventional myosin-Ie OS=Homo sapiens OX=9606 GN=MYO1E PE=1 SV=2	127.0	9.0	40.4 (M.score:40.4)	1	0.9
1003	PTPRJ_HUMAN	Receptor-type tyrosine-protein phosphatase eta OS=Homo sapiens OX=9606 GN=PTPRJ PE=1 SV=3	145.9	5.4	43.6 (M.score:43.6)	1	1.7
1004	SAM11_HUMAN	Sterile alpha motif domain-containing protein 11 OS=Homo sapiens OX=9606 GN=SAMD11 PE=1 SV=3	72.7	7.3	42.6 (M.score:42.6)	1	1.2
1005	COEA1_HUMAN	Collagen alpha-1(XIV) chain OS=Homo sapiens OX=9606 GN=COL14A1 PE=1 SV=3	193.4	5.2	44.7 (M.score:44.7)	1	1.6
1006	ZN727_HUMAN	Putative zinc finger protein 727 OS=Homo sapiens OX=9606 GN=ZNF727 PE=5 SV=3	57.9	9.3	40.6 (M.score:40.6)	1	3.2
1007	RNF17_HUMAN	RING finger protein 17 OS=Homo sapiens OX=9606 GN=RNF17 PE=1 SV=3	184.5	5.3	40.6 (M.score:40.6)	1	1.0
1008	PDS5B_HUMAN	Sister chromatid cohesion protein PDS5 homolog B OS=Homo sapiens OX=9606 GN=PDS5B PE=1 SV=1	164.6	8.7	40.9 (M.score:40.9)	1	1.1
1009	URFB1_HUMAN	UHRF1-binding protein 1 OS=Homo sapiens OX=9606 GN=UHRF1BP1 PE=1 SV=1	159.4	5.8	44.6 (M.score:44.6)	1	1.5
1010	T225B_HUMAN	Transmembrane protein 225B OS=Homo sapiens OX=9606 GN=TMEM225B PE=2 SV=1	25.0	5.3	40.1 (M.score:40.1)	1	13.6
1011	DTHD1_HUMAN	Death domain-containing protein 1 OS=Homo sapiens OX=9606 GN=DTHD1 PE=2 SV=3	88.3	6.8	42.1 (M.score:42.1)	1	2.0
1012	ZCPW1_HUMAN	Zinc finger CW-type PWWP domain protein 1 OS=Homo sapiens OX=9606 GN=ZCWPW1 PE=1 SV=2	72.0	7.5	44.5 (M.score:44.5)	1	1.5
1013	ARI4A_HUMAN	AT-rich interactive domain-containing protein 4A OS=Homo sapiens OX=9606 GN=ARID4A PE=1 SV=3	142.7	5.0	40.1 (M.score:40.1)	1	0.9
1014	PLIN4_HUMAN	Perilipin-4 OS=Homo sapiens OX=9606 GN=PLIN4 PE=1 SV=2	134.3	8.9	40.2 (M.score:40.2)	1	1.1
1015	SPT20_HUMAN	Spermatogenesis-associated protein 20 OS=Homo sapiens OX=9606 GN=SPATA20 PE=2 SV=3	87.8	7.1	43.1 (M.score:43.1)	1	4.3
1016	GZF1_HUMAN	GDNF-inducible zinc finger protein 1 OS=Homo sapiens OX=9606 GN=GZF1 PE=1 SV=1	80.4	8.1	40.0 (M.score:40.0)	1	2.3
1017	PAPOA_HUMAN	Poly(A) polymerase alpha OS=Homo sapiens OX=9606 GN=PAPOLA PE=1 SV=4	82.8	7.0	44.3 (M.score:44.3)	1	0.8
1018	VWA8_HUMAN	von Willebrand factor A domain-containing protein 8 OS=Homo sapiens OX=9606 GN=VWA8 PE=1 SV=2	214.7	7.0	40.1 (M.score:40.1)	1	0.6
1019	PLCD_HUMAN	1-acyl-sn-glycerol-3-phosphate acyltransferase delta OS=Homo sapiens OX=9606 GN=AGPAT4 PE=1 SV=1	44.0	9.0	40.0 (M.score:40.0)	1	3.2
1020	NPAT_HUMAN	Protein NPAT OS=Homo sapiens OX=9606 GN=NPAT PE=1 SV=3	154.2	5.6	44.3 (M.score:44.3)	1	0.5
1021	OXSM_HUMAN	3-oxoacyl-[acyl-carrier-protein] synthase, mitochondrial OS=Homo sapiens OX=9606 GN=OXSM PE=1 SV=1	48.8	7.6	40.0 (M.score:40.0)	1	4.8
1022	ANR31_HUMAN	Putative ankyrin repeat domain-containing protein 31 OS=Homo sapiens OX=9606 GN=ANKRD31 PE=5 SV=2	210.7	5.8	44.2 (M.score:44.2)	1	0.7
1023	MYOM3_HUMAN	Myomesin-3 OS=Homo sapiens OX=9606 GN=MYOM3 PE=1 SV=1	162.1	5.9	41.3 (M.score:41.3)	1	1.4
1024	STYX_HUMAN	Serine/threonine/tyrosine-interacting protein OS=Homo sapiens OX=9606 GN=STYX PE=1 SV=1	25.5	5.9	41.2 (M.score:41.2)	1	9.0
1025	NBN_HUMAN	Nibrin OS=Homo sapiens OX=9606 GN=NBN PE=1 SV=1	84.9	6.5	43.5 (M.score:43.5)	1	2.0
1026	TLE1_HUMAN	Transducin-like enhancer protein 1 OS=Homo sapiens OX=9606 GN=TLE1 PE=1 SV=2	83.1	6.8	43.4 (M.score:43.4)	1	3.6
1027	UBA1_HUMAN	Ubiquitin-like modifier-activating enzyme 1 OS=Homo sapiens OX=9606 GN=UBA1 PE=1 SV=3	117.8	5.5	41.1 (M.score:41.1)	1	2.5
1028	TUT4_HUMAN	Terminal uridylyltransferase 4 OS=Homo sapiens OX=9606 GN=ZCCHC11 PE=1 SV=3	185.0	8.3	42.4 (M.score:42.4)	1	0.9
1029	XRN2_HUMAN	5'-3' exoribonuclease 2 OS=Homo sapiens OX=9606 GN=XRN2 PE=1 SV=1	108.5	7.3	42.0 (M.score:42.0)	1	2.4
1030	RGPA2_HUMAN	Ral GTPase-activating protein subunit alpha-2 OS=Homo sapiens OX=9606 GN=RALGAPA2 PE=1 SV=2	210.6	5.7	40.8 (M.score:40.8)	1	0.6
1031	CDC7_HUMAN	Cell division cycle 7-related protein kinase OS=Homo sapiens OX=9606 GN=CDC7 PE=1 SV=1	63.8	9.0	42.9 (M.score:42.9)	1	1.6
1032	CCSE1_HUMAN	Serine-rich coiled-coil domain-containing protein 1 OS=Homo sapiens OX=9606 GN=CCSER1 PE=2 SV=2	99.4	7.9	40.5 (M.score:40.5)	1	1.9
1033	MRCKB_HUMAN	Serine/threonine-protein kinase MRCK beta OS=Homo sapiens OX=9606 GN=CDC42BPB PE=1 SV=2	194.2	6.0	40.5 (M.score:40.5)	1	1.1
1034	EGF_HUMAN	Pro-epidermal growth factor OS=Homo sapiens OX=9606 GN=EGF PE=1 SV=2	133.9	5.5	41.9 (M.score:41.9)	1	0.8
1035	DOCK6_HUMAN	Dedicator of cytokinesis protein 6 OS=Homo sapiens OX=9606 GN=DOCK6 PE=1 SV=3	229.4	6.3	42.4 (M.score:42.4)	1	0.7
1036	ZNF44_HUMAN	Zinc finger protein 44 OS=Homo sapiens OX=9606 GN=ZNF44 PE=2 SV=3	76.5	9.0	41.8 (M.score:41.8)	1	3.3
1037	ASTN1_HUMAN	Astrotactin-1 OS=Homo sapiens OX=9606 GN=ASTN1 PE=2 SV=3	144.8	5.1	42.4 (M.score:42.4)	1	1.8
1038	CDAN1_HUMAN	Codanin-1 OS=Homo sapiens OX=9606 GN=CDAN1 PE=1 SV=4	134.0	6.3	41.7 (M.score:41.7)	1	0.6
1039	INVS_HUMAN	Inversin OS=Homo sapiens OX=9606 GN=INVS PE=1 SV=2	117.8	9.4	41.7 (M.score:41.7)	1	0.8
1040	EMC1_HUMAN	ER membrane protein complex subunit 1 OS=Homo sapiens OX=9606 GN=EMC1 PE=1 SV=1	111.7	7.4	42.2 (M.score:42.2)	1	2.1
1041	PALD_HUMAN	Paladin OS=Homo sapiens OX=9606 GN=PALD1 PE=1 SV=3	96.7	6.1	41.6 (M.score:41.6)	1	1.8
1042	ANKK1_HUMAN	Ankyrin repeat and protein kinase domain-containing protein 1 OS=Homo sapiens OX=9606 GN=ANKK1 PE=2 SV=1	84.6	6.6	41.1 (M.score:41.1)	1	4.2
1043	CC125_HUMAN	Coiled-coil domain-containing protein 125 OS=Homo sapiens OX=9606 GN=CCDC125 PE=1 SV=2	58.6	6.9	41.1 (M.score:41.1)	1	2.9
1044	CIR1_HUMAN	Corepressor interacting with RBPJ 1 OS=Homo sapiens OX=9606 GN=CIR1 PE=1 SV=1	52.3	9.9	40.8 (M.score:40.8)	1	5.6
1045	COPG1_HUMAN	Coatomer subunit gamma-1 OS=Homo sapiens OX=9606 GN=COPG1 PE=1 SV=1	97.7	5.3	40.4 (M.score:40.4)	1	3.0
1046	INT14_HUMAN	Integrator complex subunit 14 OS=Homo sapiens OX=9606 GN=INTS14 PE=1 SV=2	57.4	5.0	41.5 (M.score:41.5)	1	5.2
1047	ATG2B_HUMAN	Autophagy-related protein 2 homolog B OS=Homo sapiens OX=9606 GN=ATG2B PE=1 SV=5	232.6	5.5	40.1 (M.score:40.1)	1	0.4
1048	INKA2_HUMAN	PAK4-inhibitor INKA2 OS=Homo sapiens OX=9606 GN=FAM212B PE=1 SV=1	32.7	8.9	41.2 (M.score:41.2)	1	9.4
1049	O10S1_HUMAN	Olfactory receptor 10S1 OS=Homo sapiens OX=9606 GN=OR10S1 PE=2 SV=2	36.5	8.5	41.0 (M.score:41.0)	1	2.7
1050	DISC1_HUMAN	Disrupted in schizophrenia 1 protein OS=Homo sapiens OX=9606 GN=DISC1 PE=1 SV=3	93.6	6.0	40.8 (M.score:40.8)	1	2.2
1051	BASI_HUMAN	Basigin OS=Homo sapiens OX=9606 GN=BSG PE=1 SV=2	42.2	5.4	40.3 (M.score:40.3)	1	1.6
1052	EFGM_HUMAN	Elongation factor G, mitochondrial OS=Homo sapiens OX=9606 GN=GFM1 PE=1 SV=2	83.4	6.6	40.3 (M.score:40.3)	1	3.3
